# Supplementary material for: Assessing Impacts of Atmospheric Conditions on Efficiency and Siting of Large-Scale Direct Air Capture Facilities
Source: JACS Au. 2024 May 1;4(5):1883–91. doi: 10.1021/jacsau.4c00082 (PMC11134380; doi:10.1021/jacsau.4c00082)
Supplement: Supplementary file 2 — au4c00082_si_002.zip [file au4c00082_si_002.zip]

Archive with 4 entries (4 files):
- SI_files/CarbonTracker2018_inter.csv
- SI_files/form1.csv
- SI_files/form2.csv
- SI_files/UniformSample.csv
