# Supplementary material for: Assessing Impacts of Atmospheric Conditions on Efficiency and Siting of Large-Scale Direct Air Capture Facilities
Source: JACS Au. 2024 May 1;4(5):1883–91. doi: 10.1021/jacsau.4c00082 (PMC11134380; doi:10.1021/jacsau.4c00082)
Supplement: Supplementary file 2 — au4c00082_si_002.zip [file au4c00082_si_002.zip › SI_files/CarbonTracker2018_inter.csv]

	OID	latitude	longitude	co2	temperature	specific_humidity	pressure	Month	H2O_vol	Relative Humidity	Productivity	Recovery	Out CO2, mol	Out N2, mol	Out H2O, mol	CO2 Purity	Q_sens_ads, GJ/t CO2	Q_sens_CO2, GJ/t CO2	Q_sens_H2O, GJ/t CO2	Q_ads_CO2, GJ/t CO2	Q_ads_H2O, GJ/t CO2	H_cons, GJ/t CO2	H_cost, $/t CO2	E_vac, kWh/t	E_blower, kWh/t	E_cons, kWh/t	E_cost, $/t
0	1	22.5	-128.5	409.5926	293.0644	0.010807	101793.6	1	0.017374598	75.54797951	1.034646605	0.714469431	0.000177718	2.41E-06	0.002375078	0.986620089	4.218469906	0.127014007	4.228926847	1.475150327	15.56747591	25.617037	106.7376541	118.5753979	474.6975008	593.2728987	29.66364493
1	2	22.5	-127.5	409.6285	293.0084	0.010803	101809.5	1	0.017368167	75.79451217	1.032751378	0.712774722	0.000177392	2.41E-06	0.002386517	0.986585785	4.219543681	0.126764223	4.255286591	1.474983632	15.66881727	25.7453954	107.2724808	118.5483948	475.5598583	594.1082531	29.70541265
2	3	22.5	-126.5	409.697	293.024	0.010791	101803.7	1	0.017348875	75.63340705	1.034485186	0.713978797	0.00017769	2.41E-06	0.002378691	0.986609245	4.218338225	0.126919386	4.235068235	1.475049735	15.59273908	25.64811466	106.8671444	118.5695046	474.7683543	593.337859	29.66689295
3	4	22.5	-125.5	409.813	293.0227	0.010805	101808.3	1	0.017371383	75.74041464	1.033458967	0.712988127	0.000177514	2.41E-06	0.002384031	0.98659755	4.217882112	0.12682729	4.248381456	1.475038742	15.64232345	25.71045305	107.1268877	118.5553039	475.2357724	593.7910764	29.68955382
4	5	22.5	-124.5	409.8989	293.0607	0.010788	101800.3	1	0.017344051	75.43827388	1.036532674	0.715197907	0.000178042	2.41E-06	0.002369488	0.986641238	4.215724481	0.127122431	4.21156678	1.475183938	15.5032123	25.53280993	106.386708	118.5942998	473.8329758	592.4272756	29.62136378
5	6	22.5	-123.5	410.0093	293.0665	0.01072	101798.3	1	0.017234727	74.93744119	1.042522424	0.7193292	0.000179071	2.41E-06	0.002344417	0.986709861	4.212773971	0.127580035	4.144227822	1.475292324	15.25254799	25.21242214	105.0517589	118.6531898	471.0960072	589.749197	29.48745985
6	7	22.5	-122.5	410.1571	292.9721	0.010676	101796.9	1	0.017163987	75.0686461	1.042598572	0.718872826	0.000179084	2.42E-06	0.002349447	0.98668887	4.213662134	0.12741408	4.15115244	1.475072648	15.28360118	25.25090248	105.2120937	118.6392487	471.0667809	589.7060296	29.48530148
7	8	22.5	-121.5	410.3	292.8045	0.010632	101794.6	1	0.017093248	75.54079645	1.039786254	0.716167015	0.000178601	2.42E-06	0.002370302	0.986618419	4.216923212	0.126901438	4.195411661	1.474621771	15.45795577	25.47181385	106.1325577	118.5775897	472.3396649	590.9172546	29.54586273
8	9	22.5	-120.5	410.4392	292.7857	0.01061	101773.9	1	0.017057878	75.4581629	1.041114919	0.716969049	0.000178829	2.42E-06	0.002365822	0.986628604	4.216497782	0.126968184	4.18213899	1.474612277	15.40947407	25.4096913	105.8737138	118.5755159	471.7372456	590.3127615	29.51563807
9	10	22.5	-119.5	410.6096	292.6808	0.010574	101761.7	1	0.017	75.68621023	1.04022507	0.715833214	0.000178676	2.43E-06	0.002375405	0.98659359	4.217990058	0.12671161	4.200228493	1.474360652	15.48277917	25.50206999	106.2586249	118.5335153	472.1298073	590.6633226	29.53316613
10	11	22.5	-118.5	410.8155	292.5536	0.010542	101745.1	1	0.016948553	76.04519704	1.038203745	0.713796993	0.000178329	2.43E-06	0.002391055	0.986539779	4.220131637	0.12632868	4.232568913	1.474050268	15.61046072	25.66354021	106.9314176	118.4617155	473.0197719	591.4814875	29.57407437
11	12	22.5	-117.5	411.0088	292.5287	0.01053	101713.5	1	0.01692926	76.05328355	1.03858128	0.71388213	0.000178394	2.43E-06	0.002390968	0.986537394	4.220100623	0.126312503	4.230506369	1.474023504	15.60394811	25.65489111	106.8953796	118.4388842	472.8457095	591.2845936	29.56422968
12	13	22.5	-116.5	411.1867	292.6535	0.010518	101707.3	1	0.016909968	75.37542235	1.044771766	0.718363121	0.000179457	2.43E-06	0.002359294	0.986636702	4.21491497	0.12699233	4.154400839	1.47444953	15.31285433	25.283612	105.3483833	118.5418062	470.0815062	588.6233124	29.43116562
13	14	22.5	-115.5	411.297	292.8709	0.010516	101660.3	1	0.016906752	74.31642898	1.053796963	0.725551801	0.000181007	2.42E-06	0.002309874	0.986786738	4.208239177	0.128061279	4.037273798	1.475129633	14.86432651	24.71303039	102.97096	118.6120922	465.9995294	584.6116216	29.23058108
14	15	22.5	-114.5	411.3119	293.4203	0.010608	101635	1	0.017054662	72.43779984	1.06814308	0.737474481	0.000183471	2.41E-06	0.00222327	0.987058752	4.192588724	0.130087661	3.835780952	1.476832297	14.08463366	23.7199233	98.83301374	118.5505262	459.2865863	577.8371125	28.89185562
15	16	22.5	-113.5	411.259	294.1959	0.010764	101580.8	1	0.017305466	70.03066652	1.086700134	0.75344375	0.000186659	2.38E-06	0.002109997	0.987399325	4.169867753	0.132795472	3.563213047	1.479395764	13.03254932	22.37782136	93.24092233	117.9344951	450.0997355	568.0342306	28.40171153
16	17	22.5	-112.5	411.2135	295.0493	0.010902	101577.2	1	0.017527331	67.31117196	1.095217937	0.7619977	0.000188122	2.36E-06	0.00198714	0.987618218	4.165146724	0.134907263	3.349947677	1.480248773	12.21741652	21.34766696	88.94861232	118.5322632	446.7685739	565.3008371	28.26504185
17	18	22.5	-111.5	411.2221	295.638	0.010935	101543.1	1	0.017580386	65.11565831	1.100336453	0.767285275	0.000189001	2.34E-06	0.001883982	0.987764242	4.177183302	0.136499476	3.175497437	1.480856402	11.55699594	20.52703256	85.52930231	119.0199159	445.1246837	564.1445996	28.20722998
18	19	22.5	-110.5	411.3001	296.0444	0.010915	101262.7	1	0.017548232	63.24035402	1.105137731	0.77377481	0.000189826	2.33E-06	0.001794492	0.987863606	4.192074389	0.137766326	3.015196342	1.480786751	10.96049847	19.78632228	82.44300948	119.0839322	443.2563682	562.3403005	28.11701502
19	20	22.5	-109.5	411.9573	296.0736	0.011113	101178.3	1	0.017866559	64.212605	1.097933402	0.76801421	0.000188588	2.33E-06	0.001842085	0.987815212	4.18789156	0.137262693	3.118287262	1.481654469	11.33092971	20.25602569	84.40010706	118.9466567	446.2512001	565.1978569	28.25989284
20	21	22.5	-108.5	413.0375	295.6568	0.012261	101437.4	1	0.019712219	72.79423293	1.029786906	0.71390975	0.000176883	2.31E-06	0.002268753	0.987127458	4.176104515	0.131219581	4.105522156	1.483860549	14.94493484	24.84164164	103.5068402	118.5570771	477.0073355	595.5644126	29.77822063
21	22	22.5	-107.5	415.45	295.5958	0.013067	101616.5	1	0.021008039	77.96699016	0.967389201	0.663557638	0.000166165	2.29E-06	0.002538224	0.986384047	4.194417568	0.126497269	4.872273167	1.483929222	17.7574765	28.43459373	118.4774739	117.8901693	507.6389789	625.5291482	31.27645741
22	23	22.5	-106.5	423.2369	295.7489	0.013406	101485.5	1	0.021553055	79.13138545	0.960287277	0.646882075	0.000164945	2.27E-06	0.002603496	0.986422656	4.153330642	0.125621732	5.015533993	1.483264126	18.29201568	29.06976618	121.1240257	117.3318354	510.9023717	628.2342071	31.41171035
23	24	22.5	-105.5	425.0897	293.3789	0.009691	96283.77	1	0.015580386	62.88708815	1.132297995	0.801111367	0.000194491	2.43E-06	0.001762785	0.987641362	4.26375571	0.135817208	2.85464748	1.471415534	10.49370202	19.21933795	80.08057478	115.5347978	432.3066083	547.8414061	27.3920703
24	25	22.5	-104.5	417.4105	289.3549	0.006204	85890.69	1	0.009974277	46.33130977	1.114147749	0.893605157	0.000191373	2.64E-06	0.001086183	0.986395188	4.905359384	0.136583884	1.734120869	1.449742042	6.543401335	14.76920752	61.53836465	109.6198175	438.7358834	548.3557009	27.41778505
25	26	22.5	-103.5	419.1893	286.2708	0.00468	80050.89	1	0.007524116	39.78633825	1.087376699	0.924397454	0.000186775	2.75E-06	0.000863294	0.985490625	5.29821158	0.134600545	1.38100991	1.444129257	5.323576536	13.58152783	56.58969929	105.8084394	449.45195	555.2603894	27.76301947
26	27	22.5	-102.5	416.4197	285.3081	0.00451	79130.25	1	0.007250804	40.37508305	1.080191139	0.933344572	0.00018554	2.77E-06	0.000880575	0.985294055	5.391412178	0.133610042	1.413761734	1.44364396	5.468978358	13.85140627	57.71419279	104.9885821	452.5046566	557.4932387	27.87466194
27	28	22.5	-101.5	414.0616	283.9187	0.005024	79605.92	1	0.00807717	49.59226025	1.078762195	0.927622214	0.000185295	2.77E-06	0.001176693	0.985262628	5.380846481	0.131044712	1.900641158	1.446283258	7.316973155	16.17578876	67.39911985	104.3256047	453.0604797	557.3860844	27.86930422
28	29	22.5	-100.5	415.8386	284.014	0.006074	84194.32	1	0.009765273	62.97165767	1.09240226	0.881619591	0.000187638	2.77E-06	0.001678645	0.985459935	5.054063188	0.127200297	2.704875384	1.451577912	10.33127643	19.66899321	81.95413838	106.7144523	447.6553859	554.3698382	27.71849191
29	30	22.5	-99.5	421.7488	285.8887	0.007166	92289.38	1	0.0115209	71.90475216	1.110175947	0.806011609	0.000190691	2.71E-06	0.002079456	0.98600849	4.589977666	0.124697532	3.329718751	1.456901703	12.61080414	22.11209979	92.13374914	111.9239152	440.9172203	552.8411355	27.64205677
30	31	22.5	-98.5	426.0017	289.0902	0.007628	100359.9	1	0.012263666	67.63814988	1.179206617	0.785778045	0.000202548	2.59E-06	0.001943811	0.987375203	4.218526397	0.130786861	2.968422938	1.464941784	11.08627893	19.86895691	82.78732044	117.7308148	414.8002795	532.5310943	26.62655471
31	32	22.5	-97.5	417.0546	291.3596	0.00924	102293.3	1	0.014855305	72.25949075	1.112458842	0.747439701	0.000191083	2.49E-06	0.00218712	0.987117413	4.167558299	0.129176621	3.589218112	1.471834067	13.28342838	22.64121548	94.33839784	118.9159706	440.7206214	559.6365921	27.9818296
32	33	22.5	-96.5	412.1362	293.4451	0.010748	102213.9	1	0.017279743	73.69263856	1.057669491	0.724118956	0.000181672	2.40E-06	0.002286785	0.986951415	4.177366895	0.129086605	3.991676904	1.477134945	14.65931014	24.43457549	101.8107312	119.0008002	464.2311688	583.2319691	29.16159845
33	34	22.5	-95.5	411.3822	294.1041	0.010951	102124.1	1	0.017606109	72.02524777	1.067098969	0.734703199	0.000183292	2.38E-06	0.002211178	0.98718921	4.166352922	0.130974687	3.825567918	1.478962465	14.00846263	23.61032062	98.37633592	118.7956685	459.529139	578.3248074	28.91624037
34	35	22.5	-94.5	411.2456	294.311	0.010949	102093.7	1	0.017602894	71.08204598	1.075626748	0.741858677	0.000184757	2.37E-06	0.002165371	0.987316695	4.159618834	0.131968251	3.710006064	1.479664547	13.56990652	23.05116422	96.04651757	118.5770834	455.3845141	573.9615975	28.69807988
35	36	22.5	-93.5	411.2053	294.4197	0.011029	102084.8	1	0.017731511	71.11610234	1.073633902	0.740872063	0.000184415	2.37E-06	0.002168413	0.987317792	4.158578851	0.132007821	3.723782947	1.479956708	13.61508169	23.10940801	96.28920005	118.5694468	456.2272252	574.7966721	28.7398336
36	37	22.5	-92.5	411.1569	294.4993	0.011206	102041.9	1	0.018016077	71.86793631	1.062765644	0.733718369	0.000182548	2.36E-06	0.002208147	0.9872236	4.16314373	0.131359621	3.83940509	1.480016243	14.03837993	23.65230461	98.55126922	118.6844722	461.2594782	579.9439505	28.99719752
37	38	22.5	-91.5	411.1064	294.539	0.01136	102034.3	1	0.018263666	72.66648745	1.052052556	0.726296048	0.000180708	2.36E-06	0.002249892	0.98712194	4.167694166	0.130643805	3.95825908	1.479956789	14.47573233	24.21228617	100.8845257	118.7744784	466.2728927	585.0473711	29.25236855
38	39	22.5	-90.5	411.0446	294.6288	0.011512	102006.3	1	0.018508039	73.20826819	1.043689537	0.720862963	0.000179271	2.35E-06	0.002279146	0.987053697	4.170705124	0.130192129	4.045642394	1.480062026	14.79396443	24.6205661	102.5856921	118.7790788	470.1579845	588.9370633	29.44685316
39	40	22.5	-89.5	410.992	294.7141	0.011667	101981	1	0.018757235	73.78259431	1.034975998	0.715122291	0.000177774	2.35E-06	0.002310125	0.98698034	4.17390426	0.129705478	4.137876659	1.480139329	15.13030773	25.05193346	104.3830561	118.7570719	474.2288458	592.9859177	29.64929588
40	41	22.5	-88.5	411.0292	294.8257	0.011866	101964	1	0.01907717	74.50951693	1.024084058	0.707656609	0.000175903	2.34E-06	0.002349497	0.986888203	4.176954943	0.129095823	4.254996823	1.480272638	15.55676637	25.59808659	106.6586941	118.6947331	479.3433309	598.0380641	29.9019032
41	42	22.5	-87.5	411.0182	295.1513	0.012002	101948.1	1	0.01929582	73.86320906	1.026485615	0.710322622	0.000176316	2.32E-06	0.002320102	0.986985544	4.173998526	0.129892219	4.199144929	1.481464182	15.32890396	25.31340382	105.4725159	118.7632001	478.2919666	597.0551666	29.85275833
42	43	22.5	-86.5	410.9077	295.5284	0.012083	101900.6	1	0.019426045	72.6370739	1.034112811	0.717208995	0.000177626	2.31E-06	0.002259741	0.987150282	4.174262626	0.131262571	4.066558074	1.483183155	14.81269565	24.66796208	102.7831753	118.8149192	474.8266856	593.6416048	29.68208024
43	44	22.5	-85.5	410.9998	295.6548	0.012051	101888.3	1	0.019374598	71.88332019	1.041476577	0.722717536	0.000178891	2.31E-06	0.002221267	0.987253554	4.170451259	0.132056474	3.966199754	1.483857895	14.4344643	24.18702968	100.7792903	118.726651	471.2176768	589.9443278	29.49721639
44	45	22.5	-84.5	411.5729	295.1886	0.011845	101738.2	1	0.019043408	72.58860917	1.041597774	0.721809236	0.000178912	2.33E-06	0.002253734	0.987148164	4.168537499	0.131107493	4.015961759	1.481931521	14.64959999	24.44713826	101.8630761	118.5888009	471.0276145	589.6164154	29.48082077
45	46	22.5	-83.5	413.2731	294.6176	0.011727	101546.9	1	0.018853698	74.28092134	1.030657303	0.710799818	0.000177033	2.35E-06	0.002333524	0.986897566	4.175774852	0.129244273	4.198592808	1.480308723	15.35424504	25.33816569	105.5756904	118.4597951	476.3387895	594.7985846	29.73992923
46	47	22.5	-82.5	412.9507	294.6552	0.011841	101598.3	1	0.019036977	74.86337394	1.022576534	0.705314428	0.000175645	2.35E-06	0.002364302	0.986819078	4.179445614	0.128720203	4.287434476	1.480253117	15.6807863	25.7566397	107.3193321	118.4384025	480.1385824	598.5769849	29.92884925
47	48	22.5	-81.5	413.2628	294.9975	0.01215	101592.9	1	0.019533762	75.20899489	1.013375938	0.699106766	0.000174064	2.33E-06	0.002387381	0.986788423	4.175655199	0.128624615	4.372375273	1.481258896	15.97256861	26.1304826	108.8770108	118.3482555	484.3975159	602.7457715	30.13728857
48	49	22.5	-80.5	414.3504	294.6515	0.01223	101232	1	0.019662379	77.04336478	0.994478603	0.685301872	0.000170818	2.34E-06	0.002475665	0.98647389	4.194985874	0.126759545	4.605963077	1.480586214	16.84843821	27.25673292	113.5697205	117.7581065	493.4344719	611.1925784	30.55962892
49	50	22.5	-79.5	412.6015	294.9196	0.012939	101063.6	1	0.020802251	80.0173289	0.949234956	0.657608423	0.000163047	2.31E-06	0.002636291	0.986021426	4.224875098	0.123974068	5.090292101	1.479611293	18.63057781	29.54933037	123.1222099	116.4223496	515.1402685	631.5626181	31.5781309
50	51	22.5	-78.5	410.9767	295.6983	0.013562	101606.7	1	0.021803859	80.38671832	0.926927614	0.642288139	0.000159215	2.27E-06	0.002668205	0.985963541	4.24309415	0.12389635	5.317468182	1.481690929	19.40759388	30.57374349	127.3905979	117.2622102	529.2913982	646.5536083	32.32768042
51	52	22.5	-77.5	409.6251	296.273	0.014109	101747.8	1	0.02268328	80.85397453	0.904824771	0.628871881	0.000155419	2.24E-06	0.002700343	0.985816789	4.271918015	0.123609494	5.55320768	1.483624713	20.22088857	31.65324848	131.8885353	117.8349406	543.8999493	661.7348899	33.08674449
52	53	22.5	-76.5	409.3253	296.7317	0.014255	101769	1	0.022918006	79.47094118	0.913759386	0.636624105	0.000156953	2.22E-06	0.002637269	0.98606021	4.273986262	0.125305224	5.37000998	1.486300927	19.49780298	30.75340537	128.139189	117.6479061	537.7741025	655.4220086	32.77110043
53	54	22.5	-75.5	409.1026	297.1379	0.014317	101768.7	1	0.023017685	77.88788502	0.925509709	0.646421703	0.000158972	2.21E-06	0.002558019	0.986304474	4.27190674	0.127051496	5.184341712	1.488379686	18.78267362	29.85435325	124.3931386	118.4198107	532.2199194	650.6397302	32.53198651
54	55	22.5	-74.5	408.9245	297.3217	0.014288	101752.1	1	0.022971061	76.86664797	0.935039468	0.654165317	0.000160609	2.20E-06	0.002505406	0.986464348	4.26789193	0.128139921	5.04428441	1.489326833	18.25640897	29.18605207	121.6085503	118.7836512	527.2745274	646.0581786	32.30290893
55	56	22.5	-73.5	408.8302	297.384	0.014259	101751.7	1	0.022924437	76.42580408	0.939600151	0.657782467	0.000161392	2.20E-06	0.002482396	0.986533673	4.265437327	0.128602402	4.979592256	1.489659447	18.01557282	28.87886425	120.3286011	118.9131818	524.8422648	643.7554466	32.18777233
56	57	22.5	-72.5	408.7776	297.4596	0.014209	101738	1	0.022844051	75.80581498	0.946369584	0.663057331	0.000162555	2.20E-06	0.002449822	0.98663173	4.261286102	0.129248222	4.88533738	1.490068954	17.66627367	28.43221433	118.4675597	119.0519802	521.1863311	640.2383113	32.01191556
57	58	22.5	-71.5	408.7324	297.5381	0.014147	101750.6	1	0.022744373	75.13332129	0.954025005	0.668792837	0.00016387	2.20E-06	0.002414364	0.986739531	4.25559452	0.129953098	4.780464635	1.490508987	17.27836611	27.93488735	116.395364	119.1750176	517.0113442	636.1863618	31.80931809
58	59	22.5	-70.5	408.6837	297.6195	0.014064	101766.6	1	0.022610932	74.34507753	0.963307771	0.675701801	0.000165464	2.20E-06	0.002372592	0.986864971	4.248353729	0.130775092	4.654447031	1.490971716	16.81369973	27.33824729	113.9093637	119.254965	511.9035771	631.1585421	31.55792711
59	60	22.5	-69.5	408.6205	297.6046	0.014016	101782.6	1	0.022533762	74.17120076	0.96604985	0.677660348	0.000165935	2.20E-06	0.002363015	0.986892295	4.246090906	0.130937036	4.621733197	1.490939777	16.69572108	27.18542199	113.2725916	119.2685883	510.3959738	629.6645621	31.48322811
60	61	22.5	-68.5	408.5378	297.588	0.013973	101808.1	1	0.02246463	74.03757019	0.968291227	0.679218562	0.00016632	2.21E-06	0.002355605	0.986913439	4.244126364	0.131059104	4.595772845	1.490898109	16.60240299	27.06425941	112.7677475	119.2852349	509.1672893	628.4525242	31.42262621
61	62	22.5	-67.5	408.4615	297.6433	0.013881	101804.5	1	0.02231672	73.30871564	0.97717963	0.685968972	0.000167847	2.21E-06	0.002316699	0.98702501	4.237600759	0.13180467	4.47604713	1.491223991	16.1629335	26.49961005	110.4150419	119.2531805	504.242112	623.4952925	31.17476463
62	63	22.5	-66.5	408.4128	297.7048	0.013792	101827.5	1	0.022173633	72.59167484	0.986033984	0.692473371	0.000169368	2.21E-06	0.002278433	0.987136088	4.23014832	0.132548316	4.357350144	1.491580851	15.72705801	25.93868564	108.0778568	119.1738217	499.3114005	618.4852222	30.92426111
63	64	22.5	-65.5	408.3853	297.7133	0.013726	101828.1	1	0.022067524	72.21090284	0.991161206	0.696266968	0.000170248	2.21E-06	0.002257862	0.987193139	4.226085684	0.132926979	4.291261639	1.49166679	15.48618982	25.62813091	106.7838788	119.0945697	496.4640039	615.5585737	30.77792868
64	65	22.5	-64.5	408.3809	297.6279	0.013689	101852.8	1	0.022008039	72.40403492	0.990328123	0.695293875	0.000170105	2.21E-06	0.002267535	0.987164502	4.226213167	0.132687402	4.313978968	1.491308632	15.57437865	25.73856682	107.2440284	119.149209	497.0076373	616.1568463	30.80784232
65	66	22.5	-63.5	408.4122	297.557	0.013644	101857.5	1	0.021935691	72.47804302	0.990808128	0.695388745	0.000170188	2.21E-06	0.002270872	0.987153274	4.225504799	0.132572565	4.31761973	1.491019187	15.59230986	25.75902614	107.3292756	119.1622647	496.8034743	615.965739	30.79828695
66	67	23.5	-128.5	409.6206	292.5956	0.010524	101860.4	1	0.016919614	75.80398543	1.039268947	0.716020384	0.000178512	2.43E-06	0.002380069	0.986565072	4.223298762	0.126529719	4.210029515	1.474006859	15.52548743	25.55935229	106.4973012	118.5810716	472.546871	591.1279426	29.55639713
67	68	23.5	-127.5	409.6593	292.5626	0.010537	101849.7	1	0.016940514	76.0449278	1.036982405	0.71429904	0.000178119	2.43E-06	0.002391491	0.986531104	4.224656556	0.126296795	4.237959618	1.473891269	15.63150401	25.69430824	107.0596177	118.5324787	473.5710915	592.1035702	29.60517851
68	69	23.5	-126.5	409.717	292.4875	0.010496	101858.2	1	0.016874598	76.11195562	1.037512482	0.714314478	0.00017821	2.44E-06	0.002393536	0.986519808	4.225187952	0.126198637	4.237745134	1.473709671	15.63532297	25.69816437	107.0756849	118.5246417	473.3143475	591.8389893	29.59194946
69	70	23.5	-125.5	409.8038	292.5106	0.010496	101857.6	1	0.016874598	76.00219941	1.038558985	0.714969116	0.00017839	2.43E-06	0.002388476	0.986537516	4.223902738	0.126311864	4.225427262	1.473784572	15.58806441	25.63749085	106.8228785	118.5437077	472.8475064	591.3912141	29.5695607
70	71	23.5	-124.5	409.912	292.4831	0.010527	101856.3	1	0.016924437	76.35480134	1.035075791	0.712206121	0.000177792	2.43E-06	0.0024055	0.98649075	4.224878316	0.125987644	4.267664766	1.47367989	15.74702426	25.83923488	107.6634787	118.4766015	474.4051082	592.8817097	29.64408549
71	72	23.5	-123.5	410.0522	292.4794	0.0105	101851.6	1	0.016881029	76.17422705	1.037406491	0.713645056	0.000178192	2.44E-06	0.002396453	0.986516974	4.223418052	0.126150575	4.242923611	1.473710075	15.65506279	25.72126511	107.1719379	118.5074267	473.3554271	591.8628538	29.59314269
72	73	23.5	-122.5	410.2368	292.4164	0.010452	101842.7	1	0.016803859	76.11946627	1.03922778	0.714515006	0.000178505	2.44E-06	0.0023926	0.986522546	4.223049232	0.12617158	4.2278949	1.473606297	15.60262944	25.65335145	106.8889644	118.5103175	472.5234232	591.0337408	29.55168704
73	74	23.5	-121.5	410.4535	292.3392	0.010435	101823.4	1	0.016776527	76.34820875	1.037989338	0.713172212	0.000178292	2.44E-06	0.002402525	0.986488902	4.223997148	0.125934376	4.248083174	1.473438767	15.68216378	25.75361725	107.3067385	118.4527272	473.0574456	591.5101728	29.57550864
74	75	23.5	-120.5	410.6644	292.278	0.010428	101823.2	1	0.016765273	76.58866256	1.036485306	0.711551791	0.000178034	2.44E-06	0.002413271	0.986455596	4.224316885	0.125699193	4.270963511	1.473320462	15.77071646	25.86501651	107.7709021	118.4025888	473.7093578	592.1119466	29.60559733
75	76	23.5	-119.5	410.8787	292.2043	0.01041	101793	1	0.016736334	76.78660544	1.035501897	0.710488464	0.000177865	2.45E-06	0.002421669	0.986425329	4.225363942	0.125490897	4.287410053	1.473163913	15.8362006	25.9476294	108.1151225	118.3375928	474.1203602	592.457953	29.62289765
76	77	23.5	-118.5	411.1244	292.1143	0.010367	101775.4	1	0.016667203	76.88865639	1.036006106	0.710298768	0.000177951	2.45E-06	0.002425017	0.986408619	4.225695865	0.125361728	4.288991152	1.472990673	15.84730868	25.9603481	108.1681171	118.2998624	473.8585056	592.1583679	29.6079184
77	78	23.5	-117.5	411.4124	292.1045	0.010346	101754.6	1	0.016633441	76.76513015	1.037859322	0.711226246	0.00017827	2.45E-06	0.002418672	0.986427026	4.224128922	0.125475571	4.270900223	1.473037382	15.77997913	25.87352123	107.8063384	118.3131842	473.0319496	591.3451338	29.56725669
78	79	23.5	-116.5	411.6566	292.2083	0.010317	101712.8	1	0.016586817	76.02596311	1.044798453	0.716317212	0.000179462	2.45E-06	0.002383995	0.986532679	4.219782005	0.126186339	4.187580581	1.473384604	15.46281003	25.46974355	106.1239315	118.4341234	469.9886753	588.4227987	29.42113993
79	80	23.5	-115.5	411.7525	292.4434	0.010314	101699.2	1	0.016581994	74.88888297	1.054389722	0.72371284	0.000181109	2.44E-06	0.00233163	0.986697151	4.212254282	0.127324221	4.065604369	1.47408137	14.99437647	24.87364071	103.6401696	118.5871889	465.7529533	584.3401422	29.21700711
80	81	23.5	-114.5	411.7611	292.9224	0.01038	101655	1	0.016688103	73.12357331	1.067792605	0.734889717	0.000183411	2.43E-06	0.002250889	0.986950658	4.199515866	0.129175733	3.880847624	1.475487086	14.27957904	23.96460535	99.85252228	118.6194876	459.6575098	578.2769973	28.91384987
81	82	23.5	-113.5	411.7252	293.7402	0.0105	101621.6	1	0.016881029	70.29440638	1.090388897	0.753626403	0.000187293	2.40E-06	0.002118487	0.987351003	4.174551252	0.132256746	3.563916642	1.478088338	13.05916515	22.40797812	93.36657552	118.0891042	448.8310155	566.9201198	28.34600599
82	83	23.5	-112.5	411.7339	294.7218	0.010635	101589.6	1	0.017098071	67.00824447	1.102706881	0.765380443	0.000189408	2.37E-06	0.001969694	0.987627754	4.166465652	0.134862157	3.294919759	1.479154942	12.03212989	21.1075324	87.94805168	118.6199027	443.7856484	562.4055511	28.12027756
83	84	23.5	-111.5	411.7943	295.3871	0.010257	101385.1	1	0.016490354	61.94573246	1.127817109	0.78662295	0.000193721	2.37E-06	0.00172849	0.987934127	4.184480171	0.138094772	2.83147534	1.477989683	10.32188683	18.9539268	78.97469501	119.1226461	433.9200386	553.0426847	27.65213423
84	85	23.5	-110.5	412.2159	295.3651	0.009945	100344.4	1	0.015988746	59.53577444	1.136316265	0.800383174	0.000195181	2.38E-06	0.001614506	0.987960567	4.221257897	0.139195252	2.613439866	1.475956709	9.53428797	17.98413769	74.93390706	118.4209277	430.2862469	548.7071746	27.43535873
85	86	23.5	-109.5	415.2506	294.8025	0.009834	100155.8	1	0.015810289	60.81564856	1.141989747	0.798478091	0.000196155	2.39E-06	0.001671024	0.987942988	4.199308085	0.138294708	2.689765314	1.475551085	9.83008593	18.33300512	76.38752135	118.2196251	428.1289374	546.3485625	27.31742813
86	87	23.5	-108.5	415.0022	294.6265	0.012127	101461.4	1	0.019496785	76.68961457	1.001614191	0.687568062	0.000172044	2.35E-06	0.002456595	0.986545283	4.183021883	0.127146633	4.541920956	1.480947372	16.61063169	26.94366854	112.2652856	118.0144773	490.0454799	608.0599572	30.40299786
87	88	23.5	-107.5	420.0824	294.9087	0.0129	101621.3	1	0.02073955	80.27166934	0.958557844	0.648093956	0.000164648	2.32E-06	0.002645151	0.986087037	4.165885044	0.12419948	5.070548102	1.481996452	18.54069993	29.38332901	122.4305375	116.915654	510.534159	627.449813	31.37249065
88	89	23.5	-106.5	429.408	293.4701	0.009981	97359.75	1	0.016046624	65.1134458	1.132216354	0.78353322	0.000194477	2.42E-06	0.001869952	0.987716837	4.191396962	0.134850189	3.030070111	1.472710454	11.13756017	19.96658789	83.19411621	116.0231027	432.3898871	548.4129897	27.42064949
89	90	23.5	-105.5	426.5883	288.3051	0.006112	85902.8	1	0.009826367	48.82767811	1.137003654	0.888410704	0.000195299	2.66E-06	0.00116814	0.98658063	4.839518581	0.135612081	1.822829382	1.44991299	6.894029088	15.14190212	63.09125885	109.3096588	429.9631968	539.2728556	26.96364278
90	91	23.5	-104.5	419.2934	285.412	0.004636	79354.27	1	0.007453376	41.33372832	1.086165931	0.929348995	0.000186567	2.76E-06	0.000912223	0.985400026	5.343024859	0.133664976	1.459883989	1.444330656	5.635397736	14.01630222	58.40125925	105.0426858	449.9961975	555.0388832	27.75194416
91	92	23.5	-103.5	412.433	285.0968	0.004251	78541.86	1	0.006834405	38.30920837	1.061569977	0.932545483	0.000182342	2.78E-06	0.000819701	0.98496595	5.521038106	0.133307862	1.33117505	1.44328464	5.171440468	13.60024612	56.66769218	104.5979145	460.5801061	565.1780207	28.25890103
92	93	23.5	-102.5	412.0892	285.2415	0.004335	79708.03	1	0.006969453	39.26782785	1.075512949	0.931786531	0.000184737	2.78E-06	0.000847368	0.985190331	5.429095999	0.133591426	1.362194083	1.443468795	5.279798128	13.64814843	56.86728514	105.549132	454.4251047	559.9742368	27.99871184
93	94	23.5	-101.5	412.1601	284.3549	0.004785	80107.97	1	0.007692926	46.17915883	1.081452418	0.92955401	0.000185757	2.77E-06	0.001067994	0.985298177	5.377468882	0.131968201	1.719062963	1.445403313	6.62701433	15.30091769	63.7538237	105.1227745	451.8730486	556.9958231	27.84979115
94	95	23.5	-100.5	415.1605	283.5031	0.005367	82183.43	1	0.008628617	56.21917939	1.094498414	0.906474669	0.000187998	2.78E-06	0.001415178	0.985416076	5.218910424	0.129161543	2.262969492	1.448705164	8.685773284	17.74551991	73.93966627	105.7389295	446.749986	552.4889155	27.62444577
95	96	23.5	-99.5	417.6208	284.9234	0.006028	89569.95	1	0.009691318	62.59650544	1.140412209	0.861804458	0.000195885	2.73E-06	0.001680151	0.986265982	4.781158283	0.12868709	2.60004862	1.451675197	9.903711211	18.8652804	78.605335	110.7679777	428.7766452	539.5446228	26.97723114
96	97	23.5	-98.5	424.2779	288.0402	0.006943	98774.65	1	0.011162379	64.84175834	1.190296904	0.807431238	0.000204453	2.63E-06	0.001808799	0.987323199	4.319300293	0.131166077	2.725365953	1.460286971	10.23347924	18.86959854	78.62332723	117.1136938	411.0510058	528.1646995	26.40823498
97	98	23.5	-97.5	415.4634	290.6927	0.008891	101927.7	1	0.014294212	72.26674294	1.116562658	0.754461949	0.000191788	2.52E-06	0.002178877	0.987024051	4.197664307	0.128639052	3.549289627	1.46976329	13.17314526	22.51850153	93.82708972	118.6105459	438.8815563	557.4921022	27.87460511
98	99	23.5	-96.5	411.9738	292.8516	0.010215	102236.2	1	0.01642283	72.69840805	1.077944868	0.737113969	0.000185155	2.43E-06	0.002228707	0.987047786	4.181604545	0.129591942	3.803650441	1.475561339	13.99647722	23.58688549	98.27868954	118.9869626	455.2172111	574.2041737	28.71020868
99	100	23.5	-95.5	411.5849	293.4975	0.010359	102190.6	1	0.016654341	70.79655157	1.091081867	0.749301129	0.000187411	2.41E-06	0.002141314	0.987315671	4.166380152	0.131698535	3.603514478	1.477468873	13.21900848	22.59807052	94.15862715	118.6291212	448.887367	567.5164882	28.37582441
100	101	23.5	-94.5	411.4235	293.7208	0.010325	102141.5	1	0.016599678	69.56692748	1.100327521	0.757200566	0.000189	2.40E-06	0.002082828	0.987446968	4.162473392	0.132798792	3.470354396	1.477933899	12.71630309	21.95986357	91.49943155	118.460667	444.6642986	563.1249656	28.15624828
101	102	23.5	-93.5	411.3632	293.7017	0.010367	102120.9	1	0.016667203	69.91630825	1.09787533	0.755679169	0.000188578	2.40E-06	0.002099254	0.987421638	4.162647935	0.132589577	3.503447316	1.478067349	12.83794492	22.1146971	92.14457124	118.3529407	445.6081952	563.9611359	28.19805679
102	103	23.5	-92.5	411.3199	293.8511	0.010558	102125.6	1	0.016974277	70.54724198	1.088622452	0.749518936	0.000186989	2.39E-06	0.002132705	0.987358387	4.162856839	0.1321499	3.598491245	1.478464156	13.18163644	22.55359858	93.97332744	118.4941023	449.7125292	568.2066315	28.41033158
103	104	23.5	-91.5	411.2854	293.9535	0.01073	102073.1	1	0.017250804	71.20210706	1.078806575	0.743246949	0.000185303	2.39E-06	0.002167269	0.987278765	4.166323744	0.131615859	3.699230854	1.478638175	13.54915541	23.02496404	95.93735017	118.6196864	454.1649273	572.7846137	28.63923069
104	105	23.5	-90.5	411.2263	294.0971	0.010865	102065.3	1	0.017467846	71.45291262	1.073641567	0.740111175	0.000184416	2.38E-06	0.002181825	0.987254481	4.165997112	0.13148	3.746436674	1.478990628	13.71618497	23.23908939	96.82953911	118.6574602	456.4591377	575.1165979	28.7558299
105	106	23.5	-89.5	411.1345	294.2538	0.011001	102039.1	1	0.017686495	71.63016606	1.069008273	0.737591419	0.00018362	2.37E-06	0.002192848	0.987238208	4.165841268	0.131415056	3.785357048	1.479375071	13.8518088	23.41379725	97.55748854	118.6619837	458.4989286	577.1609123	28.85804562
106	107	23.5	-88.5	411.0544	294.4305	0.011194	102008.8	1	0.017996785	72.0713949	1.06076931	0.732544662	0.000182205	2.36E-06	0.002217784	0.98718941	4.166952595	0.131117941	3.864203086	1.479756649	14.13397386	23.77600413	99.06668388	118.6990902	462.2293898	580.92848	29.046424
107	108	23.5	-87.5	411.0186	294.6496	0.011397	101986.8	1	0.018323151	72.37594616	1.053726451	0.728317354	0.000180995	2.35E-06	0.002236364	0.987161525	4.166235565	0.130974114	3.927585571	1.480279145	14.35642537	24.06149977	100.256249	118.7032475	465.3974969	584.1007444	29.20503722
108	109	23.5	-86.5	411.0385	294.8232	0.011512	101983.1	1	0.018508039	72.32669885	1.051957948	0.727508424	0.000180691	2.35E-06	0.002236081	0.987178459	4.163309672	0.131132848	3.935416108	1.480766748	14.37583028	24.08645566	100.3602319	118.6777367	466.1191447	584.7968814	29.23984407
109	110	23.5	-85.5	411.0996	294.8641	0.0115	101960.2	1	0.018488746	72.05533109	1.054789189	0.729710911	0.000181178	2.35E-06	0.002222496	0.987215088	4.161283697	0.131412101	3.899425892	1.480941599	14.24055253	23.91361582	99.64006594	118.6222779	464.7441816	583.3664595	29.16832297
110	111	23.5	-84.5	411.1993	294.7364	0.011528	101929.4	1	0.018533762	72.77347197	1.047404856	0.724108017	0.000179909	2.35E-06	0.002258066	0.987113574	4.167690458	0.130660629	3.99326719	1.48044389	14.59421354	24.36627571	101.5261488	118.6934975	468.3316112	587.0251087	29.35125544
111	112	23.5	-83.5	411.3293	294.4074	0.011587	101793.9	1	0.018628617	74.53232407	1.029368569	0.71103818	0.000176811	2.36E-06	0.002344176	0.986852639	4.185306439	0.128813321	4.218429694	1.47917716	15.44534942	25.45707603	106.0711501	118.6224467	476.9883033	595.61075	29.7805375
112	113	23.5	-82.5	411.4671	294.4402	0.011757	101792.1	1	0.018901929	75.46487078	1.017398807	0.702291248	0.000174755	2.35E-06	0.002392669	0.986727479	4.189396759	0.127979242	4.354918348	1.479130518	15.94776198	26.09918685	108.7466119	118.5052136	482.6188378	601.1240514	30.05620257
113	114	23.5	-81.5	411.1775	294.794	0.012042	101796.6	1	0.019360129	75.62887397	1.009558282	0.698081792	0.000173408	2.33E-06	0.002407094	0.98672253	4.187645327	0.128015133	4.418428043	1.479884125	16.16273055	26.37670318	109.9029299	118.4363154	486.2459377	604.6822531	30.23411265
114	115	23.5	-80.5	410.8747	295.1207	0.012344	101791.8	1	0.019845659	75.9774301	0.99888703	0.69178789	0.000171575	2.32E-06	0.002430328	0.986682267	4.191949188	0.127853971	4.513672552	1.480668489	16.49360647	26.80775067	111.6989611	118.3894194	491.5120228	609.9014421	30.49507211
115	116	23.5	-79.5	410.4633	295.4365	0.012638	101859	1	0.020318328	76.34236205	0.987085115	0.684228187	0.000169548	2.30E-06	0.002453554	0.986627453	4.2024388	0.127671926	4.621438656	1.481752977	16.86545539	27.29875775	113.7448239	118.4892383	497.8127144	616.3019527	30.81509763
116	117	23.5	-78.5	410.2416	295.5018	0.012884	101876.6	1	0.020713826	77.5218807	0.970160783	0.672430503	0.000166641	2.29E-06	0.002516492	0.986452291	4.213151456	0.12657904	4.813317425	1.481642142	17.56763951	28.20232958	117.5097066	118.1897083	506.260922	624.4506302	31.22253151
117	118	23.5	-77.5	409.886	295.8002	0.013244	101851.4	1	0.021292605	78.22088705	0.953578474	0.661899014	0.000163793	2.27E-06	0.002557521	0.986330009	4.229369546	0.12605091	4.979379334	1.482610925	18.15250969	28.96992041	120.7080017	118.0321766	515.180964	633.2131406	31.66065703
118	119	23.5	-76.5	409.6018	296.1548	0.013438	101836.7	1	0.021604502	77.66010391	0.952282533	0.662331697	0.00016357	2.26E-06	0.00253264	0.9863962	4.237202002	0.126766651	4.959453722	1.484256421	18.04670925	28.85438805	120.2266169	118.3449364	516.576616	634.9215523	31.74607762
119	120	23.5	-75.5	409.3923	296.4961	0.013511	101826.8	1	0.021721865	76.47799995	0.959970098	0.669084892	0.000164891	2.25E-06	0.002474141	0.986565107	4.237628976	0.128084319	4.830567487	1.485967437	17.54445605	28.22670427	117.6112678	118.7887588	513.1292379	631.9179967	31.59589984
120	121	23.5	-74.5	409.2161	296.791	0.013485	101826.6	1	0.021680064	74.98751915	0.973360422	0.679759653	0.000167191	2.24E-06	0.002397985	0.986785933	4.231891627	0.129688644	4.633654464	1.487505518	16.80010658	27.28284683	113.6785285	119.125259	506.3479918	625.4732508	31.27366254
121	122	23.5	-73.5	409.1121	296.9323	0.013461	101817.3	1	0.021641479	74.21481575	0.98064133	0.685608957	0.000168441	2.24E-06	0.002358126	0.986899457	4.22833342	0.13051662	4.526465101	1.488227131	16.39772049	26.77126276	111.5469282	119.1966748	502.5246723	621.7213471	31.08606736
122	123	23.5	-72.5	409.0313	296.9973	0.013423	101832.8	1	0.021580386	73.72965461	0.985871008	0.689584156	0.00016934	2.24E-06	0.002332768	0.986971746	4.224918067	0.13102652	4.454133358	1.488586769	16.128779	26.42744371	110.1143488	119.2162406	499.7363794	618.95262	30.947631
123	124	23.5	-71.5	408.9591	297.0624	0.013347	101846.1	1	0.021458199	73.03892677	0.993950253	0.69562831	0.000170727	2.24E-06	0.002296316	0.987074127	4.219275067	0.13173733	4.346230028	1.488978503	15.73026315	25.91648408	107.9853503	119.1846545	495.397129	614.5817834	30.72908917
124	125	23.5	-70.5	408.8911	297.1322	0.013278	101851.5	1	0.021347267	72.36428761	1.001715594	0.701506878	0.000172061	2.24E-06	0.002260707	0.987172736	4.213884334	0.132435646	4.240857787	1.489376186	15.34101447	25.41756842	105.9065351	119.0916801	491.1900387	610.2817187	30.51408594
125	126	23.5	-69.5	408.8228	297.1775	0.013243	101852.8	1	0.021290997	71.98001566	1.005987639	0.704826524	0.000172795	2.24E-06	0.002240445	0.987227856	4.211085535	0.132836261	4.18130887	1.489618998	15.12080401	25.13565368	104.7318903	119.0113054	488.8528343	607.8641397	30.39320698
126	127	23.5	-68.5	408.7598	297.1899	0.013279	101861.8	1	0.021348875	72.1268115	1.003671465	0.703223486	0.000172397	2.23E-06	0.002248466	0.987206258	4.213020902	0.132700023	4.208151668	1.489641834	15.21786158	25.261376	105.2557333	119.0544561	490.092159	609.1466151	30.45733075
127	128	23.5	-67.5	408.6792	297.2009	0.013317	101882.5	1	0.021409968	72.29852331	1.001085435	0.701368268	0.000171953	2.23E-06	0.00225782	0.987181419	4.214991884	0.132539576	4.238941799	1.489658696	15.32937777	25.40550973	105.8562906	119.1080428	491.4823899	610.5904327	30.52952163
128	129	23.5	-66.5	408.5977	297.2617	0.01334	101881.4	1	0.021446945	72.15796541	1.001659872	0.702081701	0.000172052	2.23E-06	0.002250815	0.987201208	4.215124537	0.132711683	4.223004224	1.489917714	15.26723807	25.32799622	105.5333176	119.0830683	491.1232695	610.2063378	30.51031689
129	130	23.5	-65.5	408.5247	297.3118	0.013355	101893.1	1	0.021471061	72.03004937	1.00237998	0.702768263	0.000172175	2.23E-06	0.002244381	0.98722021	4.214751163	0.132867011	4.207346392	1.490136778	15.20686928	25.25197062	105.2165443	119.0653729	490.6929999	609.7583728	30.48791864
130	131	23.5	-64.5	408.4752	297.2819	0.013351	101898.8	1	0.02146463	72.14188323	1.001385796	0.70202593	0.000172005	2.23E-06	0.00225014	0.987202709	4.215681281	0.132738255	4.223148919	1.489998705	15.26640246	25.32796963	105.5332068	119.0936292	491.2535425	610.3471716	30.51735858
131	132	23.5	-63.5	408.4716	297.2249	0.013358	101921	1	0.021475884	72.44234772	0.998522791	0.699661514	0.000171513	2.23E-06	0.002265803	0.987159395	4.217322334	0.132412534	4.26708526	1.489731024	15.4303159	25.53686705	106.4036127	119.1667291	492.8501388	612.0168679	30.60084339
132	133	24.5	-128.5	409.6344	292.136	0.010216	101908.6	1	0.016424437	75.77215413	1.047000614	0.719991072	0.00017984	2.45E-06	0.002370801	0.986548073	4.227389615	0.126305047	4.15422418	1.472914977	15.34581327	25.32664709	105.5276962	118.6037903	468.982518	587.5863083	29.37931541
133	134	24.5	-127.5	409.6642	292.1338	0.01026	101913.7	1	0.016495177	76.11073505	1.043254575	0.717204851	0.000179196	2.45E-06	0.002387438	0.986503769	4.228289298	0.126008351	4.197043919	1.472881077	15.50549305	25.52971569	106.3738154	118.5507461	470.6487604	589.1995065	29.45997532
134	135	24.5	-126.5	409.7041	292.076	0.010247	101907.3	1	0.016474277	76.28479656	1.042195373	0.716268939	0.000179014	2.45E-06	0.002395014	0.986477774	4.229483735	0.125823867	4.212690865	1.472724254	15.56742731	25.60815003	106.7006251	118.5117143	471.0999482	589.6116625	29.48058312
135	136	24.5	-125.5	409.7783	292.0263	0.010258	101911.2	1	0.016491961	76.60643987	1.039459761	0.714012536	0.000178545	2.46E-06	0.002409959	0.986433655	4.230578628	0.125517889	4.247456472	1.472582477	15.70012061	25.77625607	107.401067	118.4479728	472.293706	590.7416788	29.53708394
136	137	24.5	-124.5	409.8961	291.9593	0.010302	101899.1	1	0.016562701	77.24644944	1.033380017	0.70935427	0.0001775	2.46E-06	0.002440183	0.986344827	4.23305618	0.124924257	4.320456408	1.472369753	15.97654301	26.12734961	108.8639567	118.2909589	474.9530328	593.2439917	29.66219959
137	138	24.5	-123.5	410.0662	291.9403	0.010288	101900.1	1	0.016540193	77.23452062	1.034082488	0.709489121	0.000177621	2.46E-06	0.002439223	0.986348506	4.23208017	0.124931674	4.315568245	1.472349218	15.95941621	26.10434552	108.7681063	118.2932207	474.6283711	592.9215918	29.64607959
138	139	24.5	-122.5	410.2949	291.92	0.010241	101885.9	1	0.01646463	76.97073178	1.037634621	0.711667269	0.000178231	2.46E-06	0.00242585	0.986385376	4.230362056	0.125159872	4.278762961	1.472368339	15.82308679	25.92974002	108.0405834	118.3452849	473.0480841	591.393369	29.56966845
139	140	24.5	-121.5	410.5742	291.9599	0.01026	101870.9	1	0.016495177	76.90930246	1.038008752	0.711636982	0.000178295	2.46E-06	0.002423464	0.986398219	4.228373984	0.125246375	4.274410334	1.472525983	15.80380309	25.90435977	107.9348324	118.3515857	472.9009642	591.2525499	29.56262749
140	141	24.5	-120.5	410.8525	291.9562	0.010263	101845.5	1	0.0165	76.93025149	1.038077258	0.711354729	0.000178307	2.46E-06	0.002424339	0.986396896	4.227436382	0.125235781	4.275633888	1.472568829	15.80809821	25.90897309	107.9540546	118.3298687	472.8685474	591.1984161	29.55992081
141	142	24.5	-119.5	411.1423	291.9042	0.010266	101832.3	1	0.016504823	77.19306663	1.036261791	0.709491645	0.000177995	2.46E-06	0.002436194	0.98636105	4.227485468	0.124990746	4.3014087	1.472489271	15.90692382	26.033298	108.472075	118.2569589	473.6417852	591.8987442	29.59493721
142	143	24.5	-118.5	411.4376	291.8425	0.010207	101797.7	1	0.016409968	77.02262771	1.039395341	0.711287976	0.000178533	2.46E-06	0.002426653	0.986382863	4.226650362	0.12511441	4.271687568	1.47239984	15.79964398	25.89549616	107.8979007	118.2706041	472.229981	590.5005851	29.52502926
143	144	24.5	-117.5	411.791	291.8313	0.010175	101780	1	0.016358521	76.82307741	1.042235354	0.712770808	0.000179021	2.47E-06	0.00241659	0.986412951	4.224362954	0.125295659	4.243616219	1.472452741	15.69512456	25.76085213	107.3368839	118.303021	470.9747747	589.2777957	29.46388978
144	145	24.5	-116.5	412.0384	291.8622	0.010159	101728.5	1	0.016332797	76.51621086	1.045269465	0.714942558	0.000179542	2.47E-06	0.002402048	0.986455746	4.222765328	0.125583432	4.208312372	1.472576211	15.56121749	25.59045483	106.6268951	118.3347913	469.6565283	587.9913196	29.39956598
145	146	24.5	-115.5	412.1658	292.058	0.010152	101704.7	1	0.016321543	75.51644094	1.053653565	0.721374348	0.000180983	2.46E-06	0.002356303	0.986600049	4.216709851	0.126567176	4.103165704	1.473134665	15.15710798	25.07668537	104.4861891	118.5001882	466.0272138	584.527402	29.2263701
146	147	24.5	-114.5	412.1635	292.6283	0.010223	101661.6	1	0.016435691	73.35627863	1.069917575	0.734819879	0.000183776	2.44E-06	0.002258281	0.986910779	4.201898108	0.128801613	3.882019064	1.474747998	14.30042255	23.98788933	99.94953889	118.6277999	458.784843	577.4126429	28.87063215
147	148	24.5	-113.5	412.1017	293.3353	0.01035	101656.6	1	0.016639871	71.0743823	1.087110719	0.749175111	0.000186729	2.41E-06	0.0021533	0.987239653	4.18152708	0.131291926	3.637805746	1.476886306	13.35453193	22.78204299	94.92517913	118.3460635	450.6797703	569.0258337	28.45129169
148	149	24.5	-112.5	412.1549	294.3164	0.010311	101575.4	1	0.01657717	66.60384288	1.111155888	0.769605722	0.00019086	2.39E-06	0.001946715	0.987632569	4.172300654	0.134807579	3.228261886	1.477821061	11.80729902	20.8204902	86.75204249	118.7218746	440.5074979	559.2293724	27.96146862
149	150	24.5	-111.5	413.1923	295.0107	0.007756	100611.4	1	0.012469453	47.63411145	1.167393646	0.816455462	0.000200519	2.48E-06	0.001139139	0.98779025	4.32925565	0.14202964	1.779043067	1.462173267	6.544112868	14.25661449	59.40256039	120.1816637	418.6607221	538.8423858	26.94211929
150	151	24.5	-110.5	414.4649	294.3682	0.008773	100447.5	1	0.014104502	55.91406366	1.16241822	0.810734254	0.000199664	2.44E-06	0.001462042	0.987928026	4.248606571	0.139595437	2.303406217	1.469686122	8.448643609	16.60993796	69.20807483	119.0347579	420.5888325	539.6235904	26.98117952
151	152	24.5	-109.5	414.9664	293.6368	0.01163	101219.5	1	0.018697749	77.99400932	0.999913733	0.685556934	0.000171752	2.39E-06	0.002505507	0.986292599	4.207377838	0.125373999	4.613787043	1.478117249	16.93904074	27.36369687	114.0154036	117.5897359	490.7481088	608.3378448	30.41689224
152	153	24.5	-108.5	417.9655	293.7251	0.011911	101741.9	1	0.019149518	79.84132444	0.983088328	0.665047442	0.000168862	2.38E-06	0.002600399	0.986107275	4.183104294	0.123957381	4.845196537	1.478785813	17.78749029	28.41853432	118.4105597	117.1983481	498.205748	615.404096	30.7702048
153	154	24.5	-107.5	427.9774	293.7043	0.010334	99743.63	1	0.016614148	68.06180161	1.122835401	0.760328978	0.000192866	2.41E-06	0.00201027	0.987670395	4.12149433	0.133797909	3.287181882	1.477210086	12.04974638	21.06943059	87.78929413	117.169002	435.8248557	552.9938577	27.64969288
154	155	24.5	-106.5	428.8513	289.5341	0.005841	89677.39	1	0.009390675	45.03632899	1.169924976	0.872477441	0.000200954	2.65E-06	0.001044773	0.987002562	4.66944039	0.137596858	1.586906216	1.449033764	5.992189988	13.83516722	57.64653007	112.6217946	417.7418838	530.3636784	26.51818392
155	156	24.5	-105.5	422.1794	284.2157	0.004695	79277.95	1	0.007548232	45.2599483	1.093597679	0.926329414	0.000187844	2.78E-06	0.001037623	0.985428105	5.33697489	0.132165886	1.649447559	1.444958423	6.368813233	14.93235999	62.21816664	104.5073247	446.9580973	551.4654221	27.5732711
156	157	24.5	-104.5	413.5284	284.3628	0.00436	79721.91	1	0.007009646	41.86361429	1.084149878	0.933212804	0.00018622	2.79E-06	0.00092737	0.985255514	5.413106408	0.132675864	1.48111464	1.443926862	5.739512879	14.21033666	59.20973607	105.3186323	450.7690374	556.0876698	27.80438349
157	158	24.5	-103.5	412.468	285.6574	0.004546	81636.89	1	0.007308682	41.03218485	1.095151795	0.926192231	0.00018811	2.75E-06	0.000903761	0.985567558	5.287687452	0.133884855	1.434411335	1.442863343	5.538452533	13.83729952	57.65541466	106.9722311	446.4279801	553.4002113	27.67001056
158	159	24.5	-102.5	411.7209	285.9392	0.004582	82511.96	1	0.007366559	41.03394668	1.100504532	0.923000919	0.00018903	2.75E-06	0.000904553	0.985679645	5.244075176	0.134149277	1.430288829	1.442603053	5.516977486	13.76809382	57.3670576	107.6812899	444.3085025	551.9897924	27.59948962
159	160	24.5	-101.5	412.2338	284.5076	0.004679	80937.35	1	0.007522508	45.16688499	1.090096807	0.927370887	0.000187242	2.77E-06	0.00103603	0.985421307	5.337248094	0.132337434	1.65394455	1.44479695	6.37977748	14.94810451	62.28376877	105.9062236	448.4061077	554.3123313	27.71561656
160	161	24.5	-100.5	414.2406	282.9901	0.004936	82095.55	1	0.007935691	53.46804719	1.099658266	0.912237427	0.000188885	2.80E-06	0.001310854	0.985405938	5.273925548	0.129560243	2.078107906	1.447027355	8.008076603	16.93669765	70.56957355	105.9917126	444.6515844	550.643297	27.53216485
161	162	24.5	-99.5	417.0401	285.1211	0.00537	91920.4	1	0.008633441	56.50755406	1.178119507	0.869054964	0.000202362	2.72E-06	0.001445014	0.986725578	4.73235565	0.13147732	2.159655634	1.449770748	8.238089599	16.71134895	69.63062062	113.0456236	415.0001792	528.0458028	26.40229014
162	163	24.5	-98.5	417.3872	287.7551	0.006623	100135.8	1	0.01064791	63.88186827	1.195170868	0.812191875	0.00020529	2.64E-06	0.001763321	0.987285443	4.342675482	0.131527677	2.643415662	1.460494612	9.932015747	18.51012918	77.12553823	118.1914294	409.295064	527.4864934	26.37432467
163	164	24.5	-97.5	413.8943	289.9154	0.008629	102155.6	1	0.01387299	73.85054543	1.109162693	0.748467893	0.000190517	2.55E-06	0.002242948	0.986774524	4.218428592	0.126799253	3.666264779	1.467671949	13.65822974	23.13739431	96.40580964	118.6897873	441.7942426	560.4840299	28.02420149
164	165	24.5	-96.5	412.1521	292.0856	0.009679	102258.3	1	0.015561093	72.28593263	1.093849379	0.745875678	0.000187887	2.46E-06	0.002198171	0.987062005	4.189589572	0.129465841	3.681775901	1.473485977	13.58716449	23.06148177	96.08950739	118.9489825	448.3758958	567.3248783	28.36624391
165	166	24.5	-95.5	411.8579	292.7217	0.009804	102245	1	0.015762058	70.36182203	1.107207417	0.757740927	0.000190181	2.44E-06	0.002110744	0.987331028	4.173922649	0.131567797	3.484779795	1.47533028	12.82001811	22.08561863	92.02341097	118.5820676	442.1399046	560.7219723	28.03609861
166	167	24.5	-94.5	411.6665	292.876	0.009736	102211	1	0.015652733	69.18760146	1.11451622	0.763994391	0.000191437	2.44E-06	0.002056171	0.987427317	4.174715894	0.132428337	3.373661673	1.475345859	12.40334189	21.55949366	89.83122357	118.656318	439.1248179	557.7811358	27.88905679
167	168	24.5	-93.5	411.5766	292.8412	0.009773	102175.6	1	0.015712219	69.57498595	1.111900834	0.762498035	0.000190987	2.44E-06	0.002074031	0.987397272	4.175578919	0.132186128	3.408744888	1.475439745	12.53342657	21.72537625	90.52240104	118.5354861	440.1114203	558.6469064	27.93234532
168	169	24.5	-92.5	411.5185	292.9381	0.009907	102171.4	1	0.015927653	70.09775286	1.106468492	0.759040511	0.000190054	2.43E-06	0.002099946	0.987364163	4.17341462	0.131933189	3.468762101	1.475931255	12.74900379	21.99904495	91.66268731	118.4462473	442.2707203	560.7169676	28.03584838
169	170	24.5	-91.5	411.4824	293.1523	0.010061	102130.7	1	0.016175241	70.21445267	1.101992388	0.756818161	0.000189286	2.42E-06	0.002108114	0.987359355	4.171675752	0.1319725	3.500783607	1.476523015	12.85647367	22.13742854	92.2392856	118.4440513	444.1260612	562.5701125	28.12850563
170	171	24.5	-90.5	411.4164	293.4058	0.010208	102103.2	1	0.016411576	70.10716174	1.099732816	0.756237108	0.000188897	2.41E-06	0.002105468	0.987384671	4.168076188	0.132239922	3.505341777	1.477250518	12.85998981	22.14289821	92.26207589	118.3761165	444.9489655	563.3250819	28.1662541
171	172	24.5	-89.5	411.3291	293.6186	0.010331	102104	1	0.016609325	70.02135306	1.097911968	0.755678553	0.000188585	2.41E-06	0.002103427	0.987406724	4.164605028	0.132463272	3.509143713	1.477866913	12.86291124	22.14699016	92.27912568	118.3325189	445.6057511	563.93827	28.1969135
172	173	24.5	-88.5	411.2557	293.8386	0.010499	102057.6	1	0.016879421	70.16277481	1.092926312	0.753217294	0.000187728	2.40E-06	0.002112983	0.987398233	4.16338114	0.132480808	3.545832293	1.478462655	12.987257	22.30741389	92.94755789	118.330878	447.6994474	566.0303254	28.30151627
173	174	24.5	-87.5	411.2255	293.9976	0.010702	102055.5	1	0.017205788	70.81292502	1.082803061	0.746478055	0.000185989	2.39E-06	0.002147922	0.98732751	4.164427843	0.131996604	3.648769736	1.478811644	13.36001041	22.78401623	94.93340098	118.5095324	452.264986	570.7745184	28.53872592
174	175	24.5	-86.5	411.2594	293.9489	0.010756	102040.9	1	0.017292605	71.37119572	1.076525758	0.741899103	0.000184911	2.39E-06	0.002175842	0.98725442	4.168355378	0.131453624	3.723433524	1.478585795	13.63902574	23.14085406	96.42022526	118.6348883	455.2151187	573.850007	28.69250035
175	176	24.5	-85.5	411.3374	293.7499	0.010714	102041.2	1	0.01722508	71.97090323	1.071985765	0.737961423	0.000184131	2.39E-06	0.002203902	0.987168067	4.1740628	0.130778937	3.790335056	1.47795372	13.89756952	23.47070003	97.79458347	118.7531105	457.4489269	576.2020374	28.81010187
176	177	24.5	-84.5	411.4576	293.5382	0.010701	102027.2	1	0.01720418	72.81870144	1.064691884	0.732055297	0.000182879	2.40E-06	0.00224409	0.98704791	4.18110944	0.12987737	3.888683028	1.477274014	14.2736239	23.95056776	99.79403232	118.8438766	460.9186002	579.7624768	28.98812384
177	178	24.5	-83.5	411.6039	293.3503	0.010832	102032.1	1	0.017414791	74.56818846	1.046506674	0.718247871	0.000179755	2.40E-06	0.00232969	0.986809394	4.191205752	0.128192798	4.1090211	1.476598018	15.10094109	25.00595876	104.1914948	118.8434317	469.3121853	588.155617	29.40778085
178	179	24.5	-82.5	411.7097	293.2336	0.010962	102005.3	1	0.017623794	75.98369465	1.031243191	0.707041082	0.000177133	2.40E-06	0.002399042	0.986609683	4.199475816	0.126856277	4.288772142	1.476161115	15.77427745	25.8655428	107.773095	118.6456205	476.2826678	594.9282883	29.74641442
179	180	24.5	-81.5	411.5055	293.5748	0.011236	101994.2	1	0.018064309	76.23751025	1.022511642	0.70214079	0.000175633	2.39E-06	0.002417691	0.986588631	4.198247996	0.126810009	4.363003505	1.476934058	16.02911228	26.19410786	109.1421161	118.573594	480.3040091	598.8776031	29.94388015
180	181	24.5	-80.5	411.2504	294.4315	0.011678	101977.7	1	0.01877492	75.13809718	1.02245387	0.704936224	0.000175623	2.35E-06	0.002375756	0.986782867	4.183981412	0.128292449	4.303727006	1.479204804	15.75910202	25.85430769	107.7262821	118.6791216	480.245595	598.9247166	29.94623583
181	182	24.5	-79.5	410.7183	294.7849	0.01197	101948.5	1	0.019244373	75.33402047	1.013717988	0.700773197	0.000174123	2.33E-06	0.002391835	0.986769796	4.184697712	0.128282021	4.373215121	1.479852393	15.99725952	26.16330676	109.0137782	118.588154	484.2695307	602.8576847	30.14288423
182	183	24.5	-78.5	410.4712	294.8126	0.012132	101930	1	0.019504823	76.20314869	1.001859295	0.692891947	0.000172086	2.33E-06	0.002437603	0.986648327	4.19144305	0.127467048	4.504885844	1.479585789	16.48365602	26.78703775	111.6126573	118.4044402	489.8945414	608.2989815	30.41494908
183	184	24.5	-77.5	410.2242	295.3451	0.012454	101895.9	1	0.020022508	75.68616515	0.997455167	0.691660636	0.00017133	2.31E-06	0.002418102	0.986723319	4.19632911	0.128233818	4.507562182	1.481487989	16.4539209	26.76753399	111.5313916	118.6140797	492.5865499	611.2006297	30.56003148
184	185	24.5	-76.5	409.9514	295.6691	0.012614	101903.4	1	0.020279743	75.16189226	0.996862764	0.692385445	0.000171228	2.29E-06	0.002394412	0.986791339	4.201435552	0.128905673	4.480317173	1.482905767	16.32702673	26.6205909	110.9191287	118.8303478	493.3311976	612.1615455	30.60807727
185	186	24.5	-75.5	409.7264	295.933	0.012743	101895.4	1	0.020487138	74.71333196	0.996656387	0.693288818	0.000171192	2.28E-06	0.002373715	0.986847961	4.205529389	0.12947875	4.452690827	1.48409325	16.20407155	26.47586376	110.316099	118.9669323	493.7106149	612.6775472	30.63387736
186	187	24.5	-74.5	409.5165	296.1832	0.012729	101889.1	1	0.02046463	73.50566164	1.006972791	0.701735854	0.000172964	2.28E-06	0.002312381	0.987014445	4.202367923	0.130776745	4.298846562	1.485389922	15.61993089	25.73731204	107.2388002	119.0667986	488.6077572	607.6745558	30.38372779
187	188	24.5	-73.5	409.3983	296.3702	0.012723	101903.9	1	0.020454984	72.65633202	1.014355117	0.707609687	0.000174232	2.27E-06	0.002269079	0.987133935	4.198828205	0.131705555	4.187414527	1.486335179	15.19781466	25.20209813	105.0087422	119.0459031	484.8264036	603.8723067	30.19361534
188	189	24.5	-72.5	409.3049	296.4706	0.012706	101911.1	1	0.020427653	72.12671617	1.019318706	0.711550148	0.000175085	2.27E-06	0.002241812	0.987207772	4.196237389	0.132275913	4.114376906	1.486846855	14.9233004	24.85303746	103.5543228	118.9795851	482.2267988	601.2063839	30.0603192
189	190	24.5	-71.5	409.2148	296.4841	0.012663	101910.7	1	0.020358521	71.82568135	1.02293708	0.714369639	0.000175706	2.27E-06	0.002225888	0.987247667	4.194414781	0.132571595	4.067492044	1.48695818	14.75067686	24.63211346	102.6338061	118.9143922	480.33167	599.2460623	29.96230311
190	191	24.5	-70.5	409.1288	296.4855	0.012643	101921.9	1	0.020326367	71.7149286	1.02432529	0.715454441	0.000175945	2.27E-06	0.002219998	0.987261976	4.193749897	0.132677967	4.04986635	1.486985771	14.68601411	24.5492941	102.2887254	118.8948416	479.6053779	598.5002195	29.92501098
191	192	24.5	-69.5	409.0389	296.5281	0.012662	101932	1	0.020356913	71.64466772	1.024340949	0.715655769	0.000175948	2.27E-06	0.002216633	0.987271504	4.194113692	0.132771013	4.043765056	1.48716603	14.66084054	24.51865633	102.161068	118.8905833	479.5720489	598.4626322	29.92313161
192	193	24.5	-68.5	408.9641	296.5807	0.012727	101930.1	1	0.020461415	71.78027371	1.021333297	0.713751112	0.000175431	2.27E-06	0.002224343	0.987252304	4.196742296	0.132670554	4.072833313	1.48733921	14.76375419	24.65333957	102.7222482	118.9334651	481.1100275	600.0434926	30.00217463
193	194	24.5	-67.5	408.8947	296.6042	0.012807	101935	1	0.020590032	72.12921599	1.016074833	0.710087887	0.000174528	2.26E-06	0.002243195	0.9872032	4.20069658	0.132346613	4.13347883	1.487357729	14.98409168	24.93797143	103.9082143	119.0221842	483.8502857	602.8724699	30.14362349
194	195	24.5	-66.5	408.8206	296.6835	0.012884	101945.5	1	0.020713826	72.22107831	1.013188185	0.708237759	0.000174032	2.26E-06	0.002248841	0.987191039	4.203052153	0.132306228	4.158707756	1.487653071	15.071011	25.05273021	104.3863759	119.062097	485.332713	604.39481	30.2197405
195	196	24.5	-65.5	408.7457	296.733	0.012954	101948	1	0.020826367	72.39603651	1.009713744	0.705952528	0.000173435	2.25E-06	0.002258665	0.987165779	4.205989001	0.132165557	4.194390168	1.487811204	15.19811971	25.21847564	105.0769818	119.1062947	487.1399849	606.2462797	30.31231398
196	197	24.5	-64.5	408.6703	296.7634	0.013028	101964.1	1	0.020945338	72.68469639	1.005162485	0.70274402	0.000172653	2.25E-06	0.002274406	0.987124689	4.209346195	0.131904609	4.246398014	1.487878264	15.38613171	25.46165879	106.0902449	119.1709287	489.5334897	608.7044185	30.43522092
197	198	24.5	-63.5	408.6361	296.7734	0.013091	101967.2	1	0.021046624	72.9916752	1.000755324	0.69961213	0.000171896	2.25E-06	0.002290939	0.987080103	4.212631058	0.131612754	4.299001916	1.487858354	15.57770689	25.70881098	107.1200457	119.2155511	491.8598375	611.0753886	30.55376943
198	199	25.5	-128.5	409.6483	291.8219	0.009975	101968.3	1	0.016036977	75.50586859	1.055204752	0.724584257	0.000181249	2.47E-06	0.002352523	0.986570975	4.228652138	0.126367699	4.084763108	1.472193914	15.10616612	25.01814298	104.2422624	118.6636144	465.2650929	583.9287073	29.19643536
199	200	25.5	-127.5	409.671	291.7858	0.01002	101961.6	1	0.016109325	76.01090641	1.050069185	0.720820012	0.000180367	2.47E-06	0.002376621	0.986502223	4.23078719	0.125907552	4.144386514	1.472067985	15.33078839	25.30393763	105.4330735	118.5793878	467.5146273	586.0940151	29.30470076
200	201	25.5	-126.5	409.7103	291.684	0.010062	101972.2	1	0.016176849	76.82343517	1.042665817	0.715104685	0.000179095	2.47E-06	0.002414534	0.986389575	4.234074214	0.12514842	4.234177876	1.471776932	15.67214137	25.73731881	107.2388284	118.4219569	470.722033	589.1439899	29.4571995
201	202	25.5	-125.5	409.786	291.5561	0.010067	101951.4	1	0.016184887	77.46387639	1.037544543	0.711125506	0.000178216	2.48E-06	0.002443416	0.986296233	4.237538864	0.124524783	4.298786834	1.471433885	15.92151192	26.05379628	108.5574845	118.2471434	472.8896471	591.1367904	29.55683952
202	203	25.5	-124.5	409.9015	291.5014	0.010104	101953.7	1	0.016244373	78.01566604	1.032481414	0.707133867	0.000177346	2.48E-06	0.002469215	0.986220239	4.23897844	0.124024031	4.359667367	1.471287528	16.15233582	26.34629319	109.7762216	118.095956	475.057347	593.1533029	29.65766515
203	204	25.5	-123.5	410.0708	291.4826	0.010082	101941.5	1	0.016209003	77.92933346	1.033930858	0.707902303	0.000177595	2.48E-06	0.002464638	0.986233387	4.238120556	0.124093852	4.345859131	1.471263544	16.1019503	26.28128738	109.5053641	118.1101441	474.4075116	592.5176557	29.62588279
204	205	25.5	-122.5	410.3149	291.5506	0.01004	101931.9	1	0.016141479	77.26923095	1.040478362	0.712381183	0.000178719	2.48E-06	0.002433748	0.98632989	4.234091969	0.124709362	4.271162872	1.471498779	15.81834437	25.91980736	107.9991973	118.2809918	471.5953326	589.8763244	29.49381622
205	206	25.5	-121.5	410.6638	291.6052	0.01006	101920.8	1	0.016173633	77.14936847	1.041383459	0.712609824	0.000178875	2.47E-06	0.00242881	0.986352903	4.231240358	0.124856741	4.26100851	1.471700518	15.77637645	25.86518257	107.7715941	118.3066982	471.2296349	589.5363331	29.47681665
206	207	25.5	-120.5	411.0164	291.6288	0.010079	101900.9	1	0.01620418	77.16493123	1.041223155	0.71205661	0.000178847	2.47E-06	0.002429895	0.986355296	4.229365169	0.124869503	4.264174361	1.471821151	15.78610107	25.87633125	107.8180469	118.2916551	471.3108101	589.6024651	29.48012326
207	208	25.5	-119.5	411.3518	291.6136	0.010081	101853	1	0.016207395	77.21736051	1.041076746	0.711652868	0.000178822	2.47E-06	0.002432078	0.98634854	4.228870464	0.124824658	4.268076707	1.471832092	15.80114867	25.89475259	107.8948025	118.2459612	471.3650256	589.6109869	29.48054934
208	209	25.5	-118.5	411.6684	291.6519	0.010059	101851.7	1	0.016172026	76.86426616	1.044881183	0.71389388	0.000179476	2.47E-06	0.002415482	0.986402781	4.225364291	0.125164881	4.226809684	1.472002767	15.64425275	25.69359437	107.0566432	118.3291941	469.7231047	588.0522988	29.40261494
209	210	25.5	-117.5	412.0395	291.6223	0.010012	101784.7	1	0.016096463	76.5988515	1.048469568	0.716190866	0.000180092	2.48E-06	0.002401938	0.986437828	4.22425755	0.125384875	4.189733366	1.471983807	15.50742452	25.51878412	106.3282672	118.3378939	468.1426363	586.4805302	29.32402651
210	211	25.5	-116.5	412.3155	291.6317	0.010003	101775.3	1	0.016081994	76.47829798	1.050024526	0.716884468	0.000180359	2.48E-06	0.00239616	0.986457765	4.222275631	0.125505259	4.174436333	1.47206144	15.44936382	25.44364248	106.015177	118.3564256	467.4684379	585.8248635	29.29124318
211	212	25.5	-115.5	412.5797	291.7883	0.009936	101716.9	1	0.015974277	75.18485328	1.062235697	0.725935075	0.000182457	2.47E-06	0.00233564	0.986638134	4.215889973	0.126715877	4.02973884	1.472519836	14.899935	24.74479952	103.1033313	118.5316684	462.1903961	580.7220646	29.03610323
212	213	25.5	-114.5	412.5933	292.3844	0.009935	101701.4	1	0.015972669	72.42060487	1.085198776	0.743967676	0.000186401	2.45E-06	0.002208546	0.987027003	4.197706006	0.129490634	3.734606376	1.474208857	13.76629978	23.30231166	97.09296524	118.5966497	452.0284267	570.6250764	28.53125382
213	214	25.5	-113.5	412.5175	293.0102	0.010042	101676.7	1	0.016144695	70.38787965	1.100411217	0.756852011	0.000189014	2.43E-06	0.002115086	0.987314011	4.180252194	0.13169916	3.517750861	1.476065834	12.92673151	22.23249956	92.63541485	118.1969288	444.868252	563.0651808	28.15325904
214	215	25.5	-112.5	412.5969	293.9956	0.009099	100945.5	1	0.014628617	59.61640208	1.158412033	0.806869957	0.000198976	2.43E-06	0.001612661	0.987941644	4.217704898	0.138269901	2.54759061	1.472678604	9.342177793	17.71842181	73.82675753	118.8295788	422.1034209	540.9329997	27.04664999
215	216	25.5	-111.5	413.7487	293.9702	0.007167	99891.93	1	0.011522508	46.59494292	1.175201524	0.824059864	0.00020186	2.52E-06	0.001102545	0.987686619	4.371144854	0.141375153	1.702713855	1.459277357	6.294362198	13.96887342	58.20363923	119.8664324	415.9972952	535.8637276	26.79318638
216	217	25.5	-110.5	413.4013	292.833	0.010249	100943.6	1	0.016477492	72.09986068	1.079038937	0.745065872	0.000185343	2.43E-06	0.002198167	0.987047792	4.204781618	0.13000467	3.743379065	1.475378159	13.77264107	23.32618458	97.19243576	118.0569122	454.500267	572.5571792	28.62785896
217	218	25.5	-109.5	417.53	292.8591	0.011197	101727.8	1	0.018001608	79.20700116	1.005235333	0.679314336	0.000172666	2.42E-06	0.002551583	0.986179097	4.18999518	0.124037867	4.645974575	1.476307524	17.11130094	27.54761609	114.7817337	117.5537859	487.7575825	605.3113683	30.26556842
218	219	25.5	-108.5	424.4946	292.8688	0.009334	100326.3	1	0.015006431	65.15265711	1.151418424	0.78000738	0.000197775	2.45E-06	0.001865637	0.987761287	4.15314495	0.134770988	2.970117555	1.473436844	10.92631568	19.65778601	81.90744172	118.134676	425.1605373	543.2952133	27.16476067
219	220	25.5	-107.5	428.2033	290.791	0.007281	92750.89	1	0.011705788	53.57162179	1.171139432	0.848563997	0.000201163	2.57E-06	0.001357092	0.987402136	4.471563319	0.137088444	2.087968553	1.457993607	7.786362694	15.94097662	66.42073591	113.8892992	417.5683057	531.4576049	26.57288024
220	221	25.5	-106.5	423.0355	285.4474	0.004505	81531.77	1	0.007242765	41.17518254	1.114321659	0.918477386	0.000191403	2.76E-06	0.000907744	0.985762705	5.2059978	0.134134982	1.416540652	1.444500486	5.466673944	13.66784787	56.94936611	106.8223983	438.7029965	545.5253948	27.27626974
221	222	25.5	-105.5	412.5124	283.4629	0.004002	79118.5	1	0.006434084	40.4995087	1.081524123	0.937832399	0.000185769	2.81E-06	0.000880863	0.985098576	5.500374977	0.132065959	1.401488645	1.442812546	5.464710907	13.94145303	58.08938764	105.007353	451.9697414	556.9770944	27.84885472
222	223	25.5	-104.5	413.1064	285.0099	0.004321	83016.27	1	0.006946945	41.39333292	1.114646507	0.922944232	0.000191459	2.76E-06	0.000915909	0.985766251	5.2302285	0.133460049	1.42430961	1.441604727	5.515024165	13.74462705	57.26927938	108.0239555	438.5996188	546.6235743	27.33117872
223	224	25.5	-103.5	415.8893	286.0454	0.004588	86502.52	1	0.007376206	42.77609476	1.143482894	0.903727944	0.000196412	2.74E-06	0.000963153	0.986253309	5.016310938	0.134615751	1.47107424	1.443968093	5.654576617	13.72054564	57.16894016	110.5873531	427.5371589	538.124512	26.9062256
224	225	25.5	-102.5	414.1981	285.6408	0.004631	86719.12	1	0.007445338	44.44772127	1.143298735	0.904000673	0.00019638	2.74E-06	0.001017452	0.986236559	5.02307024	0.134051434	1.555144317	1.444613017	5.975083195	14.13196221	58.88317585	110.5496523	427.597689	538.1473413	26.90736706
225	226	25.5	-101.5	415.1743	283.8621	0.004663	84898.59	1	0.007496785	49.28526911	1.132134742	0.907328936	0.000194463	2.78E-06	0.001167942	0.985930372	5.127262402	0.131819657	1.797013654	1.446250145	6.92005388	15.42239974	64.25999891	108.5923359	431.6680612	540.2603971	27.01301986
226	227	25.5	-100.5	421.6522	283.4633	0.004754	87743.84	1	0.007643087	53.3286858	1.16577086	0.887086434	0.00020024	2.77E-06	0.00131313	0.986354828	4.940016012	0.130695507	1.964452979	1.445184634	7.566861049	16.04721018	66.86337576	110.3534058	419.4315363	529.7849421	26.48924711
227	228	25.5	-99.5	417.685	285.8903	0.005256	97045.3	1	0.008450161	55.51566984	1.218193196	0.850058223	0.000209245	2.71E-06	0.001412134	0.98722023	4.542164453	0.133014466	2.048938938	1.451643125	7.788472405	15.96423339	66.51763911	116.8594095	401.3765336	518.2359432	25.91179716
228	229	25.5	-98.5	417.4007	287.1605	0.006328	101256.5	1	0.010173633	64.15297757	1.205846432	0.808429049	0.000207124	2.67E-06	0.001769007	0.987295299	4.333051908	0.131066731	2.622425338	1.459602424	9.876829738	18.42297614	76.76240059	118.9392338	405.7330971	524.6723309	26.23361654
229	230	25.5	-97.5	415.3016	288.7922	0.007651	102256.4	1	0.012300643	70.45363769	1.157306476	0.775407259	0.000198787	2.60E-06	0.002065619	0.987097243	4.240638306	0.128882946	3.207637365	1.465165843	11.99158884	21.0339133	87.64130542	118.6427748	422.7147243	541.3574991	27.06787496
230	231	25.5	-96.5	412.4427	291.201	0.00914	102317	1	0.014694534	72.21415648	1.107725426	0.75235973	0.00019027	2.50E-06	0.002183217	0.987031771	4.199293109	0.128965435	3.594411732	1.471061704	13.312436	22.70616798	94.60903326	118.9262479	442.5390214	561.4652693	28.07326346
231	232	25.5	-95.5	412.1759	291.9039	0.00921	102277.5	1	0.014807074	69.60115199	1.125321689	0.767520266	0.000193293	2.47E-06	0.002065463	0.987357743	4.184796917	0.131543878	3.341159545	1.472824886	12.33134805	21.46167327	89.42363862	118.6195683	434.8450627	553.4646311	27.67323155
232	233	25.5	-94.5	411.9565	291.9653	0.009182	102270.3	1	0.014762058	69.12012433	1.127333147	0.769598559	0.000193638	2.47E-06	0.002043761	0.987385583	4.187132194	0.131839973	3.303038345	1.472747736	12.18835511	21.28311336	88.67963898	118.7336351	434.1265331	552.8601682	27.64300841
233	234	25.5	-93.5	411.8554	291.873	0.009224	102239.5	1	0.014829582	69.81519186	1.123470366	0.767061405	0.000192975	2.48E-06	0.002075075	0.987333928	4.187754018	0.131392741	3.360816191	1.472817884	12.40514101	21.55792184	89.82467435	118.5411595	435.5335591	554.0747187	27.70373593
234	235	25.5	-92.5	411.7699	291.8896	0.009322	102222	1	0.014987138	70.46751844	1.116428398	0.762413455	0.000191765	2.47E-06	0.002106701	0.987264759	4.189529041	0.13089494	3.43847354	1.47293715	12.69257438	21.92440905	91.35170439	118.607173	438.508694	557.115867	27.85579335
235	236	25.5	-91.5	411.7309	292.2017	0.00946	102201.6	1	0.015209003	70.11086061	1.116299205	0.763397779	0.000191743	2.46E-06	0.002092627	0.987324061	4.183749025	0.131417996	3.416316972	1.47383565	12.59329414	21.79861379	90.82755744	118.4956315	438.3876906	556.8833221	27.84416611
236	237	25.5	-90.5	411.6416	292.5669	0.009625	102159.5	1	0.015474277	69.69411777	1.114563092	0.763652918	0.000191445	2.45E-06	0.002076744	0.987373194	4.179882506	0.131929119	3.400811375	1.474717432	12.51772476	21.7050652	90.43777165	118.5045545	439.0508199	557.5553744	27.87776872
237	238	25.5	-89.5	411.5318	292.881	0.009744	102142.1	1	0.015665595	69.17598152	1.113820312	0.764322659	0.000191317	2.44E-06	0.002055665	0.987420385	4.177483931	0.132426424	3.375048853	1.475331715	12.4082253	21.56851623	89.86881761	118.6134466	439.3996014	558.013048	27.9006524
238	239	25.5	-88.5	411.4626	293.1063	0.009929	102128.4	1	0.015963023	69.49484046	1.108574925	0.761441499	0.000190416	2.43E-06	0.00207301	0.987412671	4.17336934	0.132407007	3.421112813	1.476137825	12.56590184	21.76892882	90.70387008	118.5120706	441.4279533	559.9400239	27.99700119
239	240	25.5	-87.5	411.448	293.1699	0.010068	102105.4	1	0.016186495	70.16912013	1.102076422	0.75719143	0.0001893	2.42E-06	0.002106026	0.987363324	4.172097449	0.132021286	3.496666602	1.476569946	12.84025257	22.11760786	92.15669941	118.4122325	444.0625988	562.4748312	28.12374156
240	241	25.5	-86.5	411.4984	292.9547	0.010104	102115.7	1	0.016244373	71.37067313	1.090722333	0.748328625	0.00018735	2.43E-06	0.002163769	0.987204462	4.180496468	0.130805381	3.641026151	1.475851552	13.38750113	22.81568069	95.06533619	118.7291562	449.3543877	568.0835439	28.40417719
241	242	25.5	-85.5	411.6208	292.7272	0.010019	102085.5	1	0.016107717	71.75883476	1.089195757	0.746628473	0.000187088	2.44E-06	0.002180321	0.987142555	4.185780872	0.130309979	3.674046395	1.475188512	13.52260601	22.98793177	95.78304902	118.7784946	450.1523731	568.9308677	28.44654338
242	243	25.5	-84.5	411.7991	292.3267	0.01003	102107.4	1	0.016125402	73.66503052	1.072960338	0.733490149	0.000184299	2.45E-06	0.002269402	0.98688209	4.197772436	0.128384353	3.88576431	1.4740041	14.33219781	24.018123	100.0755125	118.9211745	457.5215668	576.4427413	28.82213707
243	244	25.5	-83.5	412.0832	291.963	0.010084	102097.7	1	0.016212219	75.7516708	1.054737613	0.719120333	0.000181169	2.46E-06	0.002366345	0.98659155	4.20886516	0.126357327	4.114056578	1.473007257	15.20336167	25.12564799	104.6902	118.7247727	465.5328556	584.2576284	29.21288142
244	245	25.5	-82.5	412.8167	291.5286	0.010035	102089.3	1	0.016133441	77.45698387	1.043301716	0.708607323	0.000179204	2.48E-06	0.002441819	0.986349288	4.215309926	0.124672511	4.273421828	1.471999675	15.82406843	25.90947237	107.9561349	118.3380564	470.3051177	588.6431741	29.4321587
245	246	25.5	-81.5	413.6063	291.6005	0.009995	102067.7	1	0.016069132	76.78698839	1.050724627	0.712764976	0.000180479	2.48E-06	0.002410347	0.986454233	4.207940503	0.125319711	4.194879412	1.472326299	15.52543911	25.52590503	106.3579376	118.485896	467.1282372	585.6141332	29.28070666
246	247	25.5	-80.5	413.7569	292.7727	0.010712	102019.5	1	0.017221865	76.42438076	1.036193913	0.705554461	0.000177983	2.43E-06	0.002412513	0.986549104	4.193938897	0.126309097	4.283868539	1.475520531	15.77948826	25.85912533	107.7463555	118.5797991	473.9764138	592.5562129	29.62781065
247	248	25.5	-79.5	411.0207	294.0735	0.011394	101991.9	1	0.018318328	74.96269106	1.029787686	0.709558782	0.000176883	2.37E-06	0.00236118	0.986786173	4.188578483	0.128231825	4.242244892	1.478245429	15.55333462	25.59063525	106.6276469	118.7413968	476.888533	595.6299298	29.78149649
248	249	25.5	-78.5	410.7104	294.4065	0.011606	101985.2	1	0.018659164	74.79810617	1.026358977	0.708596175	0.000176294	2.35E-06	0.002358087	0.986823803	4.185489395	0.128562991	4.255247801	1.47903186	15.5828829	25.63121494	106.7967289	118.7252545	478.4037663	597.1290208	29.85645104
249	250	25.5	-77.5	410.545	294.8412	0.011836	101973.1	1	0.019028939	74.25875873	1.026392745	0.710170722	0.0001763	2.34E-06	0.002336913	0.986919208	4.17800866	0.129314403	4.222421809	1.480219424	15.4368783	25.4468426	106.0285108	118.7159926	478.225631	596.9416236	29.84708118
250	251	25.5	-76.5	410.2628	295.0926	0.012009	101953.2	1	0.019307074	74.17463713	1.022650797	0.708769547	0.000175657	2.33E-06	0.002336049	0.986936153	4.179476794	0.129525919	4.241280647	1.480924467	15.49105077	25.52225859	106.3427441	118.7271488	480.0427487	598.7698975	29.93849488
251	252	25.5	-75.5	410.0133	295.3101	0.012137	101956.1	1	0.019512862	73.97478901	1.020290558	0.707987414	0.000175252	2.32E-06	0.002328007	0.986961013	4.183929331	0.129831757	4.24404009	1.481794203	15.48465633	25.5242517	106.3510488	118.8258079	481.4122315	600.2380394	30.01190197
252	253	25.5	-74.5	409.7729	295.5177	0.012173	101959.8	1	0.01957074	73.26427573	1.024771802	0.712101145	0.000176022	2.31E-06	0.002292846	0.987052886	4.184573407	0.130622814	4.166662788	1.482815269	15.18329474	25.14796901	104.7832042	118.9006506	479.3760785	598.2767291	29.91383645
253	254	25.5	-73.5	409.6198	295.7206	0.012183	101963.2	1	0.019586817	72.42846756	1.031271778	0.717510422	0.000177138	2.30E-06	0.002250803	0.987164057	4.182998101	0.131537797	4.065470233	1.483839532	14.795772	24.65961766	102.7484069	118.8897725	476.2259336	595.1157061	29.75578531
254	255	25.5	-72.5	409.5265	295.8228	0.012199	101967.2	1	0.01961254	72.07751199	1.033679205	0.719625518	0.000177552	2.30E-06	0.002233232	0.987210866	4.182531743	0.131933506	4.024092607	1.48432974	14.63635145	24.45923905	101.913496	118.8634169	475.0263098	593.8897267	29.69448634
255	256	25.5	-71.5	409.438	295.8526	0.012209	101975.6	1	0.019628617	72.01188127	1.033849972	0.71991947	0.000177581	2.30E-06	0.00223004	0.987218956	4.182892823	0.132013042	4.017856295	1.484461684	14.61132807	24.42855192	101.785633	118.8646558	474.9368179	593.8014737	29.69007369
256	257	25.5	-70.5	409.3465	295.9005	0.012212	101987.2	1	0.019633441	71.82880133	1.035222247	0.721104705	0.000177817	2.30E-06	0.0022208	0.987243225	4.182534054	0.132216505	3.995264826	1.48469453	14.52496318	24.31967309	101.3319712	118.8470225	474.2392408	593.0862633	29.65431316
257	258	25.5	-69.5	409.253	295.9345	0.012252	102000.6	1	0.019697749	71.92348178	1.033229888	0.719817655	0.000177474	2.30E-06	0.002226119	0.987230416	4.184090716	0.132146157	4.014533034	1.484805158	14.59341857	24.40899363	101.7041401	118.8846125	475.2385855	594.123198	29.7061599
258	259	25.5	-68.5	409.1674	295.9763	0.012308	102004.8	1	0.019787781	72.07004551	1.030347198	0.717958178	0.000176979	2.29E-06	0.002234261	0.987210184	4.18639892	0.13202998	4.04319145	1.48493148	14.69581803	24.54236986	102.2598744	118.9271073	476.6882407	595.615348	29.7807674
259	260	25.5	-67.5	409.0832	296.0056	0.012373	102012.5	1	0.019892283	72.32484339	1.026306108	0.715203394	0.000176285	2.29E-06	0.002248027	0.987175191	4.189296946	0.131802803	4.08746614	1.484985231	14.85638451	24.74993563	103.1247318	118.9853754	478.7324655	597.7178409	29.88589204
260	261	25.5	-66.5	409.0029	296.0999	0.012443	102011.2	1	0.020004823	72.31607682	1.024380753	0.714184821	0.000175954	2.29E-06	0.002248449	0.987176244	4.191358536	0.13186694	4.098453181	1.485355921	14.89014922	24.7971838	103.3215992	119.0061457	479.7031853	598.709331	29.93546655
261	262	25.5	-65.5	408.9244	296.2132	0.012512	102016	1	0.020115756	72.22090289	1.023266544	0.713747615	0.000175763	2.28E-06	0.002244458	0.987189976	4.19280408	0.132026747	4.097767676	1.485824008	14.87978772	24.78821023	103.2842093	119.0185874	480.2571043	599.2756918	29.96378459
262	263	25.5	-64.5	408.842	296.2631	0.01264	102025.4	1	0.020321543	72.74110394	1.015254361	0.708147899	0.000174387	2.28E-06	0.002272575	0.987117932	4.198389707	0.13155671	4.188056702	1.485906789	15.2073806	25.21129051	105.0470438	119.1180776	484.3688135	603.4868911	30.17434455
263	264	25.5	-63.5	408.7635	296.2583	0.012806	102032.1	1	0.020588424	73.71524793	1.002283509	0.698846177	0.000172159	2.27E-06	0.002324305	0.986979354	4.20703947	0.130616407	4.344651083	1.485672684	15.78185138	25.94983102	108.1242959	119.1937048	491.0414417	610.2351465	30.51175732
264	265	26.5	-128.5	409.6679	291.4609	0.009779	102014.3	1	0.015721865	75.75813871	1.05821295	0.725422107	0.000181766	2.48E-06	0.002358846	0.986522406	4.232541006	0.125949991	4.075830184	1.471309653	15.09521485	25.00084569	104.1701904	118.6273687	463.8253771	582.4527458	29.12263729
265	266	26.5	-127.5	409.6967	291.3884	0.009809	102010.4	1	0.015770096	76.33268979	1.05298372	0.721470922	0.000180868	2.49E-06	0.00238549	0.986442829	4.235042671	0.12541479	4.138502368	1.471108879	15.33378799	25.3038567	105.4327362	118.5204645	466.0669769	584.5874413	29.22937207
266	267	26.5	-126.5	409.7585	291.2238	0.009881	102009	1	0.015885852	77.68747596	1.040734358	0.712189462	0.000178763	2.49E-06	0.002448092	0.986252953	4.240441642	0.124164525	4.284696967	1.470676439	15.89046163	26.0104412	108.3768383	118.1983093	471.2702309	589.4685402	29.47342701
267	268	26.5	-125.5	409.876	291.0403	0.009877	102007.9	1	0.015879421	78.55664895	1.034390714	0.706986047	0.000177674	2.50E-06	0.002486483	0.986126896	4.243965048	0.123331174	4.366402276	1.470244284	16.20800614	26.41194893	110.0497872	117.9310616	473.8446359	591.7756975	29.58878488
268	269	26.5	-124.5	409.9949	290.9261	0.009868	101999	1	0.015864952	79.04492037	1.031107352	0.704202919	0.00017711	2.50E-06	0.002507677	0.986055453	4.245797909	0.122861476	4.409738957	1.469986591	16.377789	26.62617392	110.9423914	117.757484	475.1353302	592.8928142	29.64464071
269	270	26.5	-123.5	410.1398	291.0145	0.009878	101993.3	1	0.015881029	78.68096395	1.033768662	0.706102199	0.000177567	2.50E-06	0.002491916	0.98611206	4.243229298	0.123220781	4.376755408	1.470209355	16.24832053	26.46173537	110.2572307	117.8795987	474.0787208	591.9583194	29.59791597
270	271	26.5	-122.5	410.3593	291.0724	0.009851	101962.5	1	0.015837621	78.15819612	1.038661349	0.70956572	0.000178407	2.50E-06	0.002467834	0.986188245	4.240664831	0.123701027	4.32044942	1.470372719	16.03374951	26.1889375	109.1205729	118.0211758	472.0291758	590.0503516	29.50251758
271	272	26.5	-121.5	410.7105	291.1142	0.009829	101962.5	1	0.015802251	77.77990413	1.042635664	0.711864186	0.00017909	2.50E-06	0.002450326	0.986247512	4.23699678	0.124060813	4.277784856	1.470534095	15.87111023	25.98048677	108.2520282	118.1298725	470.3481463	588.4780189	29.42390094
272	273	26.5	-120.5	411.1101	291.1732	0.009811	101922.9	1	0.015773312	77.32077715	1.04707696	0.71473921	0.000179853	2.50E-06	0.002429189	0.986316117	4.233602999	0.124495888	4.227834604	1.470732439	15.68016523	25.73683117	107.2367965	118.2261465	468.4788916	586.7050381	29.33525191
273	274	26.5	-119.5	411.535	291.2087	0.009818	101913.9	1	0.015784566	77.19634021	1.048449671	0.715092577	0.000180089	2.49E-06	0.002423732	0.98634043	4.23043425	0.124638525	4.214672428	1.470888699	15.6281574	25.6687913	106.9532971	118.2535106	467.907191	586.1607016	29.30803508
274	275	26.5	-118.5	412.0163	291.2968	0.009813	101856.7	1	0.015776527	76.68831971	1.053030244	0.718115452	0.000180875	2.49E-06	0.002400641	0.986416274	4.226432875	0.125134212	4.161592152	1.471173739	15.42365585	25.40798883	105.8666201	118.3365571	465.987442	584.3239991	29.21619996
275	276	26.5	-117.5	412.3216	291.3289	0.009807	101836.2	1	0.015766881	76.47198098	1.055253457	0.719367818	0.000181257	2.49E-06	0.002390666	0.986449974	4.224030822	0.125347594	4.137527452	1.47130114	15.33138739	25.28959439	105.37331	118.3693563	465.0452733	583.4146296	29.17073148
276	277	26.5	-116.5	412.6435	291.4271	0.009755	101774.3	1	0.01568328	75.55554149	1.064036297	0.725733329	0.000182766	2.49E-06	0.002347868	0.98657733	4.21961584	0.126193874	4.035501482	1.471589693	14.94411401	24.7970149	103.3208954	118.490287	461.2962625	579.7865495	28.98932747
277	278	26.5	-115.5	412.9311	291.6813	0.009648	101762.5	1	0.015511254	73.54187857	1.083239723	0.739602491	0.000186064	2.48E-06	0.002253884	0.98685638	4.208150344	0.128087637	3.810257831	1.472312615	14.08859827	23.7074067	98.78086125	118.6502912	453.0119053	571.6621964	28.58310982
278	279	26.5	-114.5	412.8991	292.6028	0.009028	101597.6	1	0.014514469	64.89017336	1.144966843	0.787388696	0.000196667	2.46E-06	0.00185179	0.987638998	4.202762058	0.134542365	2.961772661	1.472266952	10.90789794	19.67924197	81.99684156	119.0676133	427.6293172	546.6969305	27.33484653
279	280	26.5	-113.5	412.7707	293.3813	0.007644	100985	1	0.012289389	52.0823269	1.182891554	0.821294854	0.000203181	2.50E-06	0.001302851	0.987864442	4.300242635	0.139982325	2.005100052	1.463695889	7.398575395	15.30759629	63.78165123	119.966488	413.4269112	533.3933991	26.66966996
280	281	26.5	-112.5	413.0567	293.2404	0.005921	99130.49	1	0.009519293	39.98997882	1.178521751	0.831893773	0.000202431	2.58E-06	0.000877436	0.987394921	4.475627791	0.141626071	1.337369227	1.451502521	4.996182366	12.40230798	51.67628323	120.3618109	414.9605136	535.3223245	26.76611622
281	282	26.5	-111.5	412.8625	292.5581	0.007864	99897.09	1	0.012643087	55.77158017	1.175399641	0.823092449	0.000201894	2.50E-06	0.001450679	0.98776269	4.308714652	0.138219953	2.244865149	1.465341447	8.293357652	16.45049885	68.54374521	118.7471509	416.0560069	534.8031578	26.74015789
282	283	26.5	-110.5	414.7399	292.1503	0.010016	101591.3	1	0.016102894	74.00034613	1.072892288	0.731363054	0.000184287	2.46E-06	0.002282632	0.986834354	4.196397902	0.128038048	3.907194887	1.473859948	14.41882747	24.12431826	100.5179927	118.5580333	457.5856575	576.1436908	28.80718454
283	284	26.5	-109.5	424.3004	292.2544	0.009569	100937	1	0.015384244	69.80681846	1.130915578	0.759527386	0.000194253	2.46E-06	0.002077991	0.98749257	4.133509765	0.131880337	3.348495508	1.474288353	12.34028078	21.42845474	89.28522809	117.6247309	432.629706	550.2544369	27.51272184
284	285	26.5	-108.5	430.7327	290.6908	0.007049	95624.56	1	0.011332797	53.81811574	1.199524521	0.836448667	0.000206038	2.57E-06	0.001366434	0.987670049	4.362662704	0.137415893	2.053365745	1.459530092	7.652858738	15.66583317	65.27430489	115.9298799	407.5952919	523.5251718	26.17625859
285	286	26.5	-107.5	427.36	286.2485	0.005079	84871.19	1	0.008165595	45.83406851	1.146051035	0.898632571	0.000196853	2.72E-06	0.001064543	0.986372755	4.957156757	0.134377604	1.628555278	1.44560323	6.233520902	14.39921377	59.99672404	108.8833941	426.4771266	535.3605207	26.76802603
286	287	26.5	-106.5	420.1838	282.4038	0.004016	78525.5	1	0.006456592	43.30830086	1.091947888	0.932776259	0.00018756	2.83E-06	0.000968091	0.9851415	5.483232929	0.130926124	1.525791471	1.44333189	5.952448094	14.53573051	60.56554378	104.1622328	447.7279887	551.8902215	27.59451108
287	288	26.5	-105.5	412.5446	283.6952	0.003944	81234.39	1	0.006340836	40.35058225	1.10202909	0.930289606	0.000189292	2.80E-06	0.000877515	0.985398543	5.383999249	0.132519059	1.370943096	1.442260287	5.342548136	13.67226983	56.96779095	106.7547374	443.5908687	550.3456061	27.5172803
288	289	26.5	-104.5	412.6523	285.1333	0.004003	85581.79	1	0.006435691	39.21909869	1.136437287	0.912489888	0.000195202	2.76E-06	0.000849663	0.98603321	5.140846051	0.133957979	1.289051123	1.439506797	5.009880668	13.01324262	54.22184424	110.2422611	430.0881285	540.3303895	27.01651948
289	290	26.5	-103.5	413.6253	285.3791	0.004014	88151.4	1	0.006453376	39.85671104	1.160846027	0.902597716	0.000199395	2.77E-06	0.000867295	0.986319247	5.011707024	0.134725981	1.294527744	1.442405508	5.010952997	12.89431925	53.72633022	112.2191499	421.107974	533.3271239	26.6663562
290	291	26.5	-102.5	415.4128	283.9707	0.004158	88224.03	1	0.006684887	45.35389621	1.167140029	0.898459085	0.000200476	2.78E-06	0.001042489	0.986324151	5.007715643	0.132889298	1.551240821	1.444129599	5.99625806	14.13223342	58.88430592	111.6031341	418.8600436	530.4631777	26.52315889
291	292	26.5	-101.5	417.2622	283.3758	0.00438	90199.48	1	0.007041801	50.81623688	1.185859157	0.88593308	0.000203691	2.77E-06	0.001221711	0.98657598	4.89792497	0.131529235	1.790418559	1.443676382	6.91305079	15.17659994	63.23583306	112.4813728	412.1618047	524.6431774	26.23215887
292	293	26.5	-100.5	417.0407	284.4149	0.004697	94888.56	1	0.007551447	53.48316918	1.213459437	0.863560146	0.000208432	2.75E-06	0.001326834	0.986973309	4.679832074	0.132198693	1.916395144	1.447758019	7.343553038	15.51973697	64.66557071	115.615264	402.8182477	518.4335118	25.92167559
293	294	26.5	-99.5	417.7484	285.8519	0.005346	99812.51	1	0.008594855	58.21960916	1.232671576	0.834882814	0.000211732	2.71E-06	0.001514051	0.987347177	4.443764008	0.132593034	2.173209736	1.454624581	8.244457927	16.44864928	68.53603868	118.4261077	396.5755834	515.0016912	25.75008456
294	295	26.5	-98.5	418.3982	286.4108	0.006071	101578.2	1	0.00976045	64.8403986	1.211272502	0.805238257	0.000208056	2.69E-06	0.00179014	0.987222827	4.34230232	0.130227929	2.633491243	1.458448799	9.948716467	18.51318676	77.13827816	119.0954394	403.9141572	523.0095966	26.15047983
295	296	26.5	-97.5	415.6904	287.9981	0.007399	102265	1	0.011895498	71.71675992	1.152311582	0.768794132	0.000197929	2.63E-06	0.00210975	0.986882871	4.268237486	0.127356928	3.288226206	1.463593429	12.33557105	21.4829851	89.5124379	118.8507311	424.9253306	543.7760617	27.18880308
296	297	26.5	-96.5	412.8437	290.0073	0.008415	102390.6	1	0.013528939	71.77421854	1.129970634	0.763574229	0.000194091	2.55E-06	0.002147133	0.987033734	4.212042577	0.128566781	3.439366771	1.467730897	12.80210957	22.04981659	91.87423581	118.8034037	433.2819314	552.0853351	27.60426676
297	298	26.5	-95.5	412.5761	290.6178	0.008504	102323.8	1	0.013672026	69.7349279	1.14173692	0.774533906	0.000196112	2.53E-06	0.002058114	0.987283998	4.202602582	0.130587026	3.261081678	1.469231139	12.10078097	21.16428339	88.18451413	118.59377	428.4013576	546.9951276	27.34975638
298	299	26.5	-94.5	412.2577	290.6912	0.008513	102328.5	1	0.013686495	69.4888677	1.141879203	0.775424644	0.000196137	2.52E-06	0.00204767	0.987297331	4.204260342	0.13076159	3.246325884	1.469315743	12.04260216	21.09326571	87.88860714	118.6606449	428.3901188	547.0507637	27.35253818
299	300	26.5	-93.5	412.1506	290.618	0.008577	102292.6	1	0.013789389	70.30810952	1.135748086	0.771403965	0.000195084	2.53E-06	0.00208489	0.987221583	4.206010129	0.130170713	3.322928155	1.469335649	12.33099769	21.45944234	89.41434307	118.5788834	430.7665032	549.3453866	27.46726933
300	301	26.5	-92.5	412.059	290.5725	0.008689	102293.1	1	0.013969453	71.42666621	1.124098159	0.763224167	0.000193083	2.53E-06	0.002137643	0.987084235	4.210090412	0.129198537	3.451121301	1.469243933	12.81323012	22.07288431	91.97035129	118.7679737	435.6492139	554.4171876	27.72085938
301	302	26.5	-91.5	412.0458	290.8717	0.008833	102265.2	1	0.014200965	71.22706138	1.122063509	0.762819383	0.000192733	2.51E-06	0.002131704	0.987122672	4.205621956	0.129564216	3.451881025	1.470074913	12.79900812	22.05615022	91.90062593	118.7466944	436.4568337	555.2035281	27.76017641
302	303	26.5	-90.5	411.9304	291.3175	0.009002	102222.6	1	0.014472669	70.54594192	1.123240218	0.765399947	0.000192935	2.50E-06	0.002104089	0.987224667	4.198258696	0.130438172	3.405143121	1.471313931	12.59958284	21.80473676	90.85306983	118.6150056	435.8118381	554.4268437	27.72134218
303	304	26.5	-89.5	411.7944	291.7257	0.00913	102209.9	1	0.014678457	69.72719202	1.125615324	0.76854409	0.000193343	2.48E-06	0.002069436	0.987326913	4.19181907	0.131332	3.343525002	1.472342829	12.3489444	21.48796331	89.53318044	118.5448156	434.7025343	553.2473499	27.6623675
304	305	26.5	-88.5	411.7198	291.9483	0.009279	102182.5	1	0.014918006	69.86042448	1.121586408	0.76664702	0.000192651	2.47E-06	0.002077967	0.987328772	4.188760466	0.131410557	3.372038956	1.473037504	12.4426611	21.60790858	90.03295241	118.4912069	436.2639939	554.7552008	27.73776004
305	306	26.5	-87.5	411.7268	291.8844	0.009334	102167.9	1	0.015006431	70.54330391	1.115190222	0.762031836	0.000191553	2.47E-06	0.002110342	0.987250379	4.191639649	0.130818146	3.448987505	1.472905469	12.73198637	21.97633714	91.56807142	118.5896063	439.0329216	557.622528	27.8811264
306	307	26.5	-86.5	411.8122	291.5157	0.009237	102180.6	1	0.014850482	71.45341442	1.10999337	0.757089826	0.00019066	2.49E-06	0.002150376	0.987121066	4.199818856	0.129787075	3.53346363	1.471855331	13.06719116	22.40211605	93.34215022	118.7657658	441.4420163	560.2077821	28.01038911
307	308	26.5	-85.5	411.9845	291.2192	0.009178	102184.8	1	0.014755627	72.33624934	1.104492772	0.752036294	0.000189715	2.50E-06	0.002189356	0.986999429	4.205909002	0.128842249	3.616021894	1.471043408	13.39212939	22.81394594	95.05810809	118.8500572	443.8727102	562.7227674	28.13613837
308	309	26.5	-84.5	412.2629	290.8217	0.009227	102161.2	1	0.014834405	74.54535324	1.086187138	0.737678824	0.000186571	2.51E-06	0.002289855	0.986703681	4.21654802	0.126725612	3.843379969	1.470019503	14.26533233	23.92200544	99.67502265	118.7837522	451.6153419	570.3990941	28.5199547
309	310	26.5	-83.5	412.9228	290.3197	0.009176	102176.6	1	0.014752412	76.5354293	1.07352662	0.726091203	0.000184396	2.54E-06	0.002376398	0.986435477	4.222843427	0.124786996	4.018208112	1.468824116	14.95206617	24.78672883	103.2780368	118.4351364	456.630627	575.0657634	28.75328817
310	311	26.5	-82.5	414.9827	289.6232	0.008743	102125.5	1	0.01405627	76.20118529	1.089109792	0.731710735	0.000187073	2.57E-06	0.002346828	0.986471391	4.226616353	0.124725228	3.899649539	1.467261305	14.5505188	24.26877123	101.1198801	118.4376416	449.9711255	568.408767	28.42043835
311	312	26.5	-81.5	416.601	289.6822	0.00851	102057.6	1	0.013681672	73.85382604	1.115149006	0.74758222	0.000191545	2.56E-06	0.002238415	0.986796249	4.211721871	0.126725038	3.636304517	1.467298653	13.5583995	23.00044958	95.83520657	118.6394077	439.4423488	558.0817565	27.90408782
312	313	26.5	-80.5	417.7852	290.9518	0.009369	102067.7	1	0.015062701	74.99951921	1.087354519	0.729191066	0.000186771	2.51E-06	0.002313089	0.986744137	4.183125041	0.126600485	3.881649784	1.470816917	14.39898899	24.06118122	100.2549217	118.6863523	451.2268912	569.9132435	28.49566218
313	314	26.5	-79.5	411.2469	293.0449	0.010586	102052.9	1	0.017019293	74.29114234	1.053935586	0.723256437	0.000181031	2.42E-06	0.00231124	0.986826838	4.19564016	0.128242098	4.04243698	1.475748406	14.87266311	24.71473076	102.9780448	118.8790804	465.9603608	584.8394413	29.24197206
314	315	26.5	-78.5	410.9237	293.8087	0.010897	102051.8	1	0.017519293	72.93506045	1.058791798	0.729372753	0.000181865	2.39E-06	0.002253809	0.987042616	4.180555825	0.129925118	3.931558106	1.477899795	14.41794979	24.13788864	100.574536	118.8559645	463.499752	582.3557165	29.11778582
315	316	26.5	-77.5	410.7217	294.0631	0.011109	102021.5	1	0.017860129	73.1681803	1.051823597	0.725665308	0.000180668	2.38E-06	0.002269282	0.98702243	4.18023203	0.129859995	3.989257592	1.478486349	14.61771033	24.3955463	101.6481096	118.8320487	466.6073904	585.4394392	29.27197196
316	317	26.5	-76.5	410.5233	294.2952	0.011346	102016.8	1	0.018241158	73.65765678	1.042114472	0.719722417	0.000179001	2.36E-06	0.002297757	0.986969403	4.180992768	0.129544579	4.081588949	1.478953335	14.946855	24.81793463	103.408061	118.8196912	471.0374938	589.857185	29.49285925
317	318	26.5	-75.5	410.2639	294.5134	0.011519	102027.9	1	0.018519293	73.78746856	1.037028071	0.717048786	0.000178127	2.35E-06	0.00230771	0.986963002	4.180032796	0.129547863	4.122280174	1.479433935	15.08562936	24.99692413	104.1538505	118.8060821	473.326976	592.1330581	29.60665291
318	319	26.5	-74.5	409.9987	294.6858	0.011623	102008.6	1	0.018686495	73.65355804	1.035702366	0.717189468	0.000177899	2.35E-06	0.002303385	0.986986586	4.179083879	0.129762652	4.121404704	1.479835039	15.07328387	24.98337014	104.0973756	118.77713	473.8595409	592.6366708	29.63183354
319	320	26.5	-73.5	409.7933	294.848	0.011684	102018.1	1	0.018784566	73.31372657	1.037381339	0.71914732	0.000178188	2.34E-06	0.002288055	0.987037019	4.176043582	0.130176015	4.088344712	1.480346753	14.94171435	24.81662542	103.4026059	118.7652839	472.9731992	591.7384831	29.58692415
320	321	26.5	-72.5	409.6839	294.9646	0.011736	102032.2	1	0.018868167	73.1253554	1.038018453	0.720020509	0.000178297	2.34E-06	0.002279878	0.987067232	4.173664226	0.130424502	4.07190564	1.480709631	14.87430787	24.73101186	103.0458828	118.7566537	472.6009894	591.3576431	29.56788215
321	322	26.5	-71.5	409.5934	295.0898	0.011784	102029.9	1	0.018945338	72.86198976	1.038864578	0.721114302	0.000178442	2.33E-06	0.002267504	0.987102429	4.173818292	0.130746531	4.048765391	1.481233166	14.77998118	24.61454457	102.5606024	118.7722469	472.2400891	591.0123359	29.5506168
322	323	26.5	-70.5	409.5197	295.1708	0.011792	102052.4	1	0.018958199	72.5679753	1.040993776	0.722801789	0.000178808	2.33E-06	0.002252908	0.987141551	4.173242335	0.131074682	4.015459379	1.481647684	14.65084643	24.4522705	101.8844604	118.7925655	471.2671295	590.0596949	29.50298475
323	324	26.5	-69.5	409.4529	295.2331	0.011803	102047.4	1	0.018975884	72.3564649	1.042298964	0.724046392	0.000179032	2.33E-06	0.002242427	0.987168099	4.17351497	0.131310146	3.992281888	1.481947935	14.56071104	24.33976598	101.4156916	118.7869237	470.6617835	589.4487072	29.47243536
324	325	26.5	-68.5	409.369	295.2567	0.011841	102059.7	1	0.019036977	72.49222959	1.04001975	0.722521546	0.000178641	2.33E-06	0.002249765	0.987150072	4.175037724	0.13119544	4.015871424	1.482004705	14.64604765	24.45015694	101.8756539	118.8198496	471.777627	590.5974766	29.52987383
325	326	26.5	-67.5	409.2774	295.3041	0.011913	102072.3	1	0.019152733	72.72865097	1.035949431	0.719770301	0.000177942	2.32E-06	0.002262614	0.987118967	4.177681481	0.130999892	4.057788704	1.482129411	14.79724688	24.64584637	102.6910266	118.8692188	473.7801286	592.6493474	29.63246737
326	327	26.5	-66.5	409.197	295.4012	0.012019	102071.5	1	0.019323151	72.93824186	1.031130432	0.716668573	0.000177114	2.32E-06	0.002274561	0.987090892	4.181338116	0.130858261	4.102691047	1.482455874	14.95571328	24.85305658	103.5544024	118.9197976	476.1838429	595.1036405	29.75518202
327	328	26.5	-65.5	409.1175	295.4922	0.012099	102072	1	0.019451768	73.01537193	1.028142018	0.714861196	0.0001766	2.31E-06	0.002279514	0.987080068	4.184003131	0.130838206	4.126968252	1.482795436	15.03845927	24.9630643	104.0127679	118.956899	477.6984961	596.6553951	29.83276976
328	329	26.5	-64.5	409.0446	295.6053	0.012205	102079.8	1	0.019622186	73.15153027	1.023983404	0.712191818	0.000175886	2.31E-06	0.002287804	0.987062017	4.187262834	0.130776614	4.163206046	1.483214075	15.16354186	25.12800143	104.700006	119.008805	479.8122227	598.8210276	29.94105138
329	330	26.5	-63.5	408.9931	295.6363	0.012372	102088.3	1	0.019890675	74.01169439	1.012113268	0.703723013	0.000173847	2.30E-06	0.002333426	0.986944218	4.194227239	0.129977087	4.30016342	1.483124339	15.66541	25.77290209	107.387092	119.0402606	485.7256082	604.7658688	30.23829344
330	331	27.5	-128.5	409.6847	291.0966	0.009633	102043.9	1	0.015487138	76.38329468	1.057165855	0.723485311	0.000181586	2.50E-06	0.002382894	0.986423505	4.237798003	0.125213556	4.110863342	1.470413958	15.24909631	25.19338517	104.9724382	118.5007611	464.101879	582.6026402	29.13013201
331	332	27.5	-127.5	409.7259	291.041	0.009633	102065.8	1	0.015487138	76.66740801	1.055129503	0.72164771	0.000181236	2.50E-06	0.002395602	0.9863853	4.238362796	0.124944948	4.138076178	1.470285979	15.35436466	25.32603456	105.525144	118.4527994	464.9420492	583.3948486	29.16974243
332	333	27.5	-126.5	409.8147	290.8753	0.009716	102048.5	1	0.015620579	78.12190008	1.04199096	0.711812609	0.000178979	2.51E-06	0.002462418	0.986180967	4.243839458	0.12362026	4.292699872	1.46988413	15.94342322	26.07346694	108.6394456	118.0663898	470.4387197	588.5051095	29.42525548
333	334	27.5	-125.5	409.9561	290.6794	0.009723	102047.8	1	0.015631833	79.1490531	1.034360235	0.705624123	0.000177669	2.52E-06	0.002507708	0.986032739	4.247387694	0.122656986	4.388718715	1.469454144	16.31595642	26.54417396	110.6007248	117.7261023	473.4821782	591.2082806	29.56041403
334	335	27.5	-124.5	410.1013	290.5842	0.009702	102045.7	1	0.015598071	79.45357246	1.032901627	0.704099431	0.000177418	2.52E-06	0.002520277	0.98598845	4.248117803	0.122359086	4.411087628	1.469262481	16.40619262	26.65701962	111.0709151	117.6093959	473.9844132	591.5938092	29.57969046
335	336	27.5	-123.5	410.2661	290.6135	0.009711	102017.3	1	0.01561254	79.35774643	1.033506044	0.70451133	0.000177522	2.52E-06	0.002516276	0.986003827	4.247322829	0.122456899	4.403395944	1.469337235	16.37526916	26.61778207	110.9074253	117.6269136	473.7611313	591.3880449	29.56940225
336	337	27.5	-122.5	410.4744	290.601	0.009704	102013	1	0.015601286	79.36014929	1.033969792	0.704464613	0.000177601	2.52E-06	0.0025161	0.986006181	4.246247416	0.12245672	4.400826127	1.469334515	16.36637113	26.60523591	110.8551496	117.6213023	473.5423864	591.1636887	29.55818443
337	338	27.5	-121.5	410.7495	290.6478	0.009658	101972.9	1	0.015527331	78.72215879	1.040207774	0.708816676	0.000178673	2.52E-06	0.002486563	0.986098725	4.243596545	0.123023226	4.331078827	1.469450917	16.10190717	26.26905669	109.4544029	117.8070308	470.9538795	588.7609103	29.43804551
338	339	27.5	-120.5	411.1381	290.6668	0.009622	101953.7	1	0.015469453	78.3216783	1.0446645	0.711467749	0.000179438	2.52E-06	0.002467757	0.986159946	4.240492117	0.123383657	4.284344873	1.469530985	15.92544654	26.04319817	108.5133257	117.9159875	469.0784959	586.9944834	29.34972417
339	340	27.5	-119.5	411.6338	290.7706	0.009624	101914.9	1	0.015472669	77.79692202	1.049131652	0.714282979	0.000180206	2.51E-06	0.002444559	0.986241554	4.236022955	0.123895925	4.233131615	1.469824511	15.72641371	25.78928871	107.4553696	118.0491369	467.274296	585.3234329	29.26617165
340	341	27.5	-118.5	412.4178	290.7957	0.009615	101898.5	1	0.015458199	77.58918606	1.052043074	0.715094913	0.000180706	2.51E-06	0.002434948	0.986282632	4.230709168	0.124114545	4.207258044	1.469982732	15.62731814	25.65938263	106.9140943	118.0942259	466.0450717	584.1392976	29.20696488
341	342	27.5	-117.5	412.9911	290.9109	0.009601	101824.8	1	0.015435691	76.86078423	1.058535946	0.719483734	0.000181821	2.51E-06	0.002402014	0.986389769	4.22584474	0.124807181	4.132551013	1.470317874	15.33980161	25.29332242	105.3888434	118.2301195	463.3748186	581.6049381	29.0802469
342	343	27.5	-116.5	413.0912	291.1686	0.009589	101820.1	1	0.015416399	75.52693101	1.069293386	0.727623244	0.000183669	2.50E-06	0.002342229	0.986580047	4.21858791	0.126090228	4.000452401	1.470981354	14.82945151	24.64556341	102.6898475	118.4951201	458.9318286	577.4269486	28.87134743
343	344	27.5	-115.5	413.2162	291.5856	0.009369	101687	1	0.015062701	71.80338029	1.104147204	0.754260221	0.000189656	2.48E-06	0.002168006	0.987069756	4.203802404	0.12952155	3.585325024	1.472053871	13.25605586	22.6467587	94.3614946	118.4846788	443.9196043	562.4042831	28.12021415
344	345	27.5	-114.5	412.9796	292.5242	0.007763	101129.2	1	0.012480707	55.85537522	1.185189613	0.819241359	0.000203576	2.50E-06	0.001454179	0.987859032	4.272944872	0.138295281	2.231863358	1.465557441	8.245723309	16.35438426	68.14326776	119.5721619	412.6817454	532.2539073	26.61269536
345	346	27.5	-113.5	413.0119	293.1606	0.005108	99536.4	1	0.008212219	34.82891882	1.158402179	0.81275927	0.000198975	2.63E-06	0.000728927	0.986970738	4.599193453	0.141595963	1.117541633	1.44932934	4.207448174	11.51510856	47.97961901	121.0194673	422.3182508	543.3377181	27.16688591
346	347	27.5	-112.5	413.1279	292.0262	0.006844	99259.78	1	0.011003215	49.88420826	1.19038026	0.837105904	0.000204467	2.55E-06	0.001212242	0.987688413	4.389582877	0.139427372	1.83853888	1.458383478	6.833719584	14.65965219	61.08188414	119.0388223	410.8120827	529.850905	26.49254525
347	348	27.5	-111.5	414.015	291.7944	0.008838	101134.3	1	0.014209003	66.51208199	1.142416576	0.784895988	0.000196229	2.49E-06	0.001920846	0.98748116	4.216375267	0.133064808	3.067317824	1.470857543	11.33073077	20.21834621	84.24310921	118.5035915	428.5142422	547.0178336	27.35089168
348	349	27.5	-110.5	417.6741	292.097	0.008183	100976	1	0.013155949	60.35859754	1.185411129	0.810119966	0.000203614	2.49E-06	0.001637004	0.987901995	4.212207263	0.136695072	2.510822741	1.468731729	9.274134791	17.60259159	73.34413164	118.8427074	412.6134516	531.4561591	26.57280795
349	350	27.5	-109.5	429.2733	291.1712	0.007503	97710.81	1	0.012062701	56.77397264	1.201406051	0.823447524	0.000206361	2.54E-06	0.001486702	0.987831793	4.27588565	0.137064016	2.238529576	1.463115905	8.314010636	16.42860578	68.45252409	117.0093572	407.0772607	524.086618	26.2043309
350	351	27.5	-108.5	426.6822	287.6464	0.00554	88718.91	1	0.008906752	47.70833791	1.168764621	0.880835223	0.000200755	2.68E-06	0.001130637	0.98683106	4.756307483	0.135541783	1.709454011	1.447872317	6.492717745	14.54189334	60.59122225	111.6014405	418.3022511	529.9036916	26.49518458
351	352	27.5	-107.5	419.3482	283.2609	0.004117	80266.21	1	0.006618971	42.8397027	1.104548015	0.926693611	0.000189724	2.81E-06	0.0009562	0.985406651	5.368907761	0.131910018	1.494237776	1.443726944	5.809827031	14.24860953	59.36920639	105.6491964	442.4620851	548.1112815	27.40556408
352	353	27.5	-106.5	413.5126	282.9128	0.003743	81001.51	1	0.006017685	40.24201425	1.105039461	0.930722386	0.000189809	2.82E-06	0.000872169	0.985340254	5.418628268	0.131960614	1.354121178	1.4421897	5.295209173	13.64210893	56.84212056	106.5895747	442.3633105	548.9528852	27.44764426
353	354	27.5	-105.5	413.203	284.7091	0.003751	85031.4	1	0.006030547	37.55721474	1.127505223	0.908127362	0.000193668	2.78E-06	0.000801798	0.985837346	5.220893779	0.133569759	1.218335817	1.439066027	4.757233212	12.76909859	53.20457748	109.8795817	433.5087054	543.3882871	27.16941436
354	355	27.5	-104.5	413.5627	284.554	0.003792	86436.14	1	0.006096463	38.99239819	1.147057065	0.907629578	0.000197026	2.78E-06	0.000841956	0.986068103	5.129575549	0.133756999	1.262837641	1.440394719	4.918021387	12.8845863	53.68577624	110.9105325	426.1788403	537.0893728	26.85446864
355	356	27.5	-103.5	413.3769	283.9497	0.003701	87310.66	1	0.005950161	40.01815471	1.161124568	0.908015905	0.000199442	2.80E-06	0.000869516	0.986168686	5.09384831	0.133499731	1.289557662	1.441290701	5.023610327	12.98180673	54.09086139	111.5843984	421.0001782	532.5845765	26.62922883
356	357	27.5	-102.5	413.7903	282.6195	0.003869	88201.99	1	0.006220257	46.19264011	1.168942035	0.899399531	0.000200785	2.81E-06	0.001064231	0.986196491	5.071397976	0.131647418	1.57287307	1.443225305	6.111881604	14.33102537	59.71260572	111.5271814	418.2431885	529.7703699	26.4885185
357	358	27.5	-101.5	415.4652	283.3035	0.004138	93415.17	1	0.006652733	49.96855423	1.210197881	0.875577755	0.000207872	2.79E-06	0.001189545	0.986766536	4.814942155	0.132256369	1.708871135	1.445752971	6.593695636	14.69551827	61.23132611	114.9285512	403.9473512	518.8759025	25.94379512
358	359	27.5	-100.5	416.419	284.6552	0.004591	98479.73	1	0.007381029	53.40098997	1.23903183	0.850531794	0.000212824	2.75E-06	0.001325229	0.987226014	4.568467918	0.132909897	1.878527647	1.449796047	7.183854238	15.21355575	63.38981561	118.1452328	394.573494	512.7187268	25.63593634
359	360	27.5	-99.5	417.4902	285.0603	0.005211	100438	1	0.008377814	60.1621309	1.236485859	0.830326246	0.000212387	2.74E-06	0.001582614	0.987272026	4.443323832	0.131440366	2.257098364	1.454329131	8.58504312	16.87123481	70.29681172	118.6018209	395.3319001	513.9337211	25.69668605
360	361	27.5	-98.5	417.977	285.2605	0.005678	101265.3	1	0.009128617	65.20857474	1.214545026	0.807621937	0.000208618	2.74E-06	0.001792439	0.987057071	4.393261735	0.129162608	2.615309466	1.456248393	9.929041646	18.52302385	77.17926602	118.8487725	402.7474646	521.5962371	26.07981186
361	362	27.5	-97.5	416.5867	286.5775	0.006698	102184.5	1	0.010768489	71.15863372	1.170923022	0.776519055	0.000201125	2.69E-06	0.002061008	0.986812957	4.314877049	0.126859137	3.138425102	1.460575144	11.84171628	20.88245271	87.01021962	118.7945535	417.975469	536.7700225	26.83850112
362	363	27.5	-96.5	413.39	288.3743	0.007723	102436.9	1	0.012416399	73.17497175	1.131909767	0.75878509	0.000194424	2.62E-06	0.002182466	0.986723224	4.267253887	0.126396703	3.474088651	1.464414121	13.01730561	22.34945897	93.1227457	119.0099457	432.8835461	551.8934918	27.59467459
363	364	27.5	-95.5	413.162	289.1161	0.007868	102403.5	1	0.012649518	71.05885555	1.145822682	0.771387566	0.000196814	2.59E-06	0.002098784	0.987033359	4.240077887	0.128568734	3.30035649	1.465819285	12.3244677	21.45929009	89.41370872	118.8116067	427.1384682	545.9500749	27.29750374
364	365	27.5	-94.5	412.6409	289.2583	0.007904	102388.8	1	0.012707395	70.72706251	1.147021723	0.773799568	0.00019702	2.58E-06	0.0020858	0.98707526	4.238221327	0.128916956	3.275836579	1.466070548	12.22512848	21.33417389	88.89239122	118.744838	426.5786483	545.3234862	27.26617431
365	366	27.5	-93.5	412.4753	289.2152	0.008008	102375	1	0.012874598	71.84087986	1.135642679	0.766112531	0.000195065	2.58E-06	0.002136583	0.986937932	4.243060832	0.127977055	3.395982167	1.466041932	12.679125	21.91218699	91.30077914	118.8678292	431.182151	550.0499802	27.50249901
366	367	27.5	-92.5	412.4044	289.1438	0.008115	102334.5	1	0.013046624	73.09981515	1.12308817	0.757534651	0.000192909	2.58E-06	0.002193428	0.986778207	4.249166785	0.12690279	3.529516745	1.465962493	13.18511295	22.55666177	93.98609069	118.8964318	436.2652776	555.1617094	27.75808547
367	368	27.5	-91.5	412.4572	289.3593	0.008233	102333.8	1	0.013236334	73.14403066	1.120676713	0.756361153	0.000192495	2.58E-06	0.002199496	0.986794384	4.241339845	0.127005156	3.549892495	1.466420646	13.25040455	22.6350627	94.31276123	118.879344	437.2028371	556.0821811	27.80410905
368	369	27.5	-90.5	412.3113	289.8477	0.008409	102296.4	1	0.013519293	72.387016	1.123489167	0.760335133	0.000192978	2.56E-06	0.002173137	0.986927269	4.224695796	0.127929656	3.502134802	1.467384339	13.0456638	22.36780839	93.19920162	118.7956694	435.9372802	554.7329495	27.73664748
369	370	27.5	-89.5	412.109	290.3589	0.008584	102270.9	1	0.013800643	71.51178608	1.125984831	0.764074948	0.000193407	2.54E-06	0.002139079	0.987061434	4.213939486	0.128983206	3.444080109	1.468644449	12.79915927	22.05480652	91.89502717	118.7415279	434.8742448	553.6157727	27.68078863
370	371	27.5	-88.5	412.0266	290.6679	0.008724	102257.9	1	0.014025723	71.25768524	1.124361998	0.764004319	0.000193128	2.52E-06	0.002130733	0.987106596	4.209297714	0.129399511	3.439714391	1.469497543	12.7650852	22.01299436	91.72080984	118.7300396	435.5177104	554.24775	27.7123875
371	372	27.5	-87.5	412.0588	290.5558	0.008689	102244.8	1	0.013969453	71.46828913	1.123549134	0.763174843	0.000192988	2.53E-06	0.00213941	0.987074646	4.211740595	0.129146861	3.455626523	1.469188409	12.83102999	22.09673238	92.06971825	118.7392788	435.8698955	554.6091743	27.73045871
372	373	27.5	-86.5	412.185	290.171	0.008536	102258.2	1	0.013723473	71.95609943	1.123837612	0.76201799	0.000193038	2.54E-06	0.002157754	0.986998247	4.217669975	0.128489357	3.47965296	1.468141894	12.94341477	22.23736896	92.65570401	118.7534434	435.7608884	554.5143319	27.72571659
373	374	27.5	-85.5	412.4609	289.871	0.008485	102252.6	1	0.013641479	72.8986527	1.117872394	0.756493825	0.000192013	2.56E-06	0.002197534	0.986867163	4.225001666	0.1275225	3.561460597	1.467464584	13.26712164	22.64857099	94.36904577	118.7787376	438.2262367	557.0049743	27.85024871
374	375	27.5	-84.5	412.9543	289.3538	0.008484	102244.7	1	0.013639871	75.32333547	1.098591184	0.740537595	0.000188701	2.58E-06	0.002300378	0.986529872	4.244320868	0.125232	3.788317868	1.466557234	14.1470611	23.77148907	99.04787111	118.6813032	446.1564621	564.8377654	28.24188827
375	376	27.5	-83.5	414.7551	288.5745	0.008246	102239.8	1	0.013257235	76.95961931	1.09324785	0.731223736	0.000187783	2.61E-06	0.00235845	0.986296696	4.261991141	0.123520572	3.886323638	1.465119391	14.56073216	24.2976869	101.2403621	118.4794992	448.2645793	566.7440785	28.33720392
376	377	27.5	-82.5	420.4008	287.8199	0.007625	102091	1	0.012258842	74.62433472	1.132155648	0.746636932	0.000194467	2.64E-06	0.00223652	0.986610129	4.253011506	0.125085822	3.552729994	1.463598711	13.3451742	22.73960023	94.74833429	118.7220377	432.9098978	551.6319355	27.58159678
377	378	27.5	-81.5	416.7222	288.399	0.007963	101977.4	1	0.012802251	74.98051202	1.116221439	0.745074035	0.00019173	2.62E-06	0.002264535	0.986541291	4.259457886	0.125026668	3.657363426	1.464659465	13.70748705	23.2139945	96.72497708	118.5997147	439.1247034	557.7244181	27.8862209
378	379	27.5	-80.5	414.0862	290.3074	0.009123	102092.4	1	0.014667203	76.09230663	1.079746539	0.728904307	0.000185464	2.54E-06	0.002355087	0.986508297	4.216699238	0.125179253	3.96085198	1.468838158	14.73783191	24.50940053	102.1225022	118.4542011	454.0351823	572.4893834	28.62446917
379	380	27.5	-79.5	411.3452	292.4101	0.01008	102121.7	1	0.016205788	73.65681053	1.071233361	0.733226596	0.000184002	2.45E-06	0.002270288	0.98688169	4.199121306	0.128427036	3.894847171	1.474161138	14.36154781	24.05810446	100.2421019	118.9338868	458.266595	577.2004818	28.86002409
380	381	27.5	-78.5	411.059	293.0134	0.010294	102098.6	1	0.016549839	72.42824355	1.076531357	0.739325868	0.000184912	2.42E-06	0.002217503	0.987066569	4.187695158	0.129883483	3.790020103	1.475848898	13.93763148	23.52107912	98.00449635	118.8703004	455.7187614	574.5890618	28.72945309
381	382	27.5	-77.5	410.8785	293.3003	0.010528	102084.2	1	0.016926045	72.75026536	1.068308703	0.734665121	0.0001835	2.41E-06	0.002237544	0.987038376	4.18648774	0.129770576	3.860017834	1.476557415	14.18142301	23.83425657	99.30940239	118.8836951	459.3373259	578.221021	28.91105105
382	383	27.5	-76.5	410.7153	293.5642	0.010778	102076	1	0.017327974	73.25671406	1.05816964	0.728481109	0.000181758	2.40E-06	0.002266808	0.98698561	4.186377936	0.129472811	3.954305945	1.477160748	14.51640285	24.26372028	101.0988345	118.8966222	463.8797938	582.776416	29.1388208
383	384	27.5	-75.5	410.5383	293.7479	0.011023	102072.2	1	0.017721865	74.06440452	1.045416539	0.720190548	0.000179568	2.39E-06	0.002310524	0.986888185	4.189063655	0.128844409	4.084487125	1.477470542	14.98883992	24.86870565	103.6196069	118.8828323	469.6998999	588.5827322	29.42913661
384	385	27.5	-74.5	410.3021	293.8952	0.011132	102070.2	1	0.017897106	74.11506563	1.042280711	0.718784878	0.000179029	2.38E-06	0.002315379	0.986886983	4.188869114	0.128876229	4.107387744	1.477784772	15.06570616	24.96862402	104.0359334	118.8710431	471.1027875	589.9738306	29.49869153
385	386	27.5	-73.5	410.0997	294.0295	0.011217	102073.9	1	0.018033762	74.06545967	1.040649713	0.718317967	0.000178749	2.37E-06	0.002314916	0.986899158	4.187968232	0.128994088	4.114678212	1.478093505	15.08540409	24.99513812	104.1464089	118.8667937	471.8132274	590.6800211	29.53400105
386	387	27.5	-72.5	409.9212	294.1694	0.01129	102088.3	1	0.018151125	73.91654873	1.040259754	0.718635229	0.000178682	2.37E-06	0.002309391	0.986925049	4.1860742	0.129211108	4.108058658	1.478467046	15.05298589	24.9547969	103.9783204	118.8720736	471.9434147	590.8154883	29.54077441
387	388	27.5	-71.5	409.8302	294.3735	0.011364	102085.7	1	0.018270096	73.46984307	1.04268623	0.721115339	0.000179099	2.36E-06	0.002289379	0.986993353	4.181542258	0.129746417	4.064661648	1.479098608	14.88058076	24.73562969	103.0651237	118.8590961	470.7168009	589.575897	29.47879485
388	389	27.5	-70.5	409.7543	294.53	0.011409	102087.6	1	0.018342444	73.05614397	1.045505544	0.723691962	0.000179583	2.36E-06	0.002270224	0.987054829	4.17750593	0.130226307	4.020246306	1.47961139	14.70728012	24.51487005	102.1452919	118.8355383	469.3064531	588.1419914	29.40709957
389	390	27.5	-69.5	409.6858	294.5764	0.011428	102105.3	1	0.01837299	72.98200861	1.045777519	0.724008888	0.00017963	2.35E-06	0.002267031	0.987066997	4.176422341	0.130324937	4.013813394	1.479758704	14.68081087	24.48113025	102.0047094	118.8398955	469.1532982	587.9931937	29.39965968
390	391	27.5	-68.5	409.6024	294.6331	0.01146	102095.5	1	0.018424437	72.92441015	1.045498863	0.724191573	0.000179582	2.35E-06	0.002264834	0.987075474	4.176133124	0.130410306	4.011403255	1.479913961	14.6687281	24.46658875	101.9441198	118.8250235	469.2479309	588.0729543	29.40364772
391	392	27.5	-67.5	409.5157	294.724	0.01153	102108.3	1	0.018536977	72.96906578	1.043595115	0.723133774	0.000179255	2.35E-06	0.002268402	0.987074375	4.175338054	0.130425133	4.02638999	1.480145521	14.71907309	24.53137179	102.2140491	118.8277264	470.0973571	588.9250836	29.44625418
392	393	27.5	-66.5	409.4344	294.8228	0.011687	102106.9	1	0.018789389	73.50934266	1.035233724	0.717542176	0.000177819	2.34E-06	0.002297871	0.987008538	4.177688472	0.129978348	4.114865376	1.480254622	15.04088473	24.94367155	103.9319648	118.8324988	474.0146306	592.8471294	29.64235647
393	394	27.5	-65.5	409.3509	294.913	0.011788	102117.2	1	0.018951768	73.74016984	1.030942283	0.714772921	0.000177081	2.34E-06	0.002311194	0.986982682	4.178108722	0.129816264	4.157568382	1.480427731	15.19370661	25.13962771	104.7484488	118.8280148	476.0122768	594.8402916	29.74201458
394	395	27.5	-64.5	409.2577	295.0061	0.01186	102127.5	1	0.019067524	73.77438853	1.029034392	0.713742869	0.000176754	2.33E-06	0.002314313	0.986982189	4.177612148	0.129839682	4.172206774	1.480670122	15.24238581	25.20271453	105.0113105	118.8269877	476.8847735	595.7117613	29.78558806
395	396	27.5	-63.5	409.1673	295.0195	0.011955	102127.1	1	0.019220257	74.30000412	1.021917039	0.708813106	0.000175531	2.33E-06	0.002341902	0.986910522	4.181701252	0.129349693	4.252273189	1.480569235	15.53735274	25.5812461	106.5885254	118.8087334	480.3047969	599.1135303	29.95567651
396	397	28.5	-128.5	409.704	290.6242	0.009496	102090.3	1	0.015266881	77.61394364	1.051643173	0.717963636	0.000180637	2.52E-06	0.002433412	0.986239326	4.24486228	0.123920623	4.201086204	1.46930608	15.61734582	25.65652101	106.9021709	118.1945824	466.1144563	584.3090387	29.21545193
397	398	28.5	-127.5	409.7572	290.5787	0.009471	102103	1	0.015226688	77.64317017	1.052225331	0.71807044	0.000180737	2.52E-06	0.002433958	0.986235262	4.244729065	0.123875598	4.198343839	1.469207216	15.61011353	25.64626924	106.8594552	118.1883525	465.8251054	584.0134579	29.2006729
398	399	28.5	-126.5	409.8551	290.4491	0.009515	102097.1	1	0.015297428	78.63867277	1.043823452	0.711620641	0.000179294	2.53E-06	0.002478834	0.986095019	4.247814222	0.122974691	4.298216062	1.468936179	15.99286218	26.13080333	108.8783472	117.8867562	469.2342617	587.121018	29.3560509
399	400	28.5	-125.5	409.9972	290.2713	0.009524	102077.9	1	0.015311897	79.58807025	1.03683533	0.706082627	0.000178094	2.54E-06	0.00252026	0.98595699	4.251080394	0.122094694	4.384522602	1.468574056	16.32855481	26.55482656	110.6451106	117.5379252	471.9483127	589.4862379	29.47431189
400	401	28.5	-124.5	410.1884	290.1565	0.009486	102083.9	1	0.015250804	79.8555471	1.036294058	0.705024257	0.000178001	2.54E-06	0.002530504	0.985918873	4.251275572	0.121824451	4.398355231	1.468350469	16.38847503	26.62828076	110.9511698	117.4290497	472.0121825	589.4412322	29.47206161
401	402	28.5	-123.5	410.429	290.0769	0.00947	102045.3	1	0.01522508	80.09459078	1.035130739	0.703853155	0.000177801	2.55E-06	0.002539745	0.985881741	4.25185056	0.121576901	4.416677158	1.46818215	16.46370886	26.72199562	111.3416484	117.3673867	472.4972566	589.8646433	29.49323216
402	403	28.5	-122.5	410.6737	290.0478	0.009457	102045.9	1	0.01520418	80.13347758	1.035529879	0.703620549	0.000177869	2.55E-06	0.002540809	0.985879178	4.250578259	0.121533825	4.416520057	1.468130663	16.46558585	26.72234866	111.3431194	117.373737	472.3234408	589.6971777	29.48485889
403	404	28.5	-121.5	410.9059	290.0107	0.009414	102015	1	0.015135048	79.934925	1.038634136	0.70553205	0.000178403	2.55E-06	0.002531127	0.985910779	4.249887736	0.121705427	4.384523156	1.468060095	16.34702413	26.57120054	110.7133356	117.3278116	470.817376	588.1451876	29.40725938
404	405	28.5	-120.5	411.2679	290.0766	0.009387	101973.4	1	0.01509164	79.34214935	1.044022217	0.709165938	0.000179328	2.55E-06	0.002504527	0.985999706	4.246939894	0.122236987	4.32467568	1.468191253	16.1178133	26.27985711	109.4994046	117.5147192	468.6690745	586.1837937	29.30918969
405	406	28.5	-119.5	411.8327	290.1726	0.009413	101947.5	1	0.015133441	79.05793488	1.046077752	0.710020553	0.000179681	2.54E-06	0.002492984	0.986051357	4.242571286	0.122538845	4.302009821	1.468439343	16.02592043	26.16147972	109.0061655	117.6060619	467.9164276	585.5224895	29.27612447
406	407	28.5	-118.5	412.8027	290.2577	0.009417	101868	1	0.015139871	78.6048323	1.05042196	0.712122117	0.000180427	2.54E-06	0.002473114	0.986128721	4.23670635	0.12298565	4.2569357	1.468686927	15.85069885	25.93601348	108.0667228	117.7058731	466.185142	583.8910151	29.19455076
407	408	28.5	-117.5	413.7914	290.5122	0.009472	101877.5	1	0.015228296	77.80600701	1.056270305	0.715009227	0.000181432	2.53E-06	0.002439892	0.986264741	4.22593789	0.123828652	4.19026923	1.469411205	15.58255827	25.59200524	106.6333552	117.9776877	463.9787471	581.9564348	29.09782174
408	409	28.5	-116.5	413.82	290.9624	0.009524	101867.9	1	0.015311897	76.03316894	1.068317981	0.724684494	0.000183501	2.51E-06	0.002363079	0.986519671	4.216584438	0.125574959	4.033597169	1.470550861	14.96603411	24.81234154	103.3847564	118.4222842	459.2457047	577.6679889	28.88339945
409	410	28.5	-115.5	413.3013	291.6365	0.008716	101608.2	1	0.014012862	66.56082761	1.14609977	0.784667205	0.000196862	2.49E-06	0.001921885	0.987491334	4.211018258	0.132956686	3.05698612	1.470504627	11.29979431	20.17126	84.04691668	118.8136134	427.1403788	545.9539922	27.29769961
410	411	28.5	-114.5	412.6897	292.0494	0.006844	100096.6	1	0.011003215	50.23194307	1.195070253	0.8340066	0.000205273	2.55E-06	0.001225401	0.987742751	4.364472971	0.139473924	1.852486048	1.459255197	6.880929538	14.69661768	61.23590699	119.5890931	409.1532223	528.7423154	26.43711577
411	412	28.5	-113.5	412.9049	292.1676	0.005566	98707.31	1	0.008948553	40.01987197	1.188116423	0.84016096	0.000204079	2.61E-06	0.000877945	0.987362792	4.500511769	0.140849797	1.321678972	1.450267515	4.959282841	12.37259089	51.55246206	120.0538111	411.6504773	531.7042884	26.58521442
412	413	28.5	-112.5	413.1492	291.9557	0.00748	100473.9	1	0.012025723	55.40895729	1.18781894	0.824748662	0.000204027	2.52E-06	0.001434328	0.987783412	4.304069561	0.137950965	2.190803137	1.463795021	8.114640437	16.21125912	67.54691301	119.1939844	411.722247	530.9162314	26.54581157
413	414	28.5	-111.5	415.158	292.7863	0.006317	100673.8	1	0.010155949	44.55462941	1.19825074	0.82738048	0.000205819	2.57E-06	0.001032312	0.9876903	4.375366128	0.140931149	1.554069334	1.45573391	5.782376286	13.30847681	55.45198669	120.7072676	408.1192403	528.8265079	26.4413254
414	415	28.5	-110.5	416.4874	291.4917	0.005753	98258.95	1	0.009249196	42.94958619	1.198502951	0.842638069	0.000205863	2.61E-06	0.000977225	0.987485455	4.467038342	0.139963376	1.459340848	1.451366353	5.473011632	12.99072055	54.12800231	119.2306195	408.0477759	527.2783954	26.36391977
415	416	28.5	-109.5	422.4157	288.4755	0.006841	93708.53	1	0.010998392	58.94231935	1.176559971	0.848963448	0.000202094	2.61E-06	0.001560881	0.987262706	4.493259846	0.133518604	2.368559573	1.455551734	8.90525281	17.35614257	72.3172607	113.9177624	415.5789711	529.4967335	26.47483668
416	417	28.5	-108.5	423.5436	284.004	0.00474	84051.55	1	0.007620579	49.13054089	1.139494887	0.904423428	0.000195727	2.77E-06	0.001163753	0.986049478	5.087725769	0.1320553	1.780097843	1.446248773	6.85218406	15.29831174	63.7429656	107.8967238	428.9813303	536.8780541	26.8439027
417	418	28.5	-107.5	417.3853	280.9451	0.003734	78610.97	1	0.006003215	44.51030746	1.092707372	0.934072695	0.000187691	2.86E-06	0.001001108	0.984980584	5.55939302	0.12952931	1.568644825	1.442792906	6.151247813	14.85160787	61.88169948	104.1347077	447.4093803	551.544088	27.5772044
418	419	28.5	-106.5	413.8574	282.528	0.00342	81826.65	1	0.005498392	38.12501706	1.107928104	0.920612232	0.000190305	2.84E-06	0.000811545	0.985298208	5.447163625	0.131779286	1.247775578	1.441452858	4.905424285	13.17359563	54.8899818	107.3310092	441.3695046	548.7005137	27.43502569
419	420	28.5	-105.5	413.4101	284.1296	0.003409	86478.61	1	0.005480707	36.08156633	1.13571969	0.896168963	0.000195079	2.81E-06	0.000758642	0.985810713	5.230110949	0.133463753	1.139412295	1.440414413	4.466456345	12.40985775	51.70774064	111.1265626	430.5463735	541.6729361	27.08364681
420	421	28.5	-104.5	413.6333	283.4226	0.00348	87064.04	1	0.005594855	38.8705037	1.156629443	0.904485555	0.00019867	2.81E-06	0.000835967	0.986030504	5.154637892	0.133078652	1.238144202	1.441024592	4.842814615	12.80969995	53.37374981	111.4237567	422.7070692	534.1308258	26.70654129
421	422	28.5	-103.5	413.5848	282.8693	0.003421	87921.59	1	0.0055	40.04688624	1.171276057	0.905321845	0.000201186	2.83E-06	0.000867903	0.986145296	5.111996292	0.132843372	1.270948607	1.441775715	4.971086885	12.92865087	53.86937862	112.0713652	417.3707529	529.4421181	26.47210591
422	423	28.5	-102.5	413.7567	281.7617	0.003614	88737.32	1	0.005810289	46.00611839	1.177937928	0.897859567	0.00020233	2.83E-06	0.001055185	0.986202284	5.084580046	0.131054541	1.540755622	1.442216612	6.01295594	14.21156276	59.21484484	111.97298	415.0265351	526.9995152	26.34997576
423	424	28.5	-101.5	415.7165	282.3535	0.003862	93841.52	1	0.006209003	49.94448855	1.218282767	0.873645923	0.00020926	2.81E-06	0.001183761	0.986727711	4.837096109	0.131578153	1.682102946	1.444855917	6.51786692	14.61350005	60.88958353	115.2735041	401.2521281	516.5256322	25.82628161
424	425	28.5	-100.5	419.536	283.8621	0.004304	98854.21	1	0.006919614	52.98014767	1.252441183	0.847241224	0.000215128	2.78E-06	0.001304059	0.987259115	4.569679796	0.132509801	1.821627924	1.448426548	6.993107716	14.96535179	62.35563244	118.4844539	390.3354613	508.8199152	25.44099576
425	426	28.5	-99.5	417.457	284.0507	0.004825	100269.5	1	0.007757235	59.47327026	1.241528948	0.832156717	0.000213253	2.77E-06	0.001544513	0.987165989	4.496838401	0.13091251	2.184365998	1.452646118	8.345457706	16.61022073	69.20925306	118.6353304	393.7272689	512.3625993	25.61812996
426	427	28.5	-98.5	418.7927	283.9902	0.005122	101042.2	1	0.008234727	63.86577564	1.228229746	0.813371033	0.000210969	2.78E-06	0.001718103	0.986995191	4.454071913	0.128940936	2.464901971	1.453918995	9.409497217	17.91133103	74.63054596	118.9107251	398.2276747	517.1383998	25.85691999
427	428	28.5	-97.5	418.0148	284.0274	0.005594	101910.3	1	0.008993569	70.15636743	1.19911613	0.787888478	0.000205968	2.79E-06	0.00197108	0.986648738	4.415163786	0.125938823	2.892860283	1.455639007	11.03085984	19.92046173	83.00192389	118.6390841	407.8217099	526.460794	26.3230397
428	429	28.5	-96.5	416.1447	284.9496	0.006323	102373.4	1	0.010165595	74.90239237	1.153790589	0.759493917	0.000198183	2.76E-06	0.002189935	0.986280118	4.372764088	0.123045075	3.363551703	1.457444615	12.79115687	22.10796235	92.11650981	118.8584525	424.3646667	543.2231192	27.16115596
429	430	28.5	-95.5	415.5301	285.8546	0.006747	102467.2	1	0.010847267	75.35388347	1.14030148	0.753147236	0.000195866	2.72E-06	0.002228212	0.986301876	4.342519292	0.123240264	3.479872078	1.459354137	13.18166631	22.58665208	94.11105034	118.9174316	429.5836803	548.5011119	27.42505559
430	431	28.5	-94.5	413.5038	286.4151	0.006969	102466.8	1	0.01120418	75.02061107	1.134251355	0.754432319	0.000194826	2.70E-06	0.002225658	0.986345947	4.335865686	0.123761851	3.505151823	1.460428826	13.24452395	22.66973214	94.45721725	118.9719615	431.9759386	550.9479001	27.547395
431	432	28.5	-93.5	413.1232	286.6511	0.007134	102448.3	1	0.011469453	75.60275029	1.125795691	0.750087282	0.000193374	2.69E-06	0.002255889	0.98629152	4.331073024	0.123444789	3.583047623	1.46094677	13.52661577	23.02512798	95.93803324	118.9022103	435.2616618	554.1638721	27.70819361
432	433	28.5	-92.5	413.1781	286.4798	0.007188	102425.9	1	0.01155627	77.01115077	1.114829168	0.742047061	0.00019149	2.70E-06	0.002313293	0.986117727	4.338132469	0.122272685	3.70330092	1.460684422	13.99394533	23.61833583	98.40973261	118.6801178	439.4473093	558.1274271	27.90637136
433	434	28.5	-91.5	413.5105	286.5548	0.007253	102405.8	1	0.011660772	77.31015271	1.11167098	0.739575395	0.000190948	2.69E-06	0.002327962	0.986093601	4.334217008	0.122095634	3.737586427	1.46087391	14.11963959	23.77441257	99.06005236	118.6123529	440.677843	559.2901959	27.9645098
434	435	28.5	-90.5	413.102	287.2368	0.007495	102375.2	1	0.012049839	76.39019582	1.111754258	0.74252872	0.000190962	2.66E-06	0.002303089	0.986241227	4.313758039	0.1231702	3.712897188	1.46221777	13.9843705	23.5964137	98.3183904	118.7428162	440.8066405	559.5494567	27.97747284
435	436	28.5	-89.5	412.6673	288.0462	0.007724	102347	1	0.012418006	74.68035741	1.118659552	0.750682569	0.000192148	2.63E-06	0.002244059	0.986497567	4.28766115	0.124967107	3.611187637	1.463775796	13.55268559	23.04027728	96.00115533	118.9027634	438.1510183	557.0537817	27.85268909
436	437	28.5	-88.5	412.4836	288.631	0.007929	102340	1	0.012747588	73.8197573	1.120944506	0.754359311	0.000192541	2.61E-06	0.002216694	0.986646933	4.2675683	0.12600368	3.568078723	1.464936931	13.35774767	22.7843353	94.93473042	118.920607	437.2036072	556.1242142	27.80621071
437	438	28.5	-87.5	412.5032	288.6801	0.007899	102325.8	1	0.012699357	73.30044214	1.125581857	0.757830852	0.000193337	2.60E-06	0.002193932	0.986711986	4.265344739	0.126449543	3.516638617	1.465004256	13.16124021	22.53467737	93.89448902	118.9204221	435.3370175	554.2574396	27.71287198
438	439	28.5	-86.5	412.6199	288.3484	0.007737	102330.5	1	0.012438907	73.35286118	1.128456104	0.758634036	0.000193831	2.62E-06	0.002190046	0.986677551	4.276172124	0.126202642	3.496850476	1.464316951	13.10443587	22.46797806	93.61657526	118.9407688	434.2329139	553.1736827	27.65868414
439	440	28.5	-85.5	412.9832	287.8573	0.007562	102315.8	1	0.012157556	73.99473514	1.127480704	0.755957925	0.000193664	2.64E-06	0.002209487	0.986564404	4.292167442	0.125398066	3.524570448	1.463341791	13.2359465	22.64142425	94.3392677	118.931334	434.6646659	553.5959999	27.67979999
440	441	28.5	-84.5	413.6862	287.1753	0.007382	102330	1	0.011868167	75.51102794	1.121268167	0.748224798	0.000192596	2.67E-06	0.002262935	0.986346063	4.312447891	0.123828012	3.618119405	1.462046259	13.62886066	23.14530223	96.43875928	118.8302264	437.0847959	555.9150222	27.79575111
441	442	28.5	-83.5	415.8489	286.3786	0.00706	102299.9	1	0.011350482	76.05325594	1.127960014	0.746755367	0.000193746	2.70E-06	0.002269397	0.986259566	4.327257726	0.123012282	3.591722022	1.460495235	13.57607868	23.07856595	96.16069147	118.7344679	434.3707187	553.1051866	27.65525933
442	443	28.5	-82.5	421.7809	285.8734	0.006778	102129.7	1	0.010897106	75.3564161	1.147701376	0.749001159	0.000197137	2.72E-06	0.002228327	0.986392795	4.311794448	0.123402385	3.458066411	1.45958419	13.09792148	22.45076892	93.54487049	118.6761171	426.8201409	545.496258	27.2748129
443	444	28.5	-81.5	419.2775	286.8276	0.007368	102025.5	1	0.011845659	76.86100758	1.119238922	0.737608914	0.000192248	2.68E-06	0.002314201	0.986245004	4.298312128	0.122731819	3.697107073	1.461596381	13.94961103	23.52935843	98.03899347	118.4204641	437.773223	556.1936872	27.80968436
444	445	28.5	-80.5	413.5743	289.3751	0.008633	102164.8	1	0.013879421	76.47546734	1.087006296	0.731885582	0.000186711	2.58E-06	0.002354205	0.986392071	4.2436166	0.124316744	3.915107906	1.466692485	14.62253945	24.37227319	101.5511383	118.4479535	450.8451137	569.2930672	28.46465336
445	446	28.5	-79.5	411.5175	291.5398	0.009471	102163	1	0.015226688	73.12999083	1.09024355	0.743828907	0.000187267	2.48E-06	0.002232145	0.986907784	4.207297673	0.128350102	3.744909223	1.471869548	13.85437621	23.40680276	97.52834483	118.9047791	449.9753152	568.8800943	28.44400471
446	447	28.5	-78.5	411.273	292.0302	0.009599	102152.5	1	0.015432476	71.86588545	1.097289247	0.750687856	0.000188478	2.47E-06	0.002176926	0.987087951	4.19750568	0.129751107	3.630684028	1.47322587	13.40056246	22.83172914	95.13220475	118.8284612	446.8031795	565.6316407	28.28158203
447	448	28.5	-77.5	411.101	292.3274	0.009815	102139.5	1	0.015779743	72.11485239	1.089998356	0.746714957	0.000187225	2.45E-06	0.002192985	0.987070107	4.195365289	0.129721144	3.688760581	1.474011596	13.59999475	23.08785336	96.19938899	118.8591739	449.9248024	568.7839763	28.43919882
448	449	28.5	-76.5	410.9463	292.567	0.010071	102114.3	1	0.016191318	72.87122601	1.077467781	0.738900609	0.000185073	2.44E-06	0.002233633	0.986984188	4.196498357	0.129201072	3.809419495	1.474579646	14.03519568	23.64489425	98.52039272	118.9129728	455.4355412	574.348514	28.7174257
449	450	28.5	-75.5	410.7909	292.8017	0.010322	102121	1	0.016594855	73.59995386	1.065386717	0.731136229	0.000182998	2.43E-06	0.002273216	0.986902182	4.197013974	0.128697836	3.927717677	1.475116838	14.46147337	24.19001969	100.7917487	118.9419797	460.8092737	579.7512534	28.98756267
450	451	28.5	-74.5	410.5899	292.9144	0.010474	102121.6	1	0.016839228	74.15702353	1.056875798	0.725722036	0.000181536	2.42E-06	0.002302745	0.986833241	4.199132462	0.128262642	4.013695058	1.475313466	14.77460343	24.59100706	102.4625294	118.9310247	464.6298605	583.5608852	29.17804426
451	452	28.5	-73.5	410.3907	292.9764	0.010572	102123.1	1	0.016996785	74.56038209	1.05090132	0.721971107	0.00018051	2.42E-06	0.002323929	0.986781172	4.201284452	0.127931184	4.07477408	1.475382715	14.99818758	24.87756001	103.6565	118.9081268	467.3246448	586.2327716	29.31163858
452	453	28.5	-72.5	410.1673	293.158	0.010686	102125.5	1	0.017180064	74.51801396	1.048395444	0.721052104	0.000180079	2.41E-06	0.00232466	0.986794101	4.200045145	0.128067939	4.088668115	1.475807103	15.03944954	24.93203784	103.883491	118.9110792	468.4408131	587.3518923	29.36759461
453	454	28.5	-71.5	410.0447	293.3823	0.01074	102129.5	1	0.017266881	73.86333291	1.052776625	0.724982952	0.000180832	2.40E-06	0.002295066	0.986891038	4.194686315	0.128788896	4.022692729	1.476467274	14.78156158	24.6041968	102.5174867	118.9397405	466.3923753	585.3321158	29.26660579
454	455	28.5	-70.5	409.9659	293.6027	0.010801	102140.7	1	0.017364952	73.28428289	1.056535296	0.728328479	0.000181478	2.39E-06	0.002268928	0.986978062	4.189064504	0.129448832	3.964423936	1.477143395	14.55268514	24.3127658	101.3031908	118.9386865	464.5943496	583.5330361	29.17665181
455	456	28.5	-69.5	409.8977	293.7241	0.010888	102144.1	1	0.017504823	73.32228105	1.054254526	0.727120061	0.000181086	2.39E-06	0.002272576	0.98697918	4.187909185	0.129488362	3.981314322	1.477454575	14.60840401	24.38457046	101.6023769	118.9372743	465.6019511	584.5392254	29.22696127
456	457	28.5	-68.5	409.8254	293.8696	0.010977	102149	1	0.01764791	73.26171293	1.052832873	0.726588669	0.000180842	2.38E-06	0.002271545	0.986994438	4.185909076	0.129633003	3.986751362	1.477849383	14.62026841	24.40041123	101.6683801	118.9321776	466.202496	585.1346736	29.25673368
457	458	28.5	-67.5	409.7514	294.0097	0.011069	102150.5	1	0.01779582	73.23871056	1.051009778	0.725783361	0.000180528	2.38E-06	0.002272343	0.987004313	4.184271943	0.129739611	3.996944557	1.478221218	14.65009424	24.43927156	101.8302982	118.9248297	466.9897345	585.9145642	29.29572821
458	459	28.5	-66.5	409.6848	294.0937	0.011206	102153.7	1	0.018016077	73.75953068	1.043311248	0.720580048	0.000179206	2.37E-06	0.002300223	0.986940609	4.186196003	0.129311242	4.078580825	1.478327134	14.94783487	24.82025007	103.4177086	118.9263133	470.5485918	589.4749051	29.47374525
459	460	28.5	-65.5	409.6292	294.1422	0.011312	102154.8	1	0.018186495	74.23175373	1.036699818	0.716055266	0.00017807	2.37E-06	0.002325162	0.986880385	4.18839138	0.128904286	4.150387206	1.478345995	15.21110101	25.15712987	104.8213745	118.9074593	473.6230338	592.5304931	29.62652465
460	461	28.5	-64.5	409.5725	294.2295	0.011361	102173.8	1	0.018265273	74.166309	1.036255206	0.715933383	0.000177994	2.36E-06	0.002323112	0.98689419	4.186756037	0.129018498	4.149681592	1.478594204	15.20337191	25.14742224	104.780926	118.9174509	473.80359	592.7210408	29.63605204
461	462	28.5	-63.5	409.5279	294.2607	0.011462	102183	1	0.018427653	74.68467087	1.029358569	0.711075222	0.000176809	2.36E-06	0.002350239	0.98682677	4.189206568	0.128558449	4.226597446	1.478559626	15.48642164	25.50934373	106.2889322	118.8838986	477.029927	595.9138256	29.79569128
462	463	29.5	-128.5	409.7399	290.0883	0.009354	102141.5	1	0.015038585	79.13640693	1.044687739	0.711228332	0.000179443	2.55E-06	0.002495237	0.986011826	4.251913096	0.122380433	4.308346976	1.468147308	16.05576196	26.20654977	109.1939574	117.6990862	468.4523533	586.1514395	29.30757197
463	464	29.5	-127.5	409.7922	290.0589	0.00935	102116.5	1	0.015032154	79.23096248	1.044123488	0.710841833	0.000179346	2.55E-06	0.002499088	0.985996619	4.252669848	0.122285986	4.315507823	1.46808368	16.08467154	26.24321888	109.3467453	117.6462077	468.6508343	586.297042	29.3148521
464	465	29.5	-126.5	409.8837	289.9614	0.009376	102136.2	1	0.015073955	79.9584143	1.038241649	0.706091784	0.000178335	2.55E-06	0.002531122	0.985893832	4.254711206	0.121640472	4.38516324	1.467925044	16.3525104	26.58195037	110.7581265	117.4083287	470.9895267	588.3978554	29.41989277
465	466	29.5	-125.5	410.0202	289.797	0.00936	102112.8	1	0.015048232	80.642002	1.032244251	0.701328333	0.000177305	2.56E-06	0.002556656	0.985775855	4.26068104	0.1208964	4.460671361	1.467539698	16.65205219	26.96184069	112.3410029	117.5924076	474.1920056	591.7844132	29.58922066
466	467	29.5	-124.5	410.2291	289.6245	0.009298	102110.6	1	0.014948553	80.99268834	1.030582723	0.699329224	0.00017702	2.57E-06	0.002567249	0.985714619	4.265395063	0.120476174	4.487992013	1.467163025	16.76884261	27.10986888	112.957787	117.706648	475.2151729	592.9218209	29.64609104
467	468	29.5	-123.5	410.5483	289.5502	0.00924	102098.6	1	0.014855305	80.86234891	1.033489342	0.700692005	0.000177519	2.57E-06	0.00255961	0.985737048	4.265909298	0.120577137	4.459864093	1.467034649	16.66672852	26.9801137	112.4171404	117.6817309	473.8217761	591.5035069	29.57517535
468	469	29.5	-122.5	410.8815	289.4942	0.00921	102044.2	1	0.014807074	80.84613582	1.034578301	0.701103158	0.000177706	2.57E-06	0.002557376	0.985738929	4.266970794	0.120570493	4.450436197	1.466927691	16.63470623	26.93961141	112.2483809	117.6510636	473.3268035	590.9778671	29.54889335
469	470	29.5	-121.5	411.1274	289.4615	0.009177	102062.7	1	0.014754019	80.74069578	1.036712691	0.701941866	0.000178073	2.57E-06	0.002551951	0.985760164	4.265869374	0.120668525	4.430373304	1.46688648	16.56045154	26.84424922	111.8510384	117.6434352	472.2977989	589.9412341	29.49706171
470	471	29.5	-120.5	411.5199	289.5688	0.009189	101985.5	1	0.014773312	80.2343567	1.041473997	0.705436995	0.00017889	2.57E-06	0.002532875	0.985847693	4.261268909	0.121218706	4.372751088	1.467154171	16.33253117	26.55492404	110.6455168	117.4382496	469.788327	587.2265766	29.36132883
471	472	29.5	-119.5	412.1631	289.6985	0.009213	101975.9	1	0.014811897	79.77410333	1.045880391	0.707805252	0.000179647	2.56E-06	0.002515512	0.985935728	4.252492573	0.121719914	4.325623243	1.467461483	16.14541594	26.31271315	109.6363048	117.4132961	467.7028461	585.1161422	29.25580711
472	473	29.5	-118.5	413.4874	289.8945	0.009222	101900.2	1	0.014826367	78.80465252	1.055143581	0.713037359	0.000181238	2.55E-06	0.002474937	0.986101702	4.237730305	0.122656821	4.230643554	1.467868033	15.77710708	25.83600579	107.6500241	117.6341816	463.8862249	581.5204065	29.07602032
473	474	29.5	-117.5	414.7217	290.1053	0.009393	101939.5	1	0.015101286	79.22190033	1.04976023	0.707253324	0.000180314	2.55E-06	0.00249914	0.986081147	4.22524629	0.12247269	4.294017155	1.468484696	16.00072236	26.1109432	108.7955967	117.526445	466.1697304	583.6961754	29.18480877
474	475	29.5	-116.5	414.8044	290.78	0.009331	101784.3	1	0.015001608	75.3004471	1.080167881	0.731385454	0.000185537	2.52E-06	0.002324898	0.986619451	4.212586598	0.126110967	3.922649759	1.470109301	14.56294204	24.29439867	101.2266611	118.4433707	454.1396395	572.5830102	28.62915051
475	476	29.5	-115.5	413.7614	291.5943	0.00633	99821.16	1	0.010176849	47.68415162	1.201783079	0.837457372	0.000206426	2.58E-06	0.001137154	0.987669216	4.395303475	0.139531864	1.70283665	1.456223448	6.349852469	14.04374791	58.51561627	119.6999127	406.855567	526.5554797	26.32777398
476	477	29.5	-114.5	412.8783	291.7403	0.005698	98727.04	1	0.009160772	42.08253347	1.192497235	0.84233192	0.000204831	2.61E-06	0.000947645	0.987420989	4.485245256	0.140269877	1.422886178	1.451469529	5.334154135	12.83402497	53.47510405	119.7223438	410.1161339	529.8384777	26.49192388
477	478	29.5	-113.5	412.799	291.6951	0.00747	100120.9	1	0.012009646	56.04690319	1.18584808	0.826442957	0.000203689	2.53E-06	0.001459216	0.987737188	4.315020088	0.137532837	2.230466397	1.463719981	8.267768546	16.41450785	68.39378271	118.864903	412.369815	531.2347179	26.5617359
478	479	29.5	-112.5	413.3179	292.2622	0.006008	99824.04	1	0.009659164	43.41804185	1.194975439	0.834790721	0.000205257	2.59E-06	0.000993209	0.987551658	4.430087442	0.140597065	1.49412281	1.453773882	5.578545902	13.0971271	54.57136292	120.3001671	409.2169454	529.5171126	26.47585563
479	480	29.5	-111.5	414.2087	292.3476	0.003876	97046.3	1	0.006231511	27.1217634	1.119064375	0.799842755	0.000192218	2.71E-06	0.000518508	0.986111822	4.863577093	0.140529609	0.806304066	1.445599178	3.10110452	10.35711446	43.1546436	120.502704	437.174127	557.676831	27.88384155
480	481	29.5	-110.5	414.8363	289.7315	0.004421	94224.1	1	0.007107717	35.39924728	1.162315578	0.851108152	0.000199647	2.70E-06	0.000743567	0.986640161	4.782153719	0.138781457	1.119740242	1.446312019	4.275940446	11.76292788	49.0121995	117.0380087	420.6662974	537.7043062	26.88521531
481	482	29.5	-109.5	418.3902	286.6584	0.004824	90861.73	1	0.007755627	45.38255628	1.181442482	0.883330556	0.000202932	2.71E-06	0.00105208	0.986814573	4.786968557	0.135174383	1.562965279	1.445231594	5.976709762	13.90704957	57.9460399	113.534403	413.7836077	527.3180107	26.36590053
482	483	29.5	-108.5	420.3792	282.6005	0.004149	83499.34	1	0.006670418	46.94656088	1.137486772	0.911519692	0.000195382	2.81E-06	0.001087385	0.985845336	5.207908007	0.131059153	1.651918934	1.443147781	6.416890236	14.85092411	61.87885046	107.7563084	429.8126189	537.5689273	26.87844636
483	484	29.5	-107.5	413.22	280.9739	0.00363	80476.23	1	0.005836013	44.21316297	1.10364674	0.930202497	0.00018957	2.86E-06	0.00099238	0.985127256	5.503119764	0.129759753	1.538863936	1.442683415	6.035573956	14.65000082	61.04167009	105.7272969	442.8607855	548.5880824	27.42940412
484	485	29.5	-106.5	412.5803	282.19	0.003369	83180.59	1	0.005416399	39.0593675	1.124368413	0.92061176	0.000193129	2.84E-06	0.000837655	0.985492613	5.37961253	0.131637693	1.269918264	1.4409063	4.993426076	13.21550086	55.06458693	108.3959635	434.8753086	543.2712722	27.16356361
485	486	29.5	-105.5	412.8165	283.0099	0.003283	86906.27	1	0.005278135	37.63395159	1.14992491	0.901046204	0.000197519	2.83E-06	0.000800372	0.985881561	5.219625492	0.132714513	1.186471405	1.440733891	4.65885918	12.63840448	52.66001866	111.3657561	425.2243878	536.590144	26.8295072
486	487	29.5	-104.5	413.4217	282.5716	0.003193	88032.09	1	0.005133441	38.18685373	1.165149856	0.89820398	0.000200134	2.84E-06	0.000815023	0.986010068	5.171948122	0.1326184	1.192558833	1.441430808	4.684329875	12.62288604	52.59535849	112.2124473	419.6594622	531.8719096	26.59359548
487	488	29.5	-103.5	413.2494	282.2076	0.003122	89391.79	1	0.005019293	38.85810709	1.181288846	0.895498223	0.000202906	2.85E-06	0.000833071	0.986154572	5.11519145	0.132588409	1.203000918	1.442160135	4.724645098	12.61758601	52.57327504	113.2422434	413.8296964	527.0719398	26.35359699
488	489	29.5	-102.5	414.5109	281.9261	0.003317	91186.79	1	0.005332797	42.91820026	1.203108698	0.890094292	0.000206654	2.84E-06	0.000957812	0.986438431	4.997996294	0.132106915	1.366403805	1.442597688	5.343099347	13.28220405	55.34251687	114.1851503	406.3076595	520.4928097	26.02464049
489	490	29.5	-101.5	414.7201	282.1638	0.003555	94835.17	1	0.005715434	47.06854173	1.228130651	0.872423616	0.000210952	2.84E-06	0.001090636	0.986738215	4.83691063	0.132107238	1.534154953	1.445067066	5.959457856	13.90769774	57.94874059	116.3704758	397.9749514	514.3454272	25.71727136
490	491	29.5	-100.5	415.3982	282.4859	0.00391	97088.27	1	0.006286174	51.84838444	1.238472397	0.85828255	0.000212728	2.82E-06	0.001252511	0.986930617	4.719981647	0.131557368	1.757242052	1.446856586	6.790273164	14.84591082	61.85796174	117.4216609	394.7677643	512.1894252	25.60947126
491	492	29.5	-99.5	415.9257	282.186	0.004305	97715.95	1	0.006921222	58.61539134	1.229291201	0.844051047	0.000211151	2.82E-06	0.001492218	0.986813123	4.670223613	0.129384517	2.113440026	1.448682181	8.148222281	16.50995262	68.79146925	117.0840473	397.7431037	514.827151	25.74135755
492	493	29.5	-98.5	420.9181	282.5131	0.004594	99291.9	1	0.007385852	62.16138939	1.234488887	0.823878132	0.000212044	2.83E-06	0.001628423	0.986840477	4.561223285	0.128580319	2.306893062	1.451223439	8.865478642	17.31339875	72.13916145	117.9109388	396.1377455	514.0486842	25.70243421
493	494	29.5	-97.5	419.3447	282.5127	0.005025	100971.9	1	0.008078778	69.12748789	1.209298712	0.795326652	0.000207717	2.84E-06	0.001897272	0.986498958	4.504955141	0.125450648	2.744996403	1.452976669	10.53432097	19.36269983	80.67791598	118.2940111	404.4012409	522.695252	26.1347626
494	495	29.5	-96.5	421.5936	282.5615	0.005406	101884.9	1	0.008691318	74.77778196	1.178268673	0.762535481	0.000202387	2.85E-06	0.002118622	0.986114725	4.46369521	0.122007709	3.156387454	1.453675407	12.11751915	21.31328493	88.80535388	118.7682721	415.5425306	534.3108028	26.71554014
495	496	29.5	-95.5	427.5987	282.8483	0.005573	102288.8	1	0.008959807	75.90727913	1.179095292	0.749406831	0.000202529	2.84E-06	0.002170842	0.98617022	4.404369823	0.121610005	3.235244177	1.454451108	12.40723866	21.62291378	90.09547407	118.8977648	415.2752548	534.1730196	26.70865098
496	497	29.5	-94.5	417.5356	283.49	0.005848	102479.2	1	0.009401929	76.43026783	1.155610888	0.752966593	0.000198495	2.82E-06	0.002210758	0.98601293	4.430620955	0.121284517	3.369591959	1.455234435	12.88996382	22.26669569	92.7778987	118.9283178	423.7072298	542.6355476	27.13177738
497	498	29.5	-93.5	414.9563	283.8568	0.006076	102500	1	0.009768489	77.49514763	1.140267581	0.748301782	0.00019586	2.80E-06	0.002264804	0.985892407	4.428945472	0.120632074	3.500245499	1.455821529	13.37235947	22.87800404	95.32501682	118.7464277	429.3274528	548.0738805	27.40369402
498	499	29.5	-92.5	415.8336	283.3841	0.005925	102510.9	1	0.009525723	78.00728562	1.141694976	0.746164262	0.000196105	2.82E-06	0.002270768	0.985813901	4.445647304	0.120089568	3.496973156	1.45510819	13.38567277	22.90349099	95.43121246	118.7231076	428.7559794	547.479087	27.37395435
499	500	29.5	-91.5	417.4442	283.2364	0.005906	102484.8	1	0.009495177	78.51044033	1.14132086	0.742640072	0.000196041	2.83E-06	0.002286106	0.985776945	4.443538086	0.119723825	3.517716648	1.454943318	13.47383987	23.00976175	95.8740073	118.6280211	428.8454108	547.4734319	27.37367159
500	501	29.5	-90.5	416.3263	284.1441	0.006257	102453.6	1	0.010059486	78.24830997	1.133477532	0.742237397	0.000194694	2.79E-06	0.00230427	0.985861336	4.40838585	0.120264764	3.583275241	1.45638273	13.67573688	23.24404546	96.85018942	118.5376364	431.8087732	550.3464096	27.51732048
501	502	29.5	-89.5	414.2027	285.0508	0.006561	102436.3	1	0.010548232	77.24052604	1.130507765	0.746987021	0.000194183	2.76E-06	0.002290342	0.98601018	4.379708362	0.121335811	3.58639088	1.457743587	13.63828256	23.18346121	96.59775502	118.5889342	433.0090122	551.5979464	27.57989732
502	503	29.5	-88.5	413.3649	285.8104	0.006823	102412.5	1	0.010969453	76.3795786	1.128035774	0.749137602	0.000193759	2.72E-06	0.002271116	0.986141564	4.35961022	0.122373036	3.582481943	1.459240143	13.57532919	23.09903453	96.24597719	118.7552928	434.2183629	552.9736558	27.64868279
503	504	29.5	-87.5	413.296	286.2276	0.006873	102409.3	1	0.011049839	74.8612694	1.136911152	0.756614919	0.000195283	2.70E-06	0.002214911	0.986339752	4.345040851	0.123756545	3.476767513	1.460005533	13.1474943	22.55306474	93.9711031	118.9444508	430.9293893	549.8738401	27.493692
504	505	29.5	-86.5	413.3468	286.0464	0.006734	102393.9	1	0.010826367	74.21698051	1.144446574	0.761370502	0.000196578	2.71E-06	0.002183551	0.98639425	4.351027457	0.124131646	3.401751138	1.45957855	12.87243818	22.20892697	92.53719571	118.9764526	428.0310125	547.0074651	27.35037326
505	506	29.5	-85.5	414.0791	285.2224	0.006346	102395.5	1	0.010202572	73.84892819	1.156960077	0.766298817	0.000198727	2.74E-06	0.002151715	0.986376354	4.374851047	0.12391918	3.30067684	1.457846361	12.53465941	21.79195284	90.79980349	118.9611815	423.2139821	542.1751635	27.10875818
506	507	29.5	-84.5	415.1494	284.5392	0.005972	102365.6	1	0.009601286	72.70132206	1.173442822	0.773797534	0.000201558	2.77E-06	0.002087757	0.986441165	4.39804048	0.124390006	3.146770664	1.456591048	11.98076361	21.10655581	87.94398253	119.0125632	417.1370786	536.1496419	26.80748209
507	508	29.5	-83.5	416.8697	284.2455	0.005963	102308	1	0.009586817	73.97878072	1.167394274	0.765859555	0.000200519	2.78E-06	0.00213258	0.986309815	4.402859026	0.123356705	3.229103597	1.456257032	12.31114193	21.52271828	89.67799284	118.9640606	419.4105638	538.3746244	26.91873122
508	509	29.5	-82.5	418.233	284.315	0.006063	102125.4	1	0.009747588	74.73492515	1.161684001	0.760953329	0.000199538	2.78E-06	0.002165339	0.986252397	4.395901151	0.122873411	3.295731629	1.456441252	12.56334939	21.83429684	90.97623682	118.7791362	421.4977905	540.2769267	27.01384634
509	510	29.5	-81.5	417.1477	285.7672	0.006817	102172.6	1	0.010959807	76.34999616	1.133142302	0.747175994	0.000194636	2.72E-06	0.002268643	0.986194373	4.343478844	0.12246199	3.561727411	1.45925782	13.49913547	22.98606154	95.77525642	118.5873349	432.2531533	550.8404882	27.54202441
510	511	29.5	-80.5	412.6092	288.5053	0.008126	102248.3	1	0.013064309	76.18910207	1.098359162	0.738604815	0.000188661	2.61E-06	0.002321963	0.986346018	4.276797754	0.124026466	3.810309289	1.464817842	14.27792766	23.95387902	99.80782923	118.6326293	446.2513624	564.8839916	28.24419958
511	512	29.5	-79.5	411.7395	290.5055	0.008873	102230.9	1	0.014265273	73.19592721	1.105015074	0.750658624	0.000189805	2.53E-06	0.002220951	0.986853909	4.219069298	0.127654414	3.655245812	1.469092022	13.58118327	23.05224482	96.05102009	118.8348428	443.6059574	562.4408002	28.12204001
512	513	29.5	-78.5	411.5098	290.9777	0.008989	102191.8	1	0.014451768	71.9442047	1.111396899	0.757166825	0.000190901	2.51E-06	0.002167423	0.987026205	4.211394905	0.129002389	3.550550121	1.470332878	13.16170644	22.52298673	93.84577806	118.7988338	440.9224121	559.7212459	27.9860623
513	514	29.5	-77.5	411.3233	291.2761	0.009172	102177	1	0.014745981	72.02576173	1.106016024	0.754610836	0.000189977	2.50E-06	0.002175155	0.98702832	4.208663297	0.12912139	3.586746088	1.471142639	13.2797213	22.67539471	94.4808113	118.8223005	443.1777012	562.0000017	28.10000008
514	515	29.5	-76.5	411.1487	291.5926	0.009397	102175	1	0.015107717	72.33063084	1.097962153	0.750072961	0.000188593	2.48E-06	0.00219404	0.987005125	4.206007778	0.12906043	3.652228091	1.471994845	13.50585324	22.96514438	95.68810159	118.8724926	446.6052516	565.4777442	28.27388721
515	516	29.5	-75.5	410.9997	291.8871	0.009638	102165.8	1	0.015495177	72.81366922	1.08810089	0.744187419	0.000186899	2.47E-06	0.002221549	0.986957987	4.204489075	0.128826048	3.739591361	1.472763912	13.81451486	23.36018526	97.33410523	118.9184469	450.8616522	569.7800991	28.48900495
516	517	29.5	-74.5	410.8277	292.0258	0.009841	102163.3	1	0.015821543	73.69495604	1.075795071	0.736129771	0.000184786	2.46E-06	0.002266724	0.9868508	4.206829637	0.128139876	3.865057171	1.473068637	14.27386807	23.9469634	99.77901415	118.9437462	456.2558574	575.1996036	28.75998018
517	518	29.5	-73.5	410.6544	292.1144	0.009988	102156.1	1	0.016057878	74.3713898	1.066449165	0.730078202	0.00018318	2.46E-06	0.002301314	0.986765102	4.209391429	0.127595753	3.961058224	1.473230672	14.62627985	24.39755593	101.656483	118.9200751	460.3777128	579.2977879	28.9648894
518	519	29.5	-72.5	410.4317	292.2213	0.010117	102169.8	1	0.016265273	74.8354895	1.059281335	0.725555476	0.000181949	2.45E-06	0.00232587	0.986707877	4.210762525	0.127245996	4.032320533	1.47344052	14.88542441	24.72919398	103.0383083	118.8995093	463.5576897	582.4571989	29.12285995
519	520	29.5	-71.5	410.2291	292.4066	0.010191	102169.7	1	0.016384244	74.51415507	1.059923429	0.726877775	0.00018206	2.44E-06	0.002312913	0.98675695	4.208400238	0.127630326	4.010888088	1.473907959	14.79476571	24.61559232	102.564968	118.9329385	463.2786292	582.2115677	29.11057838
520	521	29.5	-70.5	410.1293	292.6171	0.010264	102179.2	1	0.016501608	74.07517909	1.061838226	0.728914715	0.000182388	2.44E-06	0.002294337	0.986824811	4.204217628	0.128142636	3.974916877	1.474484769	14.64854383	24.43030574	101.7929406	118.9687618	462.4129057	581.3816675	29.06908338
521	522	29.5	-69.5	410.0653	292.8376	0.010335	102187.7	1	0.016615756	73.57609341	1.064447677	0.731419363	0.000182837	2.43E-06	0.002272703	0.986901217	4.19928763	0.128720246	3.930505564	1.475114347	14.47056569	24.20419348	100.8508061	118.9865346	461.2057146	580.1922493	29.00961246
522	523	29.5	-68.5	410.0059	293.0884	0.010432	102187.3	1	0.016771704	73.11634906	1.066210283	0.733461705	0.000183139	2.42E-06	0.002253238	0.986973493	4.194124027	0.129285586	3.892846306	1.475831201	14.31623394	24.00832106	100.0346711	118.9763879	460.3414814	579.3178692	28.96589346
523	524	29.5	-67.5	409.9435	293.292	0.010576	102197.1	1	0.017003215	73.19821352	1.062308815	0.731254205	0.000182469	2.41E-06	0.002260204	0.986974372	4.191736115	0.129339241	3.922773448	1.476359726	14.41571568	24.13592421	100.5663509	118.9833729	462.0576428	581.0410157	29.05205079
524	525	29.5	-66.5	409.8799	293.3894	0.010719	102197.8	1	0.017233119	73.7367878	1.0543575	0.725931645	0.000181103	2.40E-06	0.002288785	0.986909483	4.193289536	0.128911551	4.005574603	1.476524665	14.71749342	24.52179378	102.1741408	118.9883364	465.6703876	584.658724	29.2329362
525	526	29.5	-65.5	409.8179	293.4443	0.010815	102203.1	1	0.01738746	74.14484675	1.048585749	0.722017778	0.000180112	2.40E-06	0.002310229	0.986858614	4.19475011	0.128574685	4.066906684	1.476597594	14.94192272	24.80875179	103.3697991	118.9796713	468.306755	587.2864263	29.36432131
526	527	29.5	-64.5	409.7609	293.5482	0.010847	102210	1	0.017438907	73.89232446	1.050066734	0.723410697	0.000180366	2.39E-06	0.002298986	0.986896852	4.192340522	0.128866006	4.04265182	1.476911841	14.84585338	24.68662358	102.8609316	118.9897459	467.5999118	586.5896576	29.32948288
527	528	29.5	-63.5	409.7021	293.5803	0.010927	102227.8	1	0.017567524	74.29936387	1.044692524	0.719620036	0.000179443	2.39E-06	0.002320105	0.986845391	4.193808286	0.128516675	4.101763478	1.476928842	15.06323527	24.96425255	104.017719	118.9845708	470.0704272	589.054998	29.4527499
528	529	30.5	-128.5	409.8163	289.5689	0.009172	102150.6	1	0.014745981	80.21588124	1.040129754	0.706372776	0.00017866	2.57E-06	0.002532253	0.985829855	4.267887736	0.121197002	4.377077586	1.467093786	16.34850783	26.58176394	110.7573498	117.5466931	470.3823991	587.9290923	29.39645461
529	530	30.5	-127.5	409.8461	289.537	0.00921	102159.9	1	0.014807074	80.71747733	1.034696752	0.702329655	0.000177726	2.57E-06	0.002553078	0.9857504	4.269070307	0.120694231	4.44161426	1.466989898	16.59763719	26.89600589	112.0666912	117.6919446	473.1844988	590.8764435	29.54382217
530	531	30.5	-126.5	409.9397	289.4389	0.009255	102143.4	1	0.014879421	81.60492837	1.025549383	0.695559803	0.000176155	2.57E-06	0.002588712	0.985605372	4.273025108	0.119783158	4.550704722	1.466710734	17.02213152	27.43235524	114.3014802	117.8821592	477.9185217	595.800681	29.79003405
531	532	30.5	-125.5	410.0775	289.3345	0.009229	102153.4	1	0.014837621	81.9284096	1.023404422	0.693448224	0.000175787	2.58E-06	0.002599779	0.985553403	4.275546016	0.119425332	4.580642164	1.466471711	17.14455513	27.58664035	114.9443348	117.9567624	479.0937236	597.050486	29.8525243
532	533	30.5	-124.5	410.2957	289.0745	0.009133	102122.2	1	0.01468328	82.41285798	1.021429067	0.691196051	0.000175447	2.59E-06	0.002613335	0.985469541	4.283647222	0.118837797	4.612521114	1.465886928	17.28625191	27.76714498	115.6964374	118.0358182	480.2651849	598.301003	29.91505015
533	534	30.5	-123.5	410.623	288.9774	0.009021	102120.1	1	0.014503215	81.91299205	1.028988224	0.695692756	0.000176746	2.59E-06	0.002589246	0.985550189	4.28425992	0.119287731	4.532163242	1.465751479	16.98560008	27.38706245	114.1127602	117.9837524	476.5466825	594.5304349	29.72652175
534	535	30.5	-122.5	411.0214	288.8593	0.008951	102079	1	0.014390675	81.86442604	1.0314712	0.696708625	0.000177172	2.60E-06	0.002583874	0.985556757	4.286521505	0.119288591	4.509821912	1.465531013	16.9087684	27.28993142	113.7080476	117.9641618	475.3932071	593.3573688	29.66786844
535	536	30.5	-121.5	411.3885	288.86	0.008895	102035.4	1	0.014300643	81.31662013	1.03804193	0.700986674	0.000178301	2.60E-06	0.002560508	0.985643868	4.284827014	0.119824416	4.436757864	1.465596522	16.62845782	26.93546363	112.2310985	117.8420009	472.1226028	589.9646038	29.49823019
536	537	30.5	-120.5	412.0048	288.9962	0.008945	102022.1	1	0.014381029	81.05116433	1.040143819	0.701816906	0.000178662	2.59E-06	0.002552791	0.985701339	4.27667175	0.120167293	4.414132375	1.465940341	16.53197806	26.80888982	111.7037076	117.7593826	471.0090592	588.7684418	29.43842209
537	538	30.5	-119.5	412.9337	289.2957	0.008962	101927.9	1	0.01440836	79.59211248	1.053591001	0.711084373	0.000180972	2.58E-06	0.002496692	0.98594657	4.261664581	0.121684162	4.259057929	1.466642712	15.92018898	26.02923837	108.4551599	117.5115866	464.4415008	581.9530874	29.09765437
538	539	30.5	-118.5	414.5027	289.4483	0.008992	102005.1	1	0.014456592	79.14376816	1.059138857	0.711975183	0.000181925	2.57E-06	0.002479674	0.986053601	4.243897066	0.122193742	4.214194574	1.467035988	15.7424361	25.78975747	107.4573228	117.6727388	462.1255395	579.7982782	28.98991391
539	540	30.5	-117.5	416.1481	290.0098	0.009273	102027	1	0.01490836	78.75815268	1.05896437	0.710265422	0.000181895	2.55E-06	0.002475411	0.98617708	4.213951488	0.122865224	4.218162394	1.468291647	15.7236723	25.74694306	107.2789294	117.7081088	462.2120403	579.9201491	28.99600746
540	541	30.5	-116.5	415.5038	290.3753	0.007934	100446.9	1	0.012755627	64.87609273	1.167640462	0.801672166	0.000200562	2.55E-06	0.001834365	0.987464751	4.256219736	0.132897507	2.846508619	1.466195891	10.58081496	19.28263671	80.34431963	118.2158507	419.0067146	537.2225653	26.86112827
541	542	30.5	-115.5	414.3206	290.4152	0.004502	96268.51	1	0.007237942	35.26566606	1.170472411	0.840991871	0.000201048	2.69E-06	0.000740477	0.986802366	4.709516792	0.139439141	1.110542916	1.446730536	4.229029613	11.635259	48.48024583	118.5527739	417.8232391	536.3760131	26.81880065
542	543	30.5	-114.5	412.8849	291.6711	0.005383	99012.93	1	0.008654341	40.05196845	1.19647818	0.842183857	0.000205515	2.63E-06	0.000878828	0.9873868	4.496410112	0.14055655	1.31119586	1.449952639	4.929121904	12.32723707	51.36348778	120.2562461	408.7379228	528.9941689	26.44970845
543	544	30.5	-113.5	413.0161	292.3966	0.007153	101457.4	1	0.0115	52.06427571	1.197978483	0.824785598	0.000205773	2.53E-06	0.001300328	0.987869018	4.301398652	0.139327398	1.968514007	1.461790754	7.2920907	15.16312151	63.17967296	120.3025608	408.2686971	528.5712579	26.42856289
544	545	30.5	-112.5	412.691	292.0231	0.004248	98384.94	1	0.006829582	30.74396212	1.143587938	0.809089353	0.00019643	2.68E-06	0.000611211	0.98652012	4.756922989	0.140674606	0.938834677	1.446559575	3.58280912	10.86580097	45.2741707	121.1189376	427.7374815	548.8564192	27.44282096
545	546	30.5	-111.5	412.447	289.8005	0.003496	93384.88	1	0.005620579	27.63747217	1.119277694	0.830305005	0.000192255	2.75E-06	0.000530851	0.985892442	5.016251084	0.138334653	0.815760485	1.443364722	3.174004506	10.58771545	44.11548105	117.7123459	436.757817	554.4701629	27.72350814
546	547	30.5	-110.5	413.0423	286.6833	0.003523	89357.33	1	0.005663987	32.56728488	1.128010197	0.86710744	0.000193755	2.78E-06	0.000660792	0.985866109	5.135070949	0.135820993	1.005050763	1.442574335	3.918103052	11.63662009	48.48591705	113.9060065	433.4694141	547.3754206	27.36877103
547	548	30.5	-109.5	413.1533	284.3959	0.00356	87304.73	1	0.005723473	37.36949117	1.146928506	0.898019517	0.000197004	2.80E-06	0.000795468	0.985996524	5.152737395	0.133809315	1.188549066	1.441078399	4.64101767	12.55719184	52.32163268	111.6592388	426.3287365	537.9879753	26.89939877
548	549	30.5	-108.5	412.8166	282.1705	0.003492	84251.81	1	0.005614148	41.05775865	1.13843854	0.919404665	0.000195546	2.84E-06	0.00089805	0.985696658	5.293000534	0.13158523	1.350177203	1.440989884	5.293338178	13.50909103	56.28787929	109.1102169	429.3659265	538.4761435	26.92380717
549	550	30.5	-107.5	412.3165	282.2422	0.00337	85014.91	1	0.005418006	39.79204779	1.145087517	0.917262077	0.000196688	2.84E-06	0.000859164	0.985774451	5.269277412	0.131862252	1.280671741	1.440224438	5.030606264	13.15264211	54.80267546	109.8495689	426.7734001	536.622969	26.83114845
550	551	30.5	-106.5	412.5105	282.5384	0.003237	86488.09	1	0.00520418	38.11818411	1.149811809	0.904824626	0.000197499	2.84E-06	0.000813011	0.985834914	5.24442613	0.132300504	1.204162932	1.440607454	4.734576644	12.75607366	53.15030693	111.0274533	425.2337876	536.2612409	26.81306205
551	552	30.5	-105.5	412.7515	281.7584	0.003125	87068	1	0.005024116	39.05311209	1.162673009	0.905878391	0.000199708	2.86E-06	0.000837489	0.985900909	5.224732999	0.131866848	1.226079567	1.441151279	4.827492634	12.85132333	53.54718053	111.4530382	420.5141756	531.9672138	26.59836069
552	553	30.5	-104.5	412.6735	281.0117	0.00301	87174.56	1	0.004839228	39.62574252	1.169070174	0.907674091	0.000200807	2.87E-06	0.000851751	0.985889028	5.235472098	0.131363198	1.238163178	1.441391974	4.88556419	12.93195464	53.88314433	111.5328634	418.1824979	529.7153612	26.48576806
553	554	30.5	-103.5	412.8038	280.8549	0.002849	88581.46	1	0.004580386	38.52520127	1.177741696	0.89803094	0.000202296	2.88E-06	0.000821165	0.985960965	5.213910006	0.131428125	1.180933905	1.441380359	4.670199119	12.63785152	52.65771465	112.6451397	415.1354618	527.7806015	26.38903008
554	555	30.5	-102.5	413.6891	281.2834	0.002934	91842.59	1	0.004717042	39.94927086	1.212559026	0.890176819	0.000208277	2.87E-06	0.000862042	0.986406472	5.026129045	0.132238718	1.211812801	1.442373751	4.768665552	12.58121987	52.42174945	115.0627624	403.1611364	518.2238988	25.91119494
555	556	30.5	-101.5	413.9836	281.1672	0.003155	94208.42	1	0.005072347	44.40893543	1.229094195	0.877694453	0.000211117	2.86E-06	0.001002592	0.986616316	4.917872606	0.131673229	1.398988831	1.443302202	5.475427351	13.36726422	55.69693426	116.2604879	397.7034234	513.9639113	25.69819556
556	557	30.5	-100.5	413.9437	280.7999	0.003409	94785.91	1	0.005480707	49.49530281	1.228910775	0.870940136	0.000211086	2.87E-06	0.001160612	0.98660191	4.887402242	0.130627177	1.624105777	1.444545798	6.334442363	14.42112336	60.08801399	116.0739118	397.7209069	513.7948187	25.68974093
557	558	30.5	-99.5	414.3271	280.7429	0.003682	95747.66	1	0.005919614	54.20313777	1.227835213	0.860028474	0.000210901	2.86E-06	0.001323007	0.986625973	4.828376801	0.12929884	1.859324058	1.444909047	7.235502624	15.49741137	64.57254737	116.2835568	398.1532097	514.4367665	25.72183833
558	559	30.5	-98.5	416.2018	281.1659	0.004001	97818.93	1	0.006432476	58.45052087	1.235213089	0.843463659	0.000212168	2.85E-06	0.001475156	0.986726778	4.71107479	0.12867925	2.06937293	1.447206768	8.01622575	16.37255948	68.21899785	117.2261312	395.8319	513.0580312	25.65290156
559	560	30.5	-97.5	420.2781	281.3285	0.004511	100120.6	1	0.007252412	66.68886711	1.223229977	0.806472612	0.00021011	2.88E-06	0.001780728	0.986472019	4.583309972	0.125749846	2.535538598	1.4506142	9.785197746	18.48041036	77.00170984	118.1524099	399.8060933	517.9585032	25.89792516
560	561	30.5	-96.5	420.5757	281.4132	0.004893	101327.7	1	0.007866559	72.77113874	1.196029168	0.777642772	0.000205438	2.89E-06	0.002011182	0.986122623	4.537742969	0.122625301	2.934233264	1.451628629	11.3175098	20.36373996	84.84891649	118.5495987	409.1841869	527.7337856	26.38668928
561	562	30.5	-95.5	418.8828	281.5323	0.00498	101794.7	1	0.008006431	73.80297678	1.188167617	0.772223527	0.000204087	2.89E-06	0.002053446	0.98604564	4.531117482	0.12202131	3.018783374	1.45187142	11.63906668	20.76286027	86.5119178	118.8323519	411.9810568	530.8134087	26.54067044
562	563	30.5	-94.5	417.328	281.6433	0.00499	102070.9	1	0.008022508	73.59490344	1.188162065	0.773385662	0.000204087	2.88E-06	0.002048598	0.986067734	4.5286384	0.122202758	3.013178026	1.452028574	11.61152087	20.72756862	86.36486927	119.0261934	411.9855751	531.0117685	26.55058843
563	564	30.5	-93.5	418.3885	281.5356	0.005032	102225	1	0.008090032	74.86970733	1.182468745	0.765905774	0.000203109	2.89E-06	0.002094074	0.985971301	4.523338876	0.121360375	3.093690389	1.451959639	11.92925138	21.11960066	87.99833609	119.0589574	414.0119534	533.0709108	26.65354554
564	565	30.5	-92.5	418.4827	281.277	0.005026	102348.2	1	0.008080386	76.19835793	1.175945361	0.759599883	0.000201988	2.90E-06	0.002136903	0.985834925	4.532106114	0.120384646	3.169215759	1.451615287	12.23623788	21.50955968	89.62316535	119.0287301	416.2844744	535.3132045	26.76566023
565	566	30.5	-91.5	421.3714	281.1992	0.005024	102341.1	1	0.00807717	76.56718596	1.178350699	0.755520885	0.000202401	2.91E-06	0.002148355	0.985845652	4.518234292	0.120194546	3.177887011	1.45158348	12.27438887	21.5422882	89.75953417	118.9768422	415.4176647	534.394507	26.71972535
566	567	30.5	-90.5	417.0007	281.5829	0.005095	102148.7	1	0.008191318	75.50478045	1.17491363	0.764224485	0.000201811	2.89E-06	0.002119502	0.985886098	4.531877208	0.120919663	3.151738394	1.452020254	12.15150779	21.40806331	89.20026377	118.9556318	416.6816334	535.6372651	26.78186326
567	568	30.5	-89.5	416.2053	281.8007	0.005191	102152.2	1	0.008345659	75.79789601	1.169883601	0.762945739	0.000200947	2.88E-06	0.002136901	0.985865141	4.526547347	0.120812076	3.194354704	1.452366415	12.30461522	21.59869577	89.9945657	118.9201491	418.4863469	537.406496	26.8703248
568	569	30.5	-88.5	417.2136	281.9737	0.005256	102225.3	1	0.008450161	75.90469559	1.169752381	0.760823502	0.000200924	2.87E-06	0.002145945	0.985895517	4.51026922	0.120865413	3.210797543	1.452689447	12.35890023	21.65352185	90.2230077	118.9459835	418.5464491	537.4924327	26.87462163
569	570	30.5	-87.5	417.3635	282.1223	0.005199	102202.9	1	0.008358521	74.31724742	1.18035436	0.768348427	0.000202745	2.87E-06	0.002089026	0.986060347	4.502587738	0.121997813	3.100509097	1.452851863	11.92446066	21.10240717	87.92669654	119.0532823	414.7768259	533.8301082	26.69150541
570	571	30.5	-86.5	417.2199	282.1414	0.005064	102104.8	1	0.008141479	72.23064742	1.194723673	0.779254206	0.000205214	2.86E-06	0.002009048	0.986244757	4.504716068	0.123383681	2.943608764	1.452760902	11.31688356	20.34135297	84.75563739	119.0435543	409.6385995	528.6821538	26.43410769
571	572	30.5	-85.5	416.992	281.9164	0.004939	102087.8	1	0.007940514	71.52124501	1.200877821	0.783370755	0.000206271	2.87E-06	0.001976322	0.986278897	4.517109187	0.123715487	2.876000442	1.452358411	11.06658473	20.03576826	83.48236773	119.0351987	407.4498444	526.4850431	26.32425216
572	573	30.5	-84.5	416.5769	281.8851	0.004937	102063.9	1	0.007937299	71.62723112	1.199471012	0.783341756	0.000206029	2.87E-06	0.001979639	0.986256554	4.521881632	0.123612549	2.884076775	1.452300034	11.09935535	20.08122634	83.67177641	119.0251022	407.9387647	526.9638668	26.34819334
573	574	30.5	-83.5	417.685	282.1087	0.005127	101972.3	1	0.008242765	73.19310481	1.18775529	0.774560422	0.000204017	2.86E-06	0.002045274	0.986151939	4.506886217	0.12272282	3.015556516	1.452755661	11.5966825	20.69460371	86.22751547	118.9459745	412.1249558	531.0709303	26.55354652
574	575	30.5	-82.5	416.1814	282.5515	0.005397	102029.1	1	0.008676849	74.80971051	1.170537746	0.766595019	0.000201059	2.85E-06	0.002119838	0.986022194	4.494305084	0.121836545	3.178832323	1.453516862	12.20433489	21.45282571	89.38677378	118.8775688	418.286586	537.1641548	26.85820774
575	576	30.5	-81.5	416.9579	284.2782	0.006078	102265	1	0.009771704	75.20506966	1.156993458	0.758998415	0.000198733	2.78E-06	0.002183688	0.986187787	4.402167437	0.122495774	3.3363389	1.456390442	12.72095503	22.03834758	91.82644827	118.8383015	423.2138886	542.0521901	27.1026095
576	577	30.5	-80.5	412.8849	287.0989	0.007272	102348.5	1	0.011691318	74.77406519	1.127765559	0.753951707	0.000193712	2.67E-06	0.002228934	0.986410036	4.319073259	0.124328362	3.542616006	1.461802889	13.34699008	22.7948106	94.97837748	118.9190667	434.5451292	553.4641958	27.67320979
577	578	30.5	-79.5	412.0172	289.1722	0.008116	102277.7	1	0.013048232	72.93578579	1.123482411	0.759097526	0.000192977	2.58E-06	0.002186386	0.986788745	4.25191244	0.127035295	3.516835232	1.465982228	13.13583937	22.49760456	93.74001901	118.8560845	436.082777	554.9388616	27.74694308
578	579	30.5	-78.5	411.744	289.8558	0.008379	102240.4	1	0.013471061	72.05350824	1.125593269	0.763400238	0.000193339	2.56E-06	0.002157654	0.98695309	4.228976279	0.128186046	3.469214629	1.467341542	12.92159677	22.21531526	92.5638136	118.7399218	435.0435129	553.7834347	27.68917174
579	580	30.5	-77.5	411.5414	290.2212	0.008571	102224.8	1	0.013779743	71.99669465	1.121428409	0.761972779	0.000192624	2.54E-06	0.00216033	0.98698138	4.222084345	0.128465017	3.492524991	1.468242248	12.98864893	22.29996553	92.91652303	118.7423518	436.7264644	555.4688163	27.77344081
580	581	30.5	-76.5	411.3384	290.486	0.008787	102209	1	0.01412701	72.56409886	1.11127855	0.755994644	0.000190881	2.53E-06	0.002190673	0.986921679	4.22107817	0.128155642	3.582340974	1.468982666	13.30943783	22.70999528	94.62498033	118.8021543	440.9648724	559.7670267	27.98835134
581	582	30.5	-75.5	411.1616	290.8125	0.009011	102200	1	0.014487138	72.87969145	1.102950145	0.751351405	0.00018945	2.52E-06	0.002210129	0.986896404	4.218435997	0.128092876	3.64966213	1.46986818	13.54194392	23.0080031	95.86667959	118.849624	444.4949757	563.3445997	28.16722998
582	583	30.5	-74.5	410.9875	291.0136	0.009209	102197.2	1	0.014805466	73.53271955	1.092658689	0.744922993	0.000187682	2.51E-06	0.002244273	0.986822268	4.218511644	0.127660259	3.74730462	1.470402404	13.89495364	23.45883257	97.74513569	118.8790708	448.8876683	567.7667391	28.38833696
583	584	30.5	-73.5	410.8369	291.1523	0.009343	102200.7	1	0.0150209	73.95113278	1.085834278	0.740693456	0.00018651	2.50E-06	0.002266444	0.986774299	4.218649704	0.127385114	3.811871959	1.470757346	14.12785401	23.75651813	98.98549223	118.8881159	451.8259235	570.7140393	28.53570197
584	585	30.5	-72.5	410.644	291.2995	0.009484	102195.9	1	0.015247588	74.36618871	1.07875416	0.736442007	0.000185294	2.49E-06	0.002288711	0.986725355	4.219246832	0.127112461	3.878092148	1.471116474	14.36629319	24.0618611	100.2577546	118.880895	454.8944869	573.7753819	28.6887691
585	586	30.5	-71.5	410.4008	291.5004	0.009593	102203	1	0.01542283	74.27879956	1.076434004	0.735718206	0.000184895	2.48E-06	0.002287551	0.986743626	4.217667696	0.127300791	3.888572202	1.471614547	14.39334807	24.09850331	100.4104305	118.9111532	455.9311637	574.8423169	28.74211585
586	587	30.5	-70.5	410.2717	291.723	0.009691	102197.5	1	0.015580386	73.99007635	1.076180542	0.736404415	0.000184852	2.47E-06	0.002276839	0.986790058	4.214696461	0.127679923	3.875407502	1.472188541	14.33093194	24.02090436	100.0871015	118.939515	456.0639454	575.0034604	28.75017302
587	588	30.5	-69.5	410.2054	291.9604	0.009792	102209.6	1	0.015742765	73.66372317	1.076410263	0.737223353	0.000184891	2.46E-06	0.002264357	0.986844514	4.210408822	0.128108531	3.857283702	1.472826055	14.24928529	23.9179124	99.65796835	118.9712396	455.9690455	574.9402851	28.74701426
588	589	30.5	-68.5	410.1519	292.205	0.009896	102214.3	1	0.015909968	73.31689101	1.076815612	0.738221948	0.000184961	2.45E-06	0.002250806	0.986901704	4.20592752	0.128562516	3.836252768	1.473493221	14.15661362	23.80084964	99.17020685	118.9855632	455.7717991	574.7573623	28.73786811
589	590	30.5	-67.5	410.1038	292.457	0.010051	102208.4	1	0.016159164	73.29425351	1.073374131	0.736565259	0.00018437	2.44E-06	0.00225325	0.986917619	4.202718638	0.128737548	3.857126807	1.474155226	14.21969224	23.88243045	99.5101269	118.9901801	457.2660974	576.2562775	28.81281387
590	591	30.5	-66.5	410.0511	292.6079	0.010204	102227.9	1	0.016405145	73.72207666	1.066278013	0.73184323	0.000183151	2.44E-06	0.002276659	0.986872076	4.202115498	0.128453485	3.927064802	1.474507858	14.47111339	24.20325503	100.846896	119.0097567	460.423434	579.4331907	28.97165953
591	592	30.5	-65.5	409.9935	292.6929	0.010283	102225.2	1	0.016532154	73.89597099	1.062909606	0.729788078	0.000182572	2.43E-06	0.002286568	0.986853397	4.202093664	0.128348743	3.958476545	1.474700008	14.58302444	24.3466434	101.4443475	119.0066501	461.9243675	580.9310176	29.04655088
592	593	30.5	-64.5	409.9496	292.78	0.010302	102245.7	1	0.016562701	73.64707033	1.06462585	0.731173766	0.000182867	2.43E-06	0.002275431	0.986890914	4.199609214	0.128625068	3.933807203	1.474964925	14.48615999	24.2231664	100.92986	119.025346	461.1402232	580.1655692	29.00827846
593	594	30.5	-63.5	409.9319	292.8904	0.010339	102247	1	0.016622186	73.40625577	1.065855215	0.732369259	0.000183078	2.42E-06	0.002264984	0.986927822	4.19712403	0.12890785	3.912370265	1.475286265	14.40006323	24.11375164	100.4739652	119.0257076	460.5626361	579.5883437	28.97941718
594	595	31.5	-128.5	409.8805	289.1855	0.008974	102178.9	1	0.014427653	80.45829671	1.042394416	0.706606794	0.000179049	2.58E-06	0.002532664	0.985774252	4.279420696	0.120776111	4.366374948	1.466282609	16.33472757	26.56758193	110.6982581	117.6993637	469.6075824	587.3069461	29.3653473
595	596	31.5	-127.5	409.9378	289.0564	0.009043	102179	1	0.014538585	81.74507061	1.029222861	0.696869861	0.000176786	2.59E-06	0.002584322	0.98557175	4.284394416	0.119469125	4.522478598	1.465894224	16.94246971	27.33470607	113.8946086	117.9878107	476.3494882	594.3372989	29.71686494
596	597	31.5	-126.5	410.0607	289.031	0.009087	102172	1	0.014609325	82.2684731	1.023647316	0.692703359	0.000175828	2.59E-06	0.002605999	0.985491285	4.285066867	0.118954553	4.588161786	1.465796387	17.19626374	27.65424334	115.2260139	118.0588529	479.1742682	597.2331211	29.86165605
597	598	31.5	-125.5	410.2531	288.8951	0.009045	102157.6	1	0.014541801	82.59364402	1.021955535	0.690911261	0.000175538	2.59E-06	0.002616069	0.985438732	4.288785606	0.11858291	4.613050141	1.465489466	17.30212134	27.78802947	115.7834561	118.101566	480.1077718	598.2093378	29.91046689
598	599	31.5	-124.5	410.4602	288.6491	0.008948	102146.1	1	0.014385852	83.00129505	1.020945611	0.689263073	0.000175364	2.60E-06	0.002626448	0.985372057	4.295797672	0.118084409	4.633494019	1.464942647	17.39971187	27.91203062	116.3001276	118.1549944	480.7390447	598.894039	29.94470195
599	600	31.5	-123.5	410.6683	288.5383	0.008821	102111.6	1	0.014181672	82.38542777	1.029569481	0.69491138	0.000176846	2.61E-06	0.002597183	0.985463379	4.298420635	0.118627981	4.539225852	1.464781762	17.04608458	27.46714081	114.44642	118.0902584	476.5115157	594.6017741	29.73008871
600	601	31.5	-122.5	411.0663	288.339	0.008728	102097.6	1	0.014032154	82.5604027	1.030815056	0.694650269	0.000177059	2.62E-06	0.002598947	0.985435824	4.302708415	0.118382477	4.534286461	1.464381207	17.04249876	27.46225732	114.4260722	118.1172724	476.0068304	594.1241028	29.70620514
601	602	31.5	-121.5	411.7348	288.308	0.00866	102041.4	1	0.01392283	82.03878911	1.037717995	0.698623371	0.000178245	2.62E-06	0.00257599	0.985517993	4.300663032	0.118884578	4.461298754	1.464415819	16.76409382	27.109356	112.95565	118.0230054	472.6446812	590.6676865	29.53338433
602	603	31.5	-120.5	412.7923	288.5081	0.008651	101994.4	1	0.01390836	80.86985329	1.049538394	0.705875155	0.000180276	2.61E-06	0.00253198	0.985716355	4.287974522	0.120128533	4.330261598	1.46498354	16.24589849	26.44924668	110.2051945	117.7646055	466.7527749	584.5173805	29.22586902
603	604	31.5	-119.5	414.1041	288.9143	0.008692	101933.3	1	0.013974277	79.11561661	1.064860298	0.715780072	0.000182907	2.60E-06	0.002465047	0.986008789	4.265832409	0.121914652	4.160214119	1.465879863	15.57193053	25.58577157	106.6073815	117.7153455	459.7414184	577.4567639	28.8728382
604	605	31.5	-118.5	416.3938	289.2182	0.008802	102023.2	1	0.014151125	78.639782	1.070018511	0.715386298	0.000183793	2.58E-06	0.002450531	0.98614294	4.238343864	0.122549473	4.123953475	1.466625727	15.41732014	25.36879268	105.7033028	117.8626681	457.617456	575.4801241	28.7740062
605	606	31.5	-117.5	420.3345	289.7817	0.008671	101638	1	0.013940514	74.46182835	1.111042516	0.741188017	0.00019084	2.56E-06	0.002268503	0.986768659	4.196468693	0.126355981	3.700367172	1.467654911	13.79387464	23.28472139	97.01967246	118.3005573	441.0949807	559.395538	27.9697769
606	607	31.5	-116.5	416.4275	289.1507	0.005813	97457.94	1	0.009345659	49.91566141	1.212843619	0.854692146	0.000208326	2.62E-06	0.001210446	0.987560801	4.469571439	0.136940626	1.776007622	1.45046388	6.694672172	14.52765574	60.53189892	117.7102473	403.0476208	520.7578682	26.03789341
607	608	31.5	-115.5	414.0159	289.49	0.004096	95376.98	1	0.006585209	33.71904855	1.164195994	0.842292588	0.00019997	2.72E-06	0.000695612	0.986585017	4.80008349	0.138699408	1.04146433	1.445751526	3.993444418	11.41944317	47.5810132	118.1455024	419.9595726	538.105075	26.90525375
608	609	31.5	-114.5	413.8613	291.7351	0.004853	100137.5	1	0.007802251	36.38429802	1.189183944	0.824353127	0.000204262	2.65E-06	0.000773484	0.987185706	4.548782027	0.140735914	1.151956357	1.44887542	4.350805337	11.64115506	48.50481273	121.2370337	411.3425239	532.5795575	26.62897788
609	610	31.5	-113.5	413.6846	291.9619	0.004218	100181.3	1	0.00678135	31.20383773	1.161948324	0.804647606	0.000199584	2.68E-06	0.000624862	0.986730392	4.680394949	0.140843223	0.944987754	1.446864251	3.602093944	10.81518412	45.06326715	122.2545667	420.9122774	543.1668441	27.15834221
610	611	31.5	-112.5	412.8421	290.4403	0.003574	96107.87	1	0.005745981	27.92099512	1.134950508	0.817955125	0.000194947	2.74E-06	0.000538161	0.986135648	4.905716612	0.139199357	0.819883934	1.444753587	3.174338704	10.4838922	43.68288415	119.7262607	430.7881601	550.5144208	27.52572104
611	612	31.5	-111.5	412.6841	287.4538	0.003488	91127.52	1	0.005607717	31.27844618	1.131160974	0.854532566	0.000194296	2.77E-06	0.000624774	0.985950977	5.082744629	0.136557216	0.949138087	1.442547999	3.698576035	11.30956397	47.12318319	115.5660385	432.2377257	547.8037642	27.39018821
612	613	31.5	-110.5	412.7673	284.4603	0.003246	87158.73	1	0.00521865	33.87790928	1.129036532	0.885410561	0.000193931	2.81E-06	0.000696728	0.98570862	5.257978945	0.133800964	1.049515046	1.440627546	4.125258605	12.00718111	50.02992128	111.9380244	433.1044508	545.0424752	27.25212376
613	614	31.5	-109.5	412.5663	282.885	0.003149	86041.69	1	0.005062701	36.04254743	1.135502764	0.898602546	0.000195041	2.83E-06	0.000755501	0.985674197	5.306255284	0.132440951	1.128594841	1.439986549	4.44909019	12.45636782	51.90153256	110.8217776	430.6146144	541.4363919	27.0718196
614	615	31.5	-108.5	412.302	282.1906	0.003196	85892.63	1	0.005138264	38.26421796	1.146264433	0.907898965	0.00019689	2.85E-06	0.000816353	0.985755456	5.280250385	0.131950276	1.211171065	1.440411643	4.768933871	12.83271724	53.46965518	110.5672765	426.5039629	537.0712394	26.85356197
615	616	31.5	-107.5	413.5506	282.2939	0.003075	87378.52	1	0.00494373	37.19490509	1.156496679	0.896985768	0.000198647	2.85E-06	0.000786791	0.985867751	5.235631538	0.132286762	1.155254542	1.440856666	4.55268816	12.51671767	52.15299029	111.7667564	422.836444	534.6032004	26.73016002
616	617	31.5	-106.5	416.6566	281.8349	0.002937	87693.77	1	0.004721865	36.78056751	1.165642574	0.892072841	0.000200218	2.86E-06	0.000774799	0.985931744	5.224414838	0.132037113	1.125212703	1.440420555	4.447063382	12.36914859	51.53811914	112.0311244	419.5436903	531.5748147	26.57874073
617	618	31.5	-105.5	412.9524	280.5534	0.002844	86882.8	1	0.004572347	38.50566952	1.163990629	0.904394323	0.000199934	2.89E-06	0.000819748	0.98576658	5.294908228	0.130967882	1.190775649	1.441043195	4.717273975	12.77496893	53.2290372	111.3392882	420.0470774	531.3863657	26.56931828
618	619	31.5	-104.5	412.5613	280.4992	0.002818	88186.63	1	0.004530547	38.87077366	1.176779663	0.901058725	0.000202131	2.89E-06	0.000829934	0.985910823	5.236824506	0.131114662	1.193649689	1.441366969	4.725453604	12.72840943	53.03503929	112.333236	415.4704799	527.8037158	26.39018579
619	620	31.5	-103.5	412.9021	280.9217	0.002633	90979.23	1	0.004233119	36.40655776	1.189049334	0.880992207	0.000204239	2.88E-06	0.000763068	0.986077242	5.175124128	0.131755267	1.081790299	1.441236434	4.291895642	12.12180177	50.50750738	114.5909625	411.2158166	525.8067791	26.29033896
620	621	31.5	-102.5	414.1827	280.6614	0.002548	92434.61	1	0.004096463	36.43885218	1.205223058	0.874803355	0.000207017	2.89E-06	0.000763932	0.986233792	5.119976894	0.131765036	1.067554774	1.441200657	4.239465318	11.99996268	49.99984449	115.6606339	405.7359138	521.3965478	26.06982739
621	622	31.5	-101.5	413.6423	280.0816	0.002769	93278.48	1	0.004451768	41.57532539	1.22882428	0.88401462	0.000211071	2.89E-06	0.000910491	0.986473511	5.010307027	0.131203285	1.259335847	1.441913695	4.971880962	12.81464082	53.39433674	115.933955	397.8060763	513.7400313	25.68700157
622	623	31.5	-100.5	413.8205	280.0897	0.002945	94529.64	1	0.004734727	44.78127937	1.235670702	0.876208526	0.000212247	2.89E-06	0.001010369	0.986562256	4.948477132	0.130829696	1.395931739	1.442760237	5.487880194	13.405879	55.85782916	116.4713736	395.5506574	512.0220311	25.60110155
623	624	31.5	-99.5	413.9283	280.4301	0.003131	96018.09	1	0.005033762	47.23766693	1.243228905	0.868247646	0.000213545	2.88E-06	0.001088347	0.986686535	4.87414602	0.130869453	1.501032893	1.443933031	5.874982373	13.82496377	57.60401571	117.2381903	393.189463	510.4276533	25.52138266
624	625	31.5	-98.5	415.0404	280.6136	0.00345	97663.73	1	0.005546624	52.27152689	1.248910971	0.855142955	0.000214521	2.87E-06	0.001254781	0.986795004	4.780675523	0.130058534	1.731483568	1.445152857	6.745526446	14.83289693	61.8037372	117.8445516	391.4663898	509.3109413	25.46554707
625	626	31.5	-97.5	418.3508	280.5214	0.004029	99713.68	1	0.006477492	62.69781903	1.239295344	0.82259365	0.00021287	2.90E-06	0.001619572	0.986564342	4.65569437	0.126902483	2.265119466	1.448600461	8.781259381	17.27757616	71.98990066	118.282154	394.574469	512.856623	25.64283115
626	627	31.5	-96.5	421.4774	280.4011	0.004473	101004.4	1	0.007191318	71.07241158	1.213592421	0.78742291	0.000208454	2.93E-06	0.001923346	0.986153851	4.587843006	0.123112017	2.747728171	1.449934435	10.64438348	19.55300111	81.47083794	118.3640497	403.0309449	521.3949946	26.06974973
627	628	31.5	-95.5	417.9461	280.4275	0.00457	101364.5	1	0.007347267	72.73657435	1.1989478	0.781647032	0.000205939	2.93E-06	0.001985102	0.985976826	4.600146222	0.122021384	2.874475982	1.449988476	11.1364814	20.18311346	84.0963061	118.6195845	408.1141884	526.7337729	26.33668865
628	629	31.5	-94.5	418.1439	280.3716	0.004534	101517.6	1	0.007289389	72.55154696	1.201868082	0.781832672	0.000206441	2.93E-06	0.001976959	0.986001953	4.597543976	0.12212838	2.854655124	1.449911541	11.06227412	20.08651314	83.69380477	118.727	407.109906	525.836906	26.2918453
629	630	31.5	-93.5	417.1718	280.157	0.004525	101781.2	1	0.00727492	73.67258408	1.19606744	0.777069874	0.000205444	2.94E-06	0.002012407	0.985885482	4.607195803	0.121309878	2.91769613	1.449609965	11.31937248	20.41518426	85.06326773	118.8756519	409.1302192	528.0058711	26.40029356
630	631	31.5	-92.5	416.9012	280.058	0.004557	102093.4	1	0.007326367	74.92751248	1.190101945	0.770774791	0.00020442	2.95E-06	0.002055341	0.985785645	4.605681769	0.12050476	2.993324882	1.44951697	11.61979941	20.78882779	86.62011579	119.0081948	411.2024363	530.2106311	26.51053156
631	632	31.5	-91.5	416.3626	279.923	0.00458	102052.1	1	0.007363344	75.97611147	1.183427987	0.76726916	0.000203273	2.95E-06	0.002086932	0.985676968	4.614444385	0.119850436	3.054544172	1.449356883	11.86338155	21.10157742	87.92323927	118.9106541	413.5233185	532.4339726	26.62169863
632	633	31.5	-90.5	415.8754	279.7161	0.004544	101536.8	1	0.007305466	76.07598125	1.181064927	0.770162998	0.000202868	2.96E-06	0.002077711	0.985623987	4.634668858	0.11983807	3.046815802	1.449071217	11.83717895	21.08757289	87.86488705	118.6183039	414.3870937	533.0053976	26.65026988
633	634	31.5	-89.5	416.5519	279.6187	0.00453	101458.3	1	0.007282958	76.29415963	1.181308658	0.769367457	0.000202909	2.96E-06	0.002079467	0.985613628	4.634246437	0.119775017	3.048437839	1.44897836	11.84544834	21.09688599	87.90369164	118.5709082	414.3201011	532.8910093	26.64455047
634	635	31.5	-88.5	419.2501	279.7175	0.004514	101761.4	1	0.007257235	75.73495894	1.189886131	0.767753967	0.000204383	2.96E-06	0.002065549	0.985732431	4.607527781	0.120169021	3.006992434	1.449161133	11.68197183	20.86582219	86.94092581	118.7934269	411.3275761	530.121003	26.50605015
635	636	31.5	-87.5	419.1104	279.7846	0.004485	101768.1	1	0.007210611	74.90761755	1.19432899	0.771147255	0.000205146	2.95E-06	0.002039974	0.98580022	4.606870388	0.120631159	2.959284015	1.449206224	11.49450179	20.63049357	85.96038988	118.8488012	409.7833102	528.6321113	26.43160557
636	637	31.5	-86.5	417.9741	279.8274	0.004449	101477.8	1	0.007152733	73.87795449	1.196889786	0.777561641	0.000205586	2.95E-06	0.002005509	0.985844764	4.620650461	0.121172493	2.903004379	1.449167375	11.27396305	20.36795776	84.86649066	118.7100762	408.8690493	527.5791255	26.37895627
637	638	31.5	-85.5	417.6389	280.0557	0.00446	101408.6	1	0.007170418	72.85652212	1.200469179	0.781849875	0.0002062	2.94E-06	0.001980085	0.985925658	4.618547453	0.121733773	2.85795369	1.449396027	11.09178355	20.13941449	83.91422704	118.6554627	407.5706815	526.2261443	26.31130721
638	639	31.5	-84.5	417.7823	280.249	0.004541	101465.6	1	0.007300643	73.23919224	1.197225526	0.779462075	0.000205643	2.94E-06	0.001998938	0.985919778	4.60704901	0.12161333	2.896465566	1.44972703	11.23162851	20.30648345	84.61034769	118.6779561	408.7167389	527.3946949	26.36973475
639	640	31.5	-83.5	417.843	280.4171	0.004665	101527.8	1	0.0075	74.41694338	1.188694161	0.773532031	0.000204178	2.93E-06	0.002046414	0.985840336	4.597215332	0.120974584	2.989857177	1.45004711	11.58634858	20.74444278	86.43517827	118.6575194	411.7130513	530.3705706	26.51852853
640	641	31.5	-82.5	417.5274	280.9473	0.004856	101869.9	1	0.007807074	74.94922503	1.182778104	0.768925258	0.000203162	2.91E-06	0.002080707	0.98586453	4.565533799	0.120941123	3.063842405	1.450949948	11.84515704	21.04642432	87.69343466	118.8385328	413.8466927	532.6852255	26.63426127
641	642	31.5	-81.5	415.5643	282.2672	0.005292	102293.6	1	0.008508039	74.97229597	1.172182954	0.765991731	0.000201342	2.86E-06	0.002118388	0.985986839	4.504842814	0.121592468	3.168056996	1.453079271	12.1777899	21.42536144	89.27233935	119.0635457	417.6916121	536.7551578	26.83775789
642	643	31.5	-80.5	413.5052	284.5589	0.006202	102402.1	1	0.009971061	75.41916985	1.148503642	0.759607106	0.000197275	2.77E-06	0.002200589	0.986139976	4.407194095	0.122392974	3.390184454	1.456758956	12.91279605	22.28932653	92.87219386	118.8827943	426.3316939	545.2144882	27.26072441
643	644	31.5	-79.5	412.4349	287.0942	0.007138	102340.1	1	0.011475884	73.41854056	1.139615798	0.763167409	0.000195748	2.67E-06	0.002169218	0.986552411	4.321160215	0.125356929	3.410737576	1.46167937	12.84719659	22.16613068	92.35887785	118.9842529	429.9164337	548.9006866	27.44503433
644	645	31.5	-78.5	412.0319	288.4036	0.007657	102300.4	1	0.012310289	72.31955616	1.136936037	0.766142478	0.000195288	2.61E-06	0.002144229	0.986788445	4.277461122	0.127039223	3.395686778	1.464332552	12.71979001	21.98430969	91.60129037	118.902552	430.8158449	549.7183969	27.48591984
645	646	31.5	-77.5	411.7948	288.9932	0.007978	102259.2	1	0.012826367	72.51340689	1.12893694	0.763007443	0.000193914	2.59E-06	0.002163659	0.986815679	4.259498854	0.127253504	3.459616948	1.465565207	12.92985577	22.24179029	92.6741262	118.846947	433.9016879	552.748635	27.63743175
646	647	31.5	-76.5	411.5565	289.3944	0.008242	102233.1	1	0.013250804	72.98801331	1.119811046	0.758400973	0.000192346	2.57E-06	0.002192925	0.986791629	4.248352724	0.127114955	3.542002408	1.466421158	13.21874662	22.60263786	94.17765776	118.8105411	437.5107448	556.3212859	27.81606429
647	648	31.5	-75.5	411.3315	289.657	0.008457	102221.1	1	0.013596463	73.63173858	1.110221399	0.752913521	0.000190699	2.56E-06	0.00222785	0.986733263	4.242035801	0.126745183	3.634467286	1.466998758	13.55227847	23.0225255	95.92718959	118.7733973	441.3676419	560.1410392	28.00705196
648	649	31.5	-74.5	411.1349	289.8539	0.008602	102224	1	0.013829582	73.95824015	1.104601207	0.749862386	0.000189734	2.56E-06	0.002246952	0.98670776	4.236960092	0.126592958	3.68724703	1.467422232	13.73993448	23.25815679	96.90898661	118.7438658	443.6327904	562.3766561	28.11883281
649	650	31.5	-73.5	410.9895	290.0893	0.00873	102218.6	1	0.01403537	73.93620571	1.101824586	0.748868912	0.000189257	2.55E-06	0.00225009	0.986725356	4.231698016	0.126751267	3.705675203	1.467955527	13.79570286	23.32778287	97.1990953	118.7434251	444.7845384	563.5279635	28.17639817
650	651	31.5	-72.5	410.8369	290.3045	0.0089	102212.2	1	0.014308682	74.34309781	1.094077685	0.744271227	0.000187926	2.54E-06	0.002272527	0.986681775	4.230783688	0.126538385	3.774541522	1.468533394	14.04042231	23.64081929	98.50341373	118.7533006	448.0840697	566.8373703	28.34186851
651	652	31.5	-71.5	410.6346	290.5337	0.009055	102210.3	1	0.014557878	74.54108986	1.088239812	0.741117278	0.000186923	2.53E-06	0.002285431	0.986664401	4.229546407	0.126503914	3.821762797	1.469124159	14.20299066	23.84992794	99.37469975	118.7756433	450.6182512	569.3938945	28.46969472
652	653	31.5	-70.5	410.4263	290.8391	0.009156	102209.6	1	0.014720257	73.92883395	1.090035922	0.743585477	0.000187232	2.51E-06	0.002260811	0.986754039	4.22530088	0.12719824	3.780854399	1.469892923	14.03114477	23.63439121	98.47663004	118.8564702	449.9546148	568.811085	28.44055425
653	654	31.5	-69.5	410.3521	291.0868	0.009273	102219.7	1	0.01490836	73.71686133	1.088710814	0.743349895	0.000187004	2.50E-06	0.002254261	0.98679342	4.221524668	0.127529438	3.779461714	1.470540968	14.01095258	23.61000936	98.37503902	118.9003926	450.5691978	569.4695904	28.47347952
654	655	31.5	-68.5	410.2966	291.2821	0.009392	102214.2	1	0.015099678	73.74262169	1.085483051	0.741708707	0.00018645	2.49E-06	0.002258347	0.986799303	4.219390832	0.127625336	3.801705228	1.471048161	14.08232033	23.70208988	98.75870785	118.9175108	451.982105	570.8996158	28.54498079
655	656	31.5	-67.5	410.249	291.5219	0.009533	102234	1	0.015326367	73.73981605	1.082102133	0.739864437	0.000185869	2.48E-06	0.002261707	0.986813297	4.215835123	0.127776545	3.824156794	1.471680908	14.15177666	23.79122603	99.13010844	118.9539276	453.4706748	572.4246024	28.62123012
656	657	31.5	-66.5	410.1938	291.6746	0.009679	102228.1	1	0.015561093	74.14544907	1.075210089	0.735500211	0.000184685	2.48E-06	0.002283714	0.986768489	4.215556321	0.127516969	3.889840129	1.472055071	14.38769564	24.09266413	100.3861006	118.9501052	456.4843721	575.4344773	28.77172387
657	658	31.5	-65.5	410.1322	291.8074	0.00976	102243.6	1	0.015691318	74.15473194	1.073164934	0.734386822	0.000184334	2.47E-06	0.002286166	0.986774607	4.213772856	0.127589324	3.904084634	1.472397611	14.43286679	24.15071121	100.6279634	118.9704491	457.3917299	576.362179	28.81810895
658	659	31.5	-64.5	410.0739	291.9654	0.009802	102256	1	0.015758842	73.74893965	1.07545809	0.736452144	0.000184728	2.46E-06	0.002268635	0.986835146	4.210250857	0.128038443	3.868265761	1.472832372	14.28997507	23.9693625	99.87234375	119.0017808	456.3895377	575.3913185	28.76956593
659	660	31.5	-63.5	410.0308	292.158	0.009817	102271.8	1	0.015782958	72.98963651	1.081415006	0.741171483	0.000185751	2.46E-06	0.002234045	0.986942564	4.204640675	0.128822761	3.789382997	1.473399184	13.98484399	23.58108961	98.25454002	119.0121643	453.7428871	572.7550514	28.63775257
660	661	32.5	-128.5	409.9968	288.8589	0.008779	102186.1	1	0.014114148	80.38599731	1.047593605	0.709121463	0.000179942	2.60E-06	0.002521003	0.985770187	4.288978062	0.120688722	4.319560433	1.465614431	16.17868539	26.37352704	109.889696	117.7358117	467.2898384	585.0256501	29.25128251
661	662	32.5	-127.5	410.0828	288.6848	0.008837	102187.1	1	0.014207395	81.8225654	1.033575217	0.698621361	0.000177534	2.60E-06	0.002577462	0.98555016	4.295091092	0.119223976	4.48636837	1.465107458	16.83196774	27.19775864	113.3239943	118.0528579	474.423152	592.4760099	29.6238005
662	663	32.5	-126.5	410.2297	288.5505	0.008858	102187.1	1	0.014241158	82.72551734	1.02536595	0.69222591	0.000176124	2.61E-06	0.002612025	0.985412499	4.29903657	0.118299807	4.585498758	1.464740627	17.22318382	27.69075958	115.3781649	118.172339	478.5846098	596.7569488	29.83784744
663	664	32.5	-125.5	410.4296	288.3669	0.008813	102168.5	1	0.01416881	83.26858508	1.021992082	0.689147126	0.000175544	2.61E-06	0.002629748	0.985327813	4.304343456	0.117701892	4.630354567	1.464310161	17.41007966	27.92678973	116.3616239	118.2123728	480.3337454	598.5461182	29.92730591
664	665	32.5	-124.5	410.6119	288.2548	0.00874	102160.8	1	0.014051447	83.17361119	1.024849449	0.690592024	0.000176035	2.62E-06	0.002622511	0.985341702	4.30685581	0.117748516	4.60251738	1.464100492	17.31187312	27.80309532	115.8462305	118.2117574	478.9695581	597.1813155	29.85906577
665	666	32.5	-123.5	410.7644	288.0733	0.008649	102129	1	0.013905145	83.25355931	1.026555947	0.691269628	0.000176328	2.63E-06	0.002620647	0.98532531	4.312418335	0.11759273	4.588452965	1.463720932	17.27210051	27.75428547	115.6428561	118.2076801	478.190317	596.397997	29.81989985
666	667	32.5	-122.5	411.2475	287.9894	0.008556	102082.2	1	0.013755627	82.77154578	1.03346777	0.695376501	0.000177515	2.63E-06	0.002597956	0.985395868	4.313072293	0.118026342	4.515450271	1.463642701	16.99732101	27.40751262	114.1979692	118.1517309	474.8498718	593.0016027	29.65008014
667	668	32.5	-121.5	412.3308	287.9361	0.008502	102067.9	1	0.01366881	82.52341439	1.038367854	0.696840258	0.000178357	2.63E-06	0.002585899	0.985443326	4.308401394	0.118279426	4.471548883	1.463670121	16.83220667	27.19410649	113.308777	118.1227215	472.5265248	590.6492462	29.53246231
668	669	32.5	-120.5	413.7528	288.133	0.008453	102021.4	1	0.013590032	80.97885572	1.054710574	0.706553706	0.000181164	2.63E-06	0.00252648	0.985699698	4.293471272	0.119881063	4.294803798	1.464271995	16.13741443	26.30984256	109.624344	117.8433947	464.5443828	582.3877776	29.11938888
669	670	32.5	-119.5	416.3579	288.5499	0.008494	102072.8	1	0.013655949	79.25785507	1.072035145	0.714649314	0.00018414	2.61E-06	0.002462339	0.986020439	4.260437892	0.121706018	4.121516527	1.465271253	15.44898163	25.41791332	105.9079722	117.8069066	456.6685676	574.4754742	28.72377371
670	671	32.5	-118.5	424.9246	289.204	0.008736	102124.9	1	0.014045016	78.20189904	1.088093527	0.711729842	0.000186898	2.58E-06	0.002429494	0.986367278	4.18295857	0.12319424	4.023900328	1.467041757	15.04294914	24.84004403	103.5001835	118.0255975	450.1249277	568.1505252	28.40752626
671	672	32.5	-117.5	430.5503	289.3441	0.007615	100384.4	1	0.012242765	66.45399574	1.192567593	0.786650665	0.000204843	2.58E-06	0.001894347	0.98755245	4.18471384	0.13170919	2.865084099	1.465163928	10.6912951	19.33796615	80.57485897	117.9226813	410.188433	528.1111142	26.40555571
672	673	32.5	-116.5	419.5205	288.5538	0.004863	96004.33	1	0.007818328	42.76228214	1.215107395	0.860680281	0.000208715	2.68E-06	0.000968384	0.987302773	4.572224935	0.137676381	1.40676206	1.447093789	5.346792137	12.9105493	53.79395541	117.605007	402.3002097	519.9052167	25.99526083
673	674	32.5	-115.5	417.4518	289.9308	0.0039	97892.58	1	0.006270096	32.04529218	1.179188628	0.824203236	0.000202545	2.73E-06	0.000648613	0.986723084	4.725292579	0.139340213	0.958384366	1.445613425	3.679831008	10.94846159	45.61858997	120.2884443	414.6292101	534.9176543	26.74588272
674	675	32.5	-114.5	415.1187	291.2852	0.003424	100212.8	1	0.005504823	26.44786761	1.155007376	0.794024674	0.000198392	2.74E-06	0.000502824	0.986380025	4.776344042	0.140111474	0.752342699	1.444998288	2.911518563	10.02531506	41.7721461	122.7928441	423.4124249	546.205269	27.31026345
675	676	32.5	-113.5	415.532	290.5568	0.003472	98714.98	1	0.005581994	27.65728522	1.157427429	0.806120771	0.000198807	2.74E-06	0.0005324	0.986383943	4.803998306	0.139588712	0.795476384	1.444868196	3.078791322	10.26272292	42.76134551	121.6050741	422.4619863	544.0670603	27.20335302
676	677	32.5	-112.5	417.446	289.4349	0.003497	96186.81	1	0.005622186	29.14508654	1.157107611	0.821453247	0.000198752	2.75E-06	0.000568548	0.986333559	4.863500885	0.138722982	0.84942505	1.444537854	3.292715119	10.58890189	44.12042453	119.6975311	422.4560912	542.1536223	27.10768111
677	678	32.5	-111.5	416.6001	287.3278	0.003407	93017.45	1	0.005477492	31.44280246	1.154842547	0.845436514	0.000198364	2.78E-06	0.000629669	0.98620036	4.984041578	0.136879784	0.937768853	1.443668955	3.650738753	11.15309793	46.47124135	116.9140755	423.4377511	540.3518266	27.01759133
678	679	32.5	-110.5	415.376	284.4589	0.003132	88640.81	1	0.00503537	33.24933816	1.143085668	0.874770114	0.000196344	2.82E-06	0.000678813	0.985833682	5.196685324	0.134197563	1.00998159	1.442136624	3.970194761	11.75319586	48.97164943	113.1867281	427.7595819	540.94631	27.0473155
679	680	32.5	-109.5	413.7006	281.9777	0.003063	86117.72	1	0.004924437	37.30389909	1.147574439	0.902263205	0.000197115	2.85E-06	0.000789191	0.9857333	5.294591654	0.131855772	1.165833887	1.440347436	4.601904278	12.63453303	52.64388762	110.7893612	426.0675661	536.8569273	26.84284636
680	681	32.5	-108.5	412.2763	280.5901	0.002916	84492.96	1	0.004688103	38.29655411	1.139732088	0.913161207	0.000195768	2.89E-06	0.000813476	0.98547514	5.40783369	0.130646235	1.205679447	1.440859924	4.779070956	12.96409025	54.01704271	109.4896807	428.912568	538.4022488	26.92011244
681	682	32.5	-107.5	412.5417	280.5635	0.002829	85413.8	1	0.004548232	37.62929105	1.146124883	0.906999805	0.000196866	2.89E-06	0.000795247	0.985546256	5.383706832	0.130736813	1.169929841	1.440645587	4.64333112	12.76835019	53.20145914	110.2473267	426.5208187	536.7681454	26.83840727
682	683	32.5	-106.5	413.1208	280.5025	0.002698	86249.84	1	0.004337621	36.39260841	1.14971178	0.898809624	0.000197482	2.89E-06	0.000761203	0.985579368	5.380630852	0.130776285	1.112806268	1.440272341	4.42829614	12.49278189	52.05325786	110.9803351	425.2892548	536.26959	26.8134795
683	684	32.5	-105.5	412.7963	278.8501	0.002644	84671.07	1	0.004250804	39.23664049	1.152371212	0.914922629	0.000197939	2.92E-06	0.000817992	0.98546128	5.408469094	0.130028851	1.195752679	1.440913192	4.75779775	12.93296157	53.88733986	109.7217625	424.3070165	534.028779	26.70143895
684	685	32.5	-104.5	413.0631	279.4348	0.00261	87962.29	1	0.004196141	38.64206525	1.178747605	0.900457628	0.000202469	2.91E-06	0.00081299	0.985834339	5.275181408	0.130571913	1.162275876	1.44084417	4.620921959	12.62979533	52.62414719	112.2270909	414.8695607	527.0966517	26.35483258
685	686	32.5	-103.5	413.3802	279.779	0.002365	90160.22	1	0.003802251	35.05289124	1.182105185	0.878984641	0.000203046	2.91E-06	0.000721241	0.985893878	5.27517608	0.13081782	1.019432204	1.439781037	4.078353121	11.94356026	49.76483442	114.152339	413.5789229	527.731262	26.3865631
686	687	32.5	-102.5	413.6931	279.3021	0.002277	91250.2	1	0.003660772	35.30128982	1.194202308	0.875098685	0.000205124	2.91E-06	0.000721109	0.985988724	5.23306431	0.130868233	1.008721927	1.440061239	4.037381748	11.85009746	49.37540608	114.971008	409.5419211	524.512929	26.22564645
687	688	32.5	-101.5	413.6522	279.1489	0.002436	92932.27	1	0.003916399	38.86860634	1.225441267	0.881871283	0.00021049	2.92E-06	0.000815253	0.986332939	5.076833267	0.131155851	1.121631316	1.441174002	4.457917368	12.2287118	50.95296584	115.9822608	399.0828075	515.0650683	25.75325341
688	689	32.5	-100.5	413.7651	279.4629	0.002617	94824.19	1	0.004207395	41.68708412	1.244171155	0.877544337	0.000213707	2.91E-06	0.000903331	0.986571086	4.96450022	0.131213231	1.232523603	1.44199338	4.871884237	12.64211467	52.6754778	117.1293558	392.888923	510.0182788	25.50091394
689	690	32.5	-99.5	414.1233	279.9182	0.002807	96461.36	1	0.004512862	44.07534672	1.253554683	0.869254158	0.000215319	2.90E-06	0.000986548	0.986721302	4.891399697	0.131102751	1.342336213	1.442833892	5.282852274	13.09052482	54.54385343	117.9566054	389.9668118	507.9234172	25.39617086
690	691	32.5	-98.5	415.1326	280.1696	0.003104	97934.79	1	0.004990354	48.62693929	1.260178755	0.858818838	0.000216457	2.89E-06	0.001130769	0.986839111	4.808340234	0.130672706	1.538524383	1.444174004	6.020530956	13.94224228	58.09267618	118.423411	387.9305858	506.3539967	25.31769984
691	692	32.5	-97.5	420.3599	279.9538	0.00367	99549.68	1	0.005900322	59.29459	1.257915845	0.830869241	0.000216068	2.91E-06	0.001488593	0.986712505	4.681435072	0.127968159	2.040707108	1.447288961	7.938405083	16.23580438	67.64918493	118.3858039	388.6279472	507.0137511	25.35068756
692	693	32.5	-96.5	422.0719	279.6175	0.004117	100698.7	1	0.006618971	68.84222517	1.230257227	0.797759375	0.000211317	2.95E-06	0.001813632	0.986254022	4.620928612	0.124138168	2.548421922	1.44864664	9.897935897	18.64007124	77.66696348	118.4081585	397.5396586	515.9478171	25.79739086
693	694	32.5	-95.5	418.5512	279.4656	0.004317	101056.5	1	0.006940514	73.19750047	1.20294392	0.782946158	0.000206626	2.96E-06	0.001960119	0.985880553	4.634843101	0.12172687	2.821871697	1.448729002	10.96450634	19.99167701	83.2986542	118.5511797	406.8427538	525.3939334	26.26969667
694	695	32.5	-94.5	420.6253	279.3805	0.004285	101390.1	1	0.006889068	73.32594589	1.208460029	0.779630178	0.000207573	2.96E-06	0.001959794	0.98593492	4.614555218	0.121784214	2.808584127	1.448701917	10.91452689	19.90815236	82.95063485	118.7878769	405.0205374	523.8084143	26.19042071
695	696	32.5	-93.5	418.7441	279.2559	0.004252	101742.6	1	0.006836013	73.64735916	1.206924476	0.779123328	0.000207309	2.97E-06	0.001964034	0.985898651	4.619990279	0.121639939	2.81829478	1.448577742	10.95478771	19.96329045	83.18037688	119.0504885	405.5839768	524.6344654	26.23172327
696	697	32.5	-92.5	416.6924	279.0305	0.004282	102030.5	1	0.006884244	75.54526236	1.196151717	0.772983324	0.000205459	2.97E-06	0.002017232	0.985729929	4.629995892	0.120626261	2.920395222	1.44836028	11.35758087	20.47695852	85.32066052	119.1894171	409.3268008	528.5162179	26.4258109
697	698	32.5	-91.5	416.0523	278.7773	0.004321	102205.8	1	0.006946945	77.7156269	1.185997253	0.76531088	0.000203715	2.98E-06	0.00207689	0.985559837	4.634223736	0.119541086	3.029439728	1.448131422	11.78805038	21.01938635	87.58077645	119.15333	412.8423714	531.9957014	26.59978507
698	699	32.5	-90.5	416.9013	278.4461	0.004324	101739.3	1	0.006951768	79.21809943	1.179555214	0.762131449	0.000202608	3.00E-06	0.00210692	0.985429612	4.646794288	0.118902431	3.086013365	1.447765836	12.01530044	21.31477636	88.81156815	118.7266865	415.0800333	533.8067198	26.69033599
699	700	32.5	-89.5	416.3556	278.3037	0.004152	101264.3	1	0.006675241	76.47471273	1.193191432	0.775844696	0.000204951	2.99E-06	0.002004462	0.985603537	4.665637429	0.120434879	2.90618725	1.447501993	11.31644787	20.45620942	85.23420592	118.7662769	410.4438268	529.2101037	26.46050519
700	701	32.5	-88.5	418.5929	278.4003	0.00415	101525.6	1	0.006672026	76.12104893	1.199346198	0.77375767	0.000206008	2.99E-06	0.001998405	0.985690619	4.642844231	0.120664643	2.883248363	1.447671265	11.22506435	20.31949285	84.66455356	118.9470666	408.3346614	527.281728	26.3640864
701	702	32.5	-87.5	419.7487	278.6077	0.004163	101646.2	1	0.006692926	75.35398147	1.204196834	0.774332169	0.000206841	2.98E-06	0.001984828	0.985778026	4.628483734	0.121017517	2.853178496	1.44792021	11.10366944	20.1542694	83.97612249	119.0395039	406.655538	525.6950419	26.28475209
702	703	32.5	-86.5	417.7043	278.6455	0.004161	101040.1	1	0.006689711	74.67224992	1.200678366	0.780992195	0.000206236	2.98E-06	0.001963595	0.985747648	4.656546112	0.121253815	2.830878799	1.447853147	11.01584706	20.07237893	83.63491222	118.6737235	407.8110046	526.4847281	26.3242364
703	704	32.5	-85.5	416.9715	278.7432	0.004145	100553.4	1	0.006663987	73.52664214	1.202090079	0.787649232	0.000206479	2.98E-06	0.001929804	0.985785964	4.672264615	0.121776359	2.778415484	1.447878907	10.80917769	19.82951306	82.62297107	118.3806789	407.253277	525.6339559	26.28169779
704	705	32.5	-84.5	417.3729	278.9753	0.004185	100616.7	1	0.006728296	73.09426456	1.203487501	0.787917116	0.000206719	2.97E-06	0.001928228	0.985832486	4.663535249	0.121932465	2.773235348	1.448133376	10.78437133	19.79120776	82.46336569	118.3827085	406.7238682	525.1065767	26.25532884
705	706	32.5	-83.5	417.2005	279.3065	0.004278	101099.8	1	0.006877814	73.37119618	1.201501806	0.783870534	0.000206378	2.96E-06	0.001957129	0.98584423	4.645575882	0.121664256	2.820763803	1.448535608	10.96329348	19.99983303	83.33263761	118.6191105	407.3719696	525.9910801	26.29955401
706	707	32.5	-82.5	416.6909	279.6831	0.004416	101551.5	1	0.007099678	74.11781232	1.195224925	0.777981617	0.0002053	2.96E-06	0.0020057	0.985806665	4.629781584	0.1210693	2.907207665	1.448994915	11.2931705	20.40022396	85.00093317	118.7905248	409.4784023	528.2689271	26.41344635
707	708	32.5	-81.5	417.1668	280.2977	0.00462	102029.2	1	0.007427653	74.67376903	1.18998377	0.771374401	0.000204399	2.94E-06	0.002052699	0.985831023	4.594321422	0.120787197	2.993881384	1.449895801	11.608667	20.76755281	86.53147004	118.9811625	411.2696301	530.2507926	26.51253963
708	709	32.5	-80.5	416.1706	281.6913	0.005148	102342	1	0.008276527	75.87213988	1.1713463	0.762192707	0.000201198	2.89E-06	0.002136642	0.985861251	4.527099706	0.120729849	3.188222907	1.452212572	12.28691014	21.57517517	89.89656323	119.0460963	417.957444	537.0035403	26.85017702
709	710	32.5	-79.5	414.1165	284.0147	0.006071	102418.5	1	0.00976045	76.56085024	1.144630864	0.754018885	0.000196609	2.80E-06	0.002231637	0.985981795	4.428722596	0.121330441	3.440607542	1.455977259	13.13471636	22.5813542	94.08897582	118.8181282	427.7539163	546.5720445	27.32860223
710	711	32.5	-78.5	412.7705	286.0407	0.006735	102348	1	0.010827974	74.22237496	1.143235938	0.762006163	0.00019637	2.71E-06	0.002183682	0.986378864	4.356112648	0.124100893	3.405443936	1.459536886	12.88675626	22.23195063	92.63312761	118.9467823	428.483296	547.4300783	27.37150392
711	712	32.5	-77.5	412.2703	287.449	0.007298	102314	1	0.011733119	73.33152834	1.136591733	0.762588461	0.000195229	2.65E-06	0.002172094	0.986589298	4.310385318	0.125639747	3.429826468	1.462407373	12.89994759	22.2282065	92.61752709	118.9629392	431.0795184	550.0424576	27.50212288
712	713	32.5	-76.5	411.9	288.1823	0.00772	102271.2	1	0.012411576	73.93572379	1.122814269	0.756067782	0.000192862	2.62E-06	0.002213227	0.986576343	4.288943077	0.125606555	3.550097317	1.463962859	13.31432014	22.74292995	94.76220813	118.8943199	436.4783565	555.3726764	27.76863382
713	714	32.5	-75.5	411.594	288.5488	0.007939	102244.8	1	0.012763666	74.23410427	1.115596829	0.752834185	0.000191622	2.61E-06	0.002233974	0.986566154	4.279255592	0.125581979	3.612287617	1.464731681	13.52873933	23.0105962	95.87748415	118.8434165	439.3350848	558.1785013	27.90892507
714	715	32.5	-74.5	411.3388	288.8455	0.008104	102228.9	1	0.013028939	74.33040085	1.111164101	0.7511741	0.000190861	2.60E-06	0.002244283	0.986574974	4.271163998	0.125676389	3.647774916	1.465344348	13.64611757	23.15607722	96.48365509	118.8087638	441.0929356	559.9016993	27.99508497
715	716	32.5	-73.5	411.1776	289.2081	0.00825	102210.8	1	0.013263666	73.91587047	1.111372073	0.752813749	0.000190897	2.58E-06	0.00223236	0.986653348	4.259444807	0.126227776	3.632458838	1.466066296	13.56872177	23.05291949	96.0538312	118.7937194	440.9646627	559.7583821	27.98791911
716	717	32.5	-72.5	411.0424	289.4346	0.008392	102222.5	1	0.013491961	74.11177119	1.106994001	0.750539249	0.000190145	2.57E-06	0.002245888	0.986648447	4.252456879	0.126205069	3.672175626	1.466548572	13.70582004	23.22320619	96.76335911	118.773351	442.7159447	561.4892957	28.07446478
717	718	32.5	-71.5	410.8925	289.6417	0.008532	102208.5	1	0.013717042	74.34454111	1.102202248	0.748141119	0.000189322	2.56E-06	0.002260837	0.986634563	4.247007113	0.126134957	3.715538447	1.466986323	13.85751968	23.41318652	97.55494382	118.7305882	444.6438833	563.3744714	28.16872357
718	719	32.5	-70.5	410.7021	289.8826	0.008646	102215.5	1	0.013900322	74.19302439	1.101110531	0.748373643	0.000189134	2.55E-06	0.002258547	0.986672182	4.239431863	0.126402057	3.718525352	1.467472866	13.85572888	23.40756101	97.53150422	118.7224867	445.0543204	563.7768071	28.18884035
719	720	32.5	-69.5	410.5332	290.2	0.008816	102215.1	1	0.014173633	74.13619441	1.097337454	0.74687708	0.000188486	2.54E-06	0.002261192	0.986697005	4.233651102	0.126637653	3.741963275	1.468230659	13.92485062	23.49533331	97.89722213	118.7508119	446.6793543	565.4301662	28.27150831
720	721	32.5	-68.5	410.4734	290.4399	0.00895	102229.9	1	0.014389068	74.13372919	1.093852856	0.745020286	0.000187887	2.53E-06	0.002264664	0.986709691	4.230396148	0.126785741	3.765298864	1.468858733	13.99741869	23.58875818	98.2864924	118.8016126	448.2259901	567.0276027	28.35138013
721	722	32.5	-67.5	410.4296	290.6393	0.009072	102232	1	0.014585209	74.19962947	1.090168942	0.742984591	0.000187255	2.52E-06	0.002270789	0.986711067	4.228082845	0.126850509	3.792879529	1.469379533	14.08837403	23.70556645	98.77319353	118.8303169	449.8428054	568.6731223	28.43365612
722	723	32.5	-66.5	410.364	290.7991	0.009198	102245.1	1	0.014787781	74.47943263	1.084768927	0.739582587	0.000186327	2.51E-06	0.002286586	0.986683605	4.226718712	0.126710363	3.842023554	1.469798032	14.26239198	23.92764264	99.698511	118.8440738	452.1800752	571.0241491	28.55120745
723	724	32.5	-65.5	410.3025	291.002	0.009306	102252.3	1	0.014961415	74.39725994	1.082617489	0.738638143	0.000185958	2.51E-06	0.002285746	0.986704108	4.224011317	0.126900961	3.852759143	1.470320362	14.29004942	23.96404121	99.8501717	118.8820152	453.1583788	572.0403941	28.6020197
724	725	32.5	-64.5	410.2362	291.2101	0.009386	102261.4	1	0.015090032	74.06408992	1.083180695	0.739634709	0.000186054	2.50E-06	0.002272835	0.986757095	4.220459446	0.127309982	3.833233016	1.470861371	14.20441994	23.85628376	99.40118233	118.9313263	452.9654442	571.8967705	28.59483852
725	726	32.5	-63.5	410.1827	291.4729	0.009415	102272.1	1	0.015136656	73.08360182	1.090271291	0.74539005	0.000187272	2.49E-06	0.002229148	0.986894972	4.213890335	0.128313535	3.737998861	1.471578018	13.83318533	23.38496608	97.43735867	118.9722816	449.9257363	568.8980179	28.44490089
726	727	33.5	-128.5	410.0805	288.3849	0.008488	102191.3	1	0.013646302	80.13876548	1.056533654	0.713943893	0.000181477	2.62E-06	0.00249814	0.985781132	4.303515787	0.120692861	4.234798393	1.464657655	15.88720932	26.01087401	108.3786417	117.7386838	463.2448179	580.9835017	29.04917509
727	728	33.5	-127.5	410.1718	288.2412	0.00853	102180	1	0.013713826	81.27179661	1.045765704	0.705902671	0.000179628	2.62E-06	0.002542113	0.985614299	4.30847577	0.119541224	4.362254536	1.464233988	16.38826946	26.64277498	111.0115624	118.0037784	468.6628907	586.6666691	29.33333346
728	729	33.5	-126.5	410.292	287.9413	0.00853	102195.3	1	0.013713826	82.8693394	1.032389505	0.695381099	0.00017733	2.63E-06	0.00260092	0.985379725	4.317505405	0.117886029	4.524460852	1.463426273	17.03651061	27.45978917	114.4157882	118.2379535	475.372172	593.6101254	29.68050627
729	730	33.5	-125.5	410.4909	287.7579	0.008484	102173.1	1	0.013639871	83.38794179	1.029438786	0.692633412	0.000176823	2.64E-06	0.002617323	0.985302186	4.322743589	0.117317017	4.563769334	1.462997549	17.20280565	27.66963314	115.2901381	118.2598232	476.8621744	595.1219976	29.75609988
730	731	33.5	-124.5	410.737	287.495	0.008412	102163.3	1	0.013524116	84.09308578	1.025851617	0.68906625	0.000176207	2.65E-06	0.002638976	0.985199719	4.329803084	0.116544903	4.612721688	1.462390551	17.41341122	27.93487145	116.3952977	118.2708392	478.6374969	596.9083362	29.84541681
731	732	33.5	-123.5	410.9655	287.3734	0.008351	102139.8	1	0.013426045	84.12689865	1.027430017	0.689620972	0.000176478	2.65E-06	0.002636739	0.985192807	4.332802608	0.11646767	4.599153583	1.462166158	17.37089816	27.88148818	116.1728674	118.2566991	477.8865255	596.1432246	29.80716123
732	733	33.5	-122.5	411.7625	287.3409	0.008286	102097.7	1	0.013321543	83.61684443	1.034188741	0.693158145	0.000177639	2.66E-06	0.002614484	0.985265415	4.330112321	0.116962406	4.529919719	1.462277184	17.10521598	27.54448761	114.7686984	118.2266586	474.6665854	592.893244	29.6446622
733	734	33.5	-121.5	412.8126	287.4976	0.008287	102144.3	1	0.013323151	82.82040294	1.042265616	0.697002967	0.000179026	2.65E-06	0.002585846	0.985397609	4.317539242	0.117829507	4.447423159	1.462811028	16.77368984	27.11929277	112.9970532	118.2177089	470.815534	589.033243	29.45166215
734	735	33.5	-120.5	414.7396	288.1716	0.008117	102030.9	1	0.013049839	77.59000256	1.090276748	0.729636547	0.000187273	2.63E-06	0.002377685	0.986172057	4.281843787	0.12276869	3.91928881	1.464274925	14.70893336	24.49710956	102.0712898	118.2425922	449.4044525	567.6470447	28.38235224
735	736	33.5	-119.5	423.2693	288.8237	0.007864	101769.6	1	0.012643087	71.91577893	1.152152093	0.760316029	0.000197901	2.60E-06	0.002132635	0.987044786	4.203807854	0.127911304	3.336554532	1.465605316	12.47626724	21.61014625	90.04227604	118.4649826	425.0250284	543.4900111	27.17450055
736	737	33.5	-118.5	446.0533	289.1346	0.007351	100826.3	1	0.011818328	65.31032675	1.230478693	0.778507799	0.000211355	2.59E-06	0.001840751	0.987886892	4.092835651	0.132586734	2.69706734	1.464936085	10.07382422	18.46125003	76.92187512	118.3590246	397.5986355	515.9576601	25.797883
737	738	33.5	-117.5	438.366	287.543	0.005727	96794.8	1	0.009207395	54.16292864	1.245665282	0.83348381	0.000213964	2.67E-06	0.001367875	0.987695662	4.366914592	0.135226621	1.954306839	1.454784167	7.377720178	15.28895239	63.70396831	116.7401923	392.5269643	509.2671566	25.46335783
738	739	33.5	-116.5	419.8204	287.0517	0.004183	94098.05	1	0.00672508	39.73997439	1.21100612	0.870628964	0.000208011	2.74E-06	0.000866174	0.986998393	4.705157138	0.136912806	1.250061146	1.445268018	4.796623832	12.33402294	51.39176225	116.6670795	403.6881297	520.3552092	26.01776046
739	740	33.5	-115.5	414.7115	289.0871	0.003576	97528.14	1	0.005749196	30.89584727	1.172005461	0.8253301	0.000201311	2.75E-06	0.000615323	0.986538294	4.811045101	0.13861982	0.909999813	1.4448099	3.517081993	10.82155663	45.08981928	120.3677901	417.1661961	537.5339863	26.87669931
740	741	33.5	-114.5	413.6397	289.6865	0.003342	98380.3	1	0.00537299	28.03838444	1.161721887	0.813814688	0.000199545	2.76E-06	0.000541654	0.986363631	4.835548566	0.138942401	0.803989603	1.44448855	3.121316567	10.34428569	43.10119036	121.3289401	420.8109331	542.1398732	27.10699366
741	742	33.5	-113.5	416.1408	288.7392	0.003403	96717.3	1	0.005471061	29.81624169	1.165988569	0.824012878	0.000200278	2.76E-06	0.000585035	0.9864036	4.863143437	0.13829835	0.86685797	1.444355944	3.365162108	10.67781781	44.49090754	120.0766665	419.274053	539.3507195	26.96753598
742	743	33.5	-112.5	423.9597	287.6831	0.003356	95217.69	1	0.005395498	30.9850861	1.181320806	0.829532707	0.000202911	2.78E-06	0.000617505	0.986502063	4.852150517	0.137589352	0.900406912	1.4442006	3.500936931	10.83528431	45.14701797	118.6426406	413.8228826	532.4655232	26.62327616
743	744	33.5	-111.5	420.7812	285.306	0.003274	91873.2	1	0.005263666	34.06021413	1.180010098	0.861174326	0.000202687	2.80E-06	0.000703416	0.986352697	4.977021996	0.135368442	1.020149794	1.44285099	3.984755987	11.56014721	48.16728004	115.4626559	414.3986445	529.8613004	26.49306502
744	745	33.5	-110.5	416.545	281.3493	0.003174	86421.33	1	0.005102894	40.47834128	1.169732955	0.908721528	0.000200921	2.86E-06	0.000878195	0.985961038	5.204127542	0.13149982	1.279744976	1.441122153	5.037042305	13.09353679	54.55640331	110.8687932	417.9106067	528.7793999	26.43896999
745	746	33.5	-109.5	415.4625	277.461	0.003104	81636.18	1	0.004990354	48.92014357	1.128617992	0.921006191	0.000193859	2.91E-06	0.001069166	0.985206574	5.476918313	0.127881514	1.609968774	1.439591999	6.359763103	15.0141237	62.55884876	106.4351832	433.5299913	539.9651745	26.99825872
746	747	33.5	-108.5	412.4116	275.9014	0.002893	79310.52	1	0.004651125	49.46256985	1.105681123	0.932204392	0.000189919	2.94E-06	0.001042071	0.984775068	5.64182401	0.127075526	1.593763167	1.438014695	6.324525241	15.12520264	63.02167766	104.6632407	442.6978578	547.3610985	27.36805492
747	748	33.5	-107.5	412.242	276.7791	0.002907	81385.61	1	0.004673633	47.92661082	1.123548816	0.925177338	0.000192988	2.93E-06	0.001023176	0.985065978	5.534520088	0.127768395	1.54308775	1.43890039	6.114321209	14.75859783	61.49415764	106.4219739	435.5876827	542.0096566	27.10048283
748	749	33.5	-106.5	412.4189	277.8545	0.002617	83537.91	1	0.004207395	41.06968091	1.146569475	0.92151549	0.000196942	2.93E-06	0.000851481	0.985347203	5.45049639	0.129427259	1.252431903	1.440202765	4.984983634	13.25754195	55.23975812	108.7745464	426.6660854	535.4406317	26.77203159
749	750	33.5	-105.5	412.7025	277.2999	0.002387	82866.7	1	0.003837621	38.6384473	1.137356672	0.919016429	0.00019536	2.94E-06	0.000775148	0.985170425	5.532360185	0.12932356	1.140835698	1.439772069	4.567395856	12.80968737	53.37369736	108.4200979	430.298348	538.7184458	26.93592229
750	751	33.5	-104.5	413.0237	278.5194	0.002417	86816.57	1	0.003885852	37.63704632	1.166566837	0.900407703	0.000200377	2.93E-06	0.000770377	0.985608403	5.364363082	0.130163234	1.106990312	1.440279689	4.421422303	12.46321862	51.93007759	111.4733541	419.368455	530.8418092	26.54209046
751	752	33.5	-103.5	413.1771	278.6072	0.002198	88568.91	1	0.003533762	34.70965946	1.169195563	0.882721253	0.000200829	2.93E-06	0.000694477	0.985641486	5.370060982	0.13030425	0.988508765	1.439544515	3.971803439	11.90022195	49.58425812	113.0765377	418.434896	531.5114336	26.57557168
752	753	33.5	-102.5	413.5635	278.3035	0.002097	89745.77	1	0.003371383	34.27393453	1.179353072	0.876181196	0.000202573	2.93E-06	0.000678947	0.985738527	5.333055718	0.130366272	0.956113597	1.439296854	3.848718222	11.70755067	48.7814611	114.0656143	414.7768747	528.8424889	26.44212445
753	754	33.5	-101.5	414.1027	278.3448	0.002117	92027.63	1	0.003403537	35.37815251	1.20444468	0.871233435	0.000206883	2.93E-06	0.000709011	0.986018123	5.213305105	0.130754576	0.98124135	1.440144796	3.93648475	11.70193058	48.75804407	115.6197271	406.2283443	521.8480714	26.09240357
754	755	33.5	-100.5	413.7393	278.6478	0.002273	95009.09	1	0.003654341	38.39372345	1.242482417	0.871733495	0.000213417	2.93E-06	0.000794268	0.986459713	5.021486809	0.131299715	1.075115573	1.441312833	4.28068975	11.94990468	49.79126949	117.5795198	393.5939216	511.1734414	25.55867207
755	756	33.5	-99.5	414.1259	279.0901	0.002509	97233.99	1	0.004033762	42.05552144	1.265311839	0.86774587	0.000217338	2.92E-06	0.000907576	0.986758432	4.887815396	0.131341686	1.217815914	1.442037094	4.814783903	12.49379399	52.05747498	118.8470642	386.4666855	505.3137498	25.26568749
756	757	33.5	-98.5	415.8529	279.2151	0.002829	98457.93	1	0.004548232	47.59324895	1.270645198	0.856798493	0.000218254	2.91E-06	0.001078088	0.986845498	4.810678614	0.13065986	1.450200211	1.443376999	5.695028233	13.52994392	56.37476632	119.0296873	384.8347686	503.8644559	25.1932228
757	758	33.5	-97.5	417.9767	278.9346	0.003324	99371.95	1	0.005344051	57.53008173	1.261650464	0.837105822	0.00021671	2.93E-06	0.001391075	0.986667881	4.729907682	0.128363508	1.897340516	1.44571147	7.40410254	15.60542571	65.02260714	118.6705684	387.6474159	506.3179843	25.31589922
758	759	33.5	-96.5	419.9551	278.5258	0.003721	100225	1	0.005982315	66.80901231	1.240175306	0.809666968	0.000213021	2.97E-06	0.001687839	0.986268552	4.673602411	0.125160524	2.35023333	1.447179809	9.150746872	17.74692294	73.94551227	118.5834143	394.5428052	513.1262195	25.65631097
759	760	33.5	-95.5	419.5697	278.2548	0.003965	100759.6	1	0.006374598	72.92288387	1.215823521	0.78876518	0.000208838	2.99E-06	0.001881033	0.985895323	4.659634112	0.122434257	2.675276191	1.447410095	10.41646472	19.32121938	80.50508073	118.6341101	402.7033851	521.3374951	26.06687476
760	761	33.5	-94.5	419.3984	278.0728	0.004017	101115.9	1	0.006458199	75.08592477	1.207430413	0.780041019	0.000207396	3.00E-06	0.001943382	0.985757934	4.654626188	0.121390669	2.783992853	1.447273129	10.84424787	19.85153071	82.71471131	118.8156781	405.6236465	524.4393246	26.22196623
761	762	33.5	-93.5	416.6829	278.0687	0.003938	101435.8	1	0.00633119	73.8668186	1.212019575	0.785941963	0.000208185	2.99E-06	0.001902337	0.985822025	4.66429757	0.122003465	2.714402682	1.447220267	10.57281344	19.52073742	81.33640594	119.1058699	404.0649486	523.1708185	26.15854092
762	763	33.5	-92.5	416.8293	277.9109	0.003973	101875.7	1	0.00638746	75.67500279	1.206628966	0.778017312	0.000207259	3.00E-06	0.00195359	0.985724878	4.65456096	0.121176119	2.799841288	1.447113206	10.90929189	19.93198347	83.04993112	119.3264722	405.9449812	525.2714534	26.26357267
763	764	33.5	-91.5	416.4065	277.6215	0.004011	102150	1	0.006448553	78.17094743	1.197238455	0.769568784	0.000205646	3.01E-06	0.002018449	0.985558136	4.655103232	0.120070077	2.911894089	1.446837456	11.3522233	20.48612816	85.35886731	119.3272022	409.1377747	528.4649769	26.42324884
764	765	33.5	-90.5	417.4756	277.2436	0.003982	101981.8	1	0.006401929	79.56281925	1.195006369	0.766337796	0.000205262	3.03E-06	0.002039378	0.98547546	4.659345259	0.119642695	2.943122167	1.44642985	11.48153103	20.65007101	86.04196252	119.1069723	409.8852137	528.992186	26.4496093
765	766	33.5	-89.5	417.1668	276.9493	0.003911	101415.7	1	0.006287781	79.34102235	1.195813066	0.771230036	0.000205401	3.03E-06	0.002012698	0.98545382	4.681287774	0.119896753	2.901209998	1.446042016	11.32386228	20.47229882	85.30124509	118.8030965	409.6320624	528.4351589	26.42175795
766	767	33.5	-88.5	419.2747	276.8174	0.003981	101348	1	0.006400322	81.45812735	1.18802569	0.762103125	0.000204063	3.04E-06	0.002069936	0.985324646	4.672036519	0.118849649	3.004764349	1.445964378	11.73535914	20.97697404	87.40405849	118.7607323	412.478094	531.2388263	26.56194131
767	768	33.5	-87.5	420.9863	276.9668	0.003934	100972.6	1	0.006324759	79.35985191	1.198677282	0.769281134	0.000205893	3.03E-06	0.002014218	0.985490695	4.667938304	0.119936633	2.896458187	1.446094513	11.30494756	20.4353752	85.14739667	118.4883553	408.6351431	527.1234984	26.35617492
768	769	33.5	-86.5	419.6447	277.0028	0.003887	100159.2	1	0.006249196	77.58518459	1.200072247	0.779471525	0.000206132	3.03E-06	0.0019593	0.985527278	4.697192268	0.120653727	2.816560122	1.446040997	10.99256139	20.0730085	83.63753544	118.1398567	408.1690824	526.308939	26.31544695
769	770	33.5	-85.5	419.1173	277.081	0.003813	99498.17	1	0.006130225	75.19384863	1.206157687	0.790473527	0.000207177	3.02E-06	0.001887054	0.985643624	4.718504297	0.12168277	2.700215659	1.44592821	10.53823091	19.52456184	81.35234101	117.8644538	406.116894	523.9813478	26.19906739
770	771	33.5	-84.5	422.8465	277.3462	0.003837	99495.91	1	0.00616881	74.26582915	1.214285288	0.789305798	0.000208574	3.01E-06	0.001872652	0.985782073	4.68937156	0.122107313	2.663061771	1.446259285	10.38791775	19.30871768	80.45299032	117.8676817	403.3607528	521.2284345	26.06142172
771	772	33.5	-83.5	421.6275	277.9008	0.003899	100157.6	1	0.006268489	73.06791325	1.217768377	0.789957072	0.000209172	3.00E-06	0.001865442	0.985878344	4.668726305	0.122509631	2.647284258	1.447010504	10.31431726	19.19984796	79.99936651	118.2868965	402.0853574	520.3722538	26.01861269
772	773	33.5	-82.5	418.0664	278.4532	0.004009	100948.1	1	0.006445338	72.85383451	1.213130141	0.788953325	0.000208375	2.98E-06	0.001890111	0.985887307	4.660704461	0.12236061	2.694909462	1.447607582	10.48914446	19.41472657	80.89469404	118.7269846	403.5759277	522.3029123	26.11514562
773	774	33.5	-81.5	418.4024	278.672	0.004144	101462.8	1	0.006662379	74.54162059	1.205012303	0.779190906	0.000206981	2.98E-06	0.001960767	0.985802391	4.64065736	0.12137918	2.816826949	1.447929632	10.96053475	19.98732788	83.28053281	118.9588854	406.3520664	525.3109518	26.26554759
774	775	33.5	-80.5	421.5125	278.9497	0.004292	101997.3	1	0.006900322	76.12177028	1.20089334	0.766809427	0.000206273	2.98E-06	0.00203225	0.985776382	4.601898288	0.120473185	2.930009929	1.448342688	11.39704521	20.4977693	85.4073721	119.125256	407.7281819	526.8534379	26.34267189
775	776	33.5	-79.5	419.2524	279.8396	0.004618	102298.9	1	0.007424437	77.23196165	1.182156199	0.758638416	0.000203055	2.96E-06	0.002126933	0.985640172	4.591853431	0.119244761	3.114456672	1.449396474	12.09899184	21.37394318	89.05809658	118.9507178	413.9504647	532.9011825	26.64505912
776	777	33.5	-78.5	415.8272	281.4013	0.005122	102396.9	1	0.008234727	77.03234879	1.16524923	0.757448641	0.000200151	2.90E-06	0.002172105	0.985723484	4.54167787	0.119828581	3.251458938	1.451790355	12.54808158	21.91283732	91.30348884	118.9615827	420.0849921	539.0465748	26.95232874
777	778	33.5	-77.5	413.579	283.9219	0.00606	102379	1	0.009742765	76.86654372	1.141868336	0.753195708	0.000196135	2.80E-06	0.002241314	0.985928433	4.437557946	0.121048107	3.461876688	1.455821409	13.2212832	22.69758735	94.57328064	118.7607164	428.7737583	547.5344747	27.37672374
778	779	33.5	-76.5	412.6035	285.9213	0.006821	102316.9	1	0.010966238	75.73336095	1.130712092	0.753522183	0.000194219	2.72E-06	0.002245936	0.986199475	4.362819415	0.122885496	3.537952348	1.45938108	13.39866796	22.8817063	95.34044291	118.7840603	433.2368039	552.0208642	27.60104321
779	780	33.5	-75.5	412.029	287.0583	0.007284	102267.1	1	0.011710611	75.03488605	1.123884169	0.753421123	0.000193046	2.67E-06	0.002239588	0.986354589	4.328301107	0.124065917	3.570979859	1.461684434	13.45675333	22.94178464	95.59076934	118.8439669	436.0485522	554.8925191	27.74462596
780	781	33.5	-74.5	411.6823	287.5833	0.007521	102238.3	1	0.01209164	74.85288033	1.119459378	0.752691601	0.000192286	2.65E-06	0.002242352	0.986410767	4.313010805	0.124507934	3.598416567	1.46275203	13.5304415	23.02912883	95.95470347	118.8334451	437.8156832	556.6491283	27.83245641
781	782	33.5	-73.5	411.4858	288.0658	0.007678	102213.9	1	0.012344051	74.04755791	1.12183968	0.756307164	0.000192695	2.63E-06	0.002215989	0.98654062	4.297310676	0.125426233	3.555942009	1.463696607	13.34274031	22.78511584	94.93798266	118.8566146	436.8622874	555.718902	27.7859451
782	783	33.5	-72.5	411.3308	288.3906	0.007793	102216.3	1	0.012528939	73.59895417	1.122794402	0.75819119	0.000192859	2.62E-06	0.002202032	0.986619538	4.286369671	0.125979685	3.534777209	1.464341414	13.24504037	22.65650835	94.40211812	118.8605295	436.4520328	555.3125623	27.76562812
783	784	33.5	-71.5	411.1843	288.5722	0.007881	102200	1	0.012670418	73.55153964	1.121160302	0.757973558	0.000192578	2.61E-06	0.002203357	0.986637744	4.281336446	0.126124714	3.544603078	1.464709127	13.27223164	22.68900501	94.53752087	118.8413244	437.0836001	555.9249245	27.79624623
784	785	33.5	-70.5	411.0266	288.7458	0.007965	102209.4	1	0.012805466	73.51565654	1.119643657	0.757635226	0.000192317	2.60E-06	0.002205047	0.986655704	4.275994846	0.126258446	3.554531527	1.465064874	13.30026987	22.72211955	94.67549814	118.8385072	437.6706263	556.5091336	27.82545668
785	786	33.5	-69.5	410.8476	289.1312	0.008191	102201.7	1	0.01316881	73.74461589	1.113266638	0.754644702	0.000191222	2.59E-06	0.002222973	0.986659944	4.264239402	0.126307659	3.609742496	1.465876563	13.48736603	22.95353215	95.63971729	118.8009809	440.1973895	558.9983704	27.94991852
786	787	33.5	-68.5	410.6894	289.4594	0.008373	102204.3	1	0.013461415	73.81491851	1.109105288	0.752930984	0.000190507	2.57E-06	0.002232592	0.986678863	4.253868421	0.126449756	3.643505676	1.466560837	13.59668577	23.08707046	96.19612693	118.7741854	441.8418744	560.6160597	28.03080299
787	788	33.5	-67.5	410.6175	289.6829	0.008499	102224.9	1	0.013663987	73.87647477	1.106298027	0.751565029	0.000190025	2.56E-06	0.002239814	0.986692166	4.246112491	0.126538133	3.667587498	1.467032973	13.67519593	23.18246703	96.59361261	118.7656749	442.9554868	561.7211616	28.08605808
788	789	33.5	-66.5	410.5474	289.8716	0.008646	102219.9	1	0.013900322	74.2480679	1.10042381	0.748119179	0.000189016	2.56E-06	0.00226092	0.986661656	4.240805098	0.126345445	3.724625948	1.46744614	13.87919811	23.43842074	97.66008643	118.7231601	445.3363182	564.0594783	28.20297391
789	790	33.5	-65.5	410.4668	290.1324	0.008804	102247.3	1	0.014154341	74.37704158	1.095884515	0.745551009	0.000188236	2.54E-06	0.002271558	0.986664435	4.234629949	0.126398041	3.762551048	1.468069197	14.00626482	23.59791305	98.32463772	118.7441409	447.252738	565.9968789	28.29984395
790	791	33.5	-64.5	410.3768	290.3734	0.008897	102242.4	1	0.014303859	74.01673212	1.095997692	0.746461277	0.000188256	2.53E-06	0.002258133	0.986720111	4.231338527	0.126841381	3.745444554	1.468676231	13.92717026	23.49947096	97.91446231	118.8054991	447.3036191	566.1091182	28.30545591
791	792	33.5	-63.5	410.3033	290.6221	0.008971	102262.7	1	0.01442283	73.47981369	1.098170419	0.748631838	0.000188629	2.52E-06	0.002236228	0.986800626	4.226596747	0.127445502	3.706482924	1.469316201	13.76610294	23.29594431	97.0664346	118.8738282	446.4637542	565.3375825	28.26687912
792	793	34.5	-128.5	410.1494	287.923	0.008259	102210.2	1	0.013278135	80.35618942	1.060153254	0.71498036	0.000182099	2.64E-06	0.002495236	0.985728079	4.317684412	0.120259437	4.210603211	1.463676405	15.82780951	25.94003298	108.0834707	117.8591114	461.8272906	579.6864021	28.9843201
793	794	34.5	-127.5	410.1996	287.7586	0.008286	102163.5	1	0.013321543	81.44024593	1.050217403	0.707814462	0.000180392	2.64E-06	0.002536139	0.985569963	4.324176202	0.119147112	4.326426598	1.463195603	16.28688543	26.51983094	110.4992956	118.0613419	466.754856	584.8161979	29.24080989
794	795	34.5	-126.5	410.2784	287.6234	0.008277	102209.1	1	0.013307074	82.10265419	1.04520405	0.703461462	0.000179531	2.65E-06	0.002560056	0.985479941	4.326969672	0.118465318	4.389560298	1.462839155	16.54133353	26.83916797	111.8298666	118.1916841	469.2604217	587.4521059	29.37260529
795	796	34.5	-125.5	410.4662	287.2892	0.008229	102150.8	1	0.013229904	83.36654748	1.036185263	0.696342787	0.000177982	2.66E-06	0.002602995	0.985295971	4.337941183	0.117122432	4.499324957	1.461990205	16.99237426	27.40875304	114.2031377	118.2559829	473.6841647	591.9401476	29.59700738
796	797	34.5	-124.5	410.8297	287.0255	0.008142	102165.2	1	0.013090032	83.92497627	1.034613997	0.693806484	0.000177712	2.67E-06	0.002618306	0.985220339	4.343588647	0.116500799	4.527282712	1.461418255	17.12252798	27.57131839	114.8804933	118.2734049	474.4594141	592.7328189	29.63664095
797	798	34.5	-123.5	411.3187	286.9056	0.008094	102136.2	1	0.013012862	84.06141527	1.035389637	0.693380102	0.000177845	2.67E-06	0.00262024	0.985198921	4.345196872	0.116340732	4.524646396	1.461241306	17.12182163	27.56924693	114.8718622	118.2511024	474.0955641	592.3466665	29.61733332
798	799	34.5	-122.5	412.4256	286.8092	0.008069	102165.4	1	0.012972669	84.35426782	1.035303427	0.690906502	0.00017783	2.68E-06	0.002629058	0.98516161	4.341121142	0.116084282	4.538333225	1.461236346	17.18176852	27.63854352	115.160598	118.2627421	474.1499188	592.4126609	29.62063304
799	800	34.5	-121.5	413.5095	287.4078	0.008008	102018.8	1	0.012874598	80.4133436	1.069880933	0.715660529	0.00018377	2.66E-06	0.00248378	0.985738548	4.318190212	0.120045226	4.145218049	1.462765235	15.61457517	25.66079389	106.9199745	117.7790774	457.6591775	575.4382549	28.77191274
800	801	34.5	-120.5	416.2677	287.3054	0.007122	100037.5	1	0.011450161	70.63217341	1.154646282	0.785290964	0.00019833	2.66E-06	0.002049313	0.986774704	4.346108802	0.127509539	3.171184062	1.46172154	11.92755864	21.03408259	87.64201078	117.2769213	423.6741687	540.95109	27.0475545
801	802	34.5	-119.5	423.8564	286.8642	0.00587	96683.64	1	0.009437299	57.94268495	1.216130928	0.841789802	0.000208891	2.66E-06	0.001512396	0.98742252	4.452634105	0.13295783	2.204905092	1.452598934	8.349860293	16.59295625	69.13731772	116.2096863	402.0379529	518.2476392	25.91238196
802	803	34.5	-118.5	438.7938	286.1721	0.004934	94315.66	1	0.007932476	49.73250721	1.24658248	0.851992483	0.000214121	2.71E-06	0.001194643	0.98748314	4.511728188	0.135157427	1.687034508	1.449283982	6.428280352	14.21148445	59.21451856	115.4687387	392.1147764	507.5835151	25.37917576
803	804	34.5	-117.5	428.7852	284.9377	0.004345	92367.34	1	0.006985531	46.53238378	1.223900634	0.871991078	0.000210225	2.76E-06	0.001086547	0.987054478	4.70355323	0.134221175	1.549558839	1.445286485	5.957712922	13.79033265	57.45971939	114.4630889	399.4287056	513.8917945	25.69458972
804	805	34.5	-116.5	416.0974	285.2623	0.003834	92119.92	1	0.006163987	40.09480522	1.200887375	0.885959934	0.000206273	2.78E-06	0.000874438	0.986707576	4.846182228	0.135325427	1.263724322	1.444398736	4.884476195	12.57410691	52.39211211	115.190922	407.0647119	522.2556338	26.11278169
805	806	34.5	-115.5	413.6743	286.9579	0.003442	94518.31	1	0.005533762	33.06188489	1.171899452	0.849303288	0.000201293	2.78E-06	0.00067577	0.986398161	4.920526951	0.1367435	0.992875523	1.444137781	3.855652841	11.3499366	47.29140248	117.6574034	417.2573172	534.9147206	26.74573603
806	807	34.5	-114.5	413.1386	287.6372	0.003336	95261.52	1	0.005363344	30.90653187	1.161890319	0.837532481	0.000199574	2.77E-06	0.000614732	0.986296185	4.93753117	0.137298243	0.910763379	1.444060921	3.543925441	10.97357915	45.72324647	118.7478438	420.7466567	539.4945005	26.97472503
807	808	34.5	-113.5	413.1469	285.5045	0.003277	91308.53	1	0.005268489	33.44214437	1.15639245	0.866013726	0.00019863	2.80E-06	0.000685331	0.986087995	5.072350457	0.135292931	1.013869287	1.443208618	3.962041207	11.6267625	48.44484375	115.1874318	422.8500994	538.0375312	26.90187656
808	809	34.5	-112.5	415.0459	282.66	0.003128	87441.38	1	0.005028939	36.93950558	1.157211725	0.89456127	0.00019877	2.84E-06	0.000780358	0.985914216	5.21240647	0.132603135	1.146241527	1.440886293	4.51186389	12.44400131	51.85000548	111.8204241	422.5789428	534.3993669	26.71996834
809	810	34.5	-111.5	415.4291	279.8621	0.003106	84678.02	1	0.004993569	42.97044285	1.154349778	0.913737308	0.000198279	2.90E-06	0.000948729	0.985597577	5.332959965	0.129858565	1.397758655	1.441912803	5.515519756	13.81800974	57.5750406	109.256009	423.3955227	532.6515317	26.63257658
810	811	34.5	-110.5	416.0764	277.4103	0.003212	82534.72	1	0.005163987	51.35860125	1.135128988	0.914218468	0.000194977	2.92E-06	0.0011411	0.985263236	5.419129529	0.127531653	1.712861271	1.440034611	6.751507781	15.45106484	64.37943685	106.9445501	431.1086981	538.0532481	26.90266241
811	812	34.5	-109.5	416.4482	275.7535	0.003071	80062.56	1	0.004937299	53.55877856	1.1157058	0.921349635	0.000191641	2.95E-06	0.001156008	0.984851354	5.547093278	0.126458719	1.759385856	1.43863869	6.957340758	15.8289173	65.95382208	104.9647159	438.6720804	543.6367963	27.18183981
812	813	34.5	-108.5	412.8598	274.8466	0.002832	78358.28	1	0.004553055	51.58385262	1.098420946	0.933678523	0.000188672	2.96E-06	0.001070362	0.984578689	5.692624355	0.126402624	1.646146074	1.437130817	6.541157185	15.44346105	64.34775439	103.7971471	445.8865859	549.683733	27.48418665
813	814	34.5	-107.5	412.2681	275.3986	0.002745	79971.15	1	0.004413183	49.05396301	1.114347405	0.930033567	0.000191408	2.95E-06	0.001017831	0.984843412	5.616561683	0.127138215	1.540901809	1.437500922	6.127213345	14.84931597	61.87214989	105.296905	439.2156825	544.5125875	27.22562938
814	815	34.5	-106.5	413.6509	276.2204	0.002545	81830.98	1	0.00409164	43.89905696	1.13584968	0.924954242	0.000195101	2.94E-06	0.000898108	0.985134128	5.527179079	0.128371206	1.331602412	1.438741994	5.30887693	13.73477162	57.22821509	107.2279271	430.9403444	538.1682715	26.90841358
815	816	34.5	-105.5	413.0473	276.6601	0.002335	82146.08	1	0.003754019	39.19755693	1.135812077	0.923624016	0.000195095	2.95E-06	0.000778285	0.985114844	5.554517864	0.129064978	1.14616775	1.439267162	4.594413866	12.86343162	53.59763175	107.8763293	430.939824	538.8161533	26.94080766
816	817	34.5	-104.5	412.9814	278.0152	0.00229	85602.37	1	0.003681672	36.42177744	1.151371378	0.899854441	0.000197767	2.94E-06	0.000729869	0.985365796	5.45807291	0.129852954	1.057444737	1.440087422	4.240479733	12.32593776	51.358074	110.6599084	424.9216327	535.5815411	26.77907706
817	818	34.5	-103.5	413.5445	278.0992	0.002135	87427.8	1	0.003432476	34.48098969	1.160008555	0.88534432	0.000199251	2.94E-06	0.000680829	0.985482101	5.428922879	0.130031707	0.974728461	1.439456312	3.924959256	11.89809862	49.5754109	112.2669631	421.8443872	534.1113504	26.70556752
818	819	34.5	-102.5	414.8858	277.8925	0.002033	88810.81	1	0.003268489	33.84048015	1.172694767	0.876652255	0.00020143	2.94E-06	0.000661639	0.985616975	5.378487077	0.130149809	0.93498868	1.43904181	3.772954541	11.65562192	48.56509133	113.4390798	417.2483353	530.6874152	26.53437076
819	820	34.5	-101.5	414.0433	277.8845	0.002007	91145.27	1	0.003226688	34.30557591	1.193193317	0.870179048	0.000204951	2.94E-06	0.000674034	0.985852712	5.28209361	0.130477359	0.937607766	1.43963801	3.776992654	11.5668094	48.19503917	115.1389686	410.0848015	525.22377	26.2611885
820	821	34.5	-100.5	413.8267	278.0522	0.002115	94407.4	1	0.003400322	37.00664048	1.232487333	0.868240836	0.0002117	2.94E-06	0.000747663	0.986295799	5.08913861	0.13105128	1.014922103	1.440919305	4.058678376	11.73470967	48.89462364	117.261462	396.9594139	514.2208759	25.7110438
821	822	34.5	-99.5	414.7422	278.0888	0.002337	96880.54	1	0.003757235	41.84944847	1.267168987	0.868058578	0.000217657	2.94E-06	0.000881443	0.986685591	4.909701481	0.131137631	1.177580214	1.441572597	4.669558787	12.32955071	51.37312797	118.7241576	386.0251457	504.7493033	25.23746517
822	823	34.5	-98.5	415.7709	278.0146	0.00263	98038.63	1	0.004228296	47.89844948	1.270954864	0.857601827	0.000218307	2.93E-06	0.001056508	0.986734254	4.842614207	0.13037326	1.417146532	1.44274459	5.580507323	13.41338591	55.88910797	118.8496454	384.9117613	503.7614068	25.18807034
823	824	34.5	-97.5	417.1404	277.8196	0.003066	98776.59	1	0.00492926	57.01677097	1.261954511	0.841313327	0.000216762	2.95E-06	0.001333922	0.986565992	4.776759868	0.128380953	1.814121851	1.444490591	7.10045316	15.26420642	63.60086009	118.4830305	387.7289023	506.2119328	25.31059664
824	825	34.5	-96.5	418.5176	277.4557	0.003427	99566.2	1	0.005509646	65.88489895	1.243934911	0.817967711	0.000213666	2.99E-06	0.001605194	0.986206654	4.725704592	0.125635364	2.223411733	1.445901433	8.678587248	17.19924037	71.66350154	118.406393	393.5021798	511.9085728	25.59542864
825	826	34.5	-95.5	419.1388	277.1083	0.003661	99911.37	1	0.005885852	72.36360985	1.223132359	0.798519916	0.000210093	3.01E-06	0.001797208	0.985857355	4.707614484	0.123126453	2.53394193	1.446088218	9.887906988	18.69867807	77.91115864	118.2670167	400.3559704	518.6229871	25.93114935
826	827	34.5	-94.5	417.3237	276.7418	0.003688	99744.13	1	0.00592926	74.67933555	1.210908364	0.794312032	0.000207994	3.03E-06	0.001850254	0.985655677	4.730491775	0.122102259	2.634884413	1.44564133	10.28929827	19.22241805	80.09340854	118.1188009	404.5269591	522.6457599	26.132288
827	828	34.5	-93.5	416.6691	276.6688	0.003666	100187	1	0.005893891	74.94996747	1.212249766	0.79260133	0.000208224	3.03E-06	0.001854595	0.985657787	4.723795012	0.122045253	2.637771148	1.445611017	10.3017333	19.23095573	80.1289822	118.4201082	404.086003	522.5061112	26.12530556
828	829	34.5	-92.5	418.5627	276.6812	0.003765	101162.7	1	0.006053055	77.65088525	1.208151449	0.778117557	0.00020752	3.03E-06	0.001941301	0.985585932	4.684577702	0.120909256	2.770076516	1.445736934	10.81748993	19.83879034	82.6616264	118.8548826	405.5067534	524.361636	26.2180818
829	830	34.5	-91.5	416.857	276.6111	0.00378	101878.8	1	0.00607717	78.90134573	1.204623202	0.773171648	0.000206914	3.04E-06	0.001976688	0.985524695	4.677904631	0.120392431	2.826912929	1.44568495	11.04061539	20.11151033	83.79795971	119.2142723	406.6848822	525.8991544	26.29495772
830	831	34.5	-90.5	417.6654	276.3097	0.00375	101882.9	1	0.006028939	79.96777799	1.204443209	0.77065785	0.000206883	3.05E-06	0.00199039	0.985478587	4.67783366	0.120139453	2.842788426	1.445357127	11.1084939	20.19461257	84.14421903	119.1149651	406.7126685	525.8276337	26.29138168
831	832	34.5	-89.5	417.5406	275.8931	0.003769	101368.1	1	0.006059486	82.36648186	1.192743416	0.76613134	0.000204873	3.06E-06	0.002034149	0.985268122	4.699675512	0.119059169	2.934242896	1.444855869	11.48050346	20.67833691	86.15973712	118.8590208	410.9057899	529.7648107	26.48824053
832	833	34.5	-88.5	418.7378	275.6589	0.003755	100851	1	0.006036977	83.01525862	1.191034418	0.76617528	0.00020458	3.07E-06	0.002036989	0.98521446	4.709535678	0.118887349	2.940333753	1.444561882	11.51046746	20.72378613	86.34910886	118.5010494	411.4877546	529.988804	26.4994402
833	834	34.5	-87.5	419.8206	275.6795	0.003754	100249.7	1	0.00603537	82.37736734	1.192217536	0.769691312	0.000204783	3.07E-06	0.002019348	0.985237293	4.717417648	0.119184523	2.911420956	1.444559007	11.39557793	20.58816006	85.78400024	118.0974728	411.0140976	529.1115704	26.45557852
834	835	34.5	-86.5	419.3283	275.6333	0.003744	99470.88	1	0.006019293	81.78898759	1.190331108	0.775713865	0.000204459	3.07E-06	0.001998664	0.985223292	4.742509745	0.11943639	2.884780751	1.444363163	11.29176119	20.48285123	85.34521347	117.556186	411.6316362	529.1878221	26.45939111
835	836	34.5	-85.5	419.7924	275.7267	0.00365	98762.01	1	0.005868167	78.64670088	1.200962654	0.788319797	0.000206285	3.06E-06	0.001910708	0.985405698	4.75876917	0.120853961	2.732772983	1.444301947	10.69317274	19.7498708	82.29112833	117.1626483	407.9049968	525.0676451	26.25338225
836	837	34.5	-84.5	421.6571	275.7169	0.003609	97840.45	1	0.005802251	77.09336098	1.205110642	0.795368569	0.000206998	3.03E-06	0.001863029	0.985550538	4.772430047	0.121435	2.655636416	1.443677008	10.39645759	19.38963606	80.79015026	116.6545269	406.54349	523.1980169	26.15990085
837	838	34.5	-83.5	418.3702	275.884	0.003631	97284.46	1	0.005837621	76.20969527	1.197521521	0.802050131	0.000205694	3.04E-06	0.001845827	0.985412896	4.809997382	0.121605843	2.650483016	1.444292507	10.37010362	19.39648237	80.81867654	116.34943	409.128037	525.477467	26.27387335
838	839	34.5	-82.5	420.3212	276.8775	0.003785	99023.11	1	0.006085209	75.35974589	1.206245727	0.791669093	0.000207193	3.02E-06	0.001880147	0.985638079	4.727622247	0.121680924	2.688485532	1.44553123	10.49787084	19.48119077	81.17162821	117.5376287	406.1151128	523.6527415	26.18263707
839	840	34.5	-81.5	418.1776	277.6992	0.003828	100514.7	1	0.006154341	73.01952419	1.216643118	0.79262708	0.000208979	3.00E-06	0.00185243	0.985841777	4.68603851	0.122570175	2.630281142	1.446765751	10.25193288	19.13758846	79.73995192	118.5746894	402.4958406	521.07053	26.0535265
840	841	34.5	-80.5	417.8863	277.6743	0.003917	101263	1	0.006297428	75.40083544	1.208406931	0.781444584	0.000207564	3.01E-06	0.001929943	0.985721563	4.668209518	0.121417076	2.760639429	1.446820096	10.76101596	19.75810207	82.32542531	118.9727493	405.354776	524.3275253	26.21637627
841	842	34.5	-79.5	417.685	277.826	0.004034	101841.7	1	0.006485531	77.26601214	1.199874641	0.771836608	0.000206098	3.01E-06	0.002001333	0.985621067	4.651253525	0.120409923	2.882960598	1.447056157	11.23528471	20.33696491	84.7373538	119.1753483	408.2323581	527.4077064	26.37038532
842	843	34.5	-78.5	418.1468	278.3099	0.004195	102172.6	1	0.006744373	77.92405128	1.193299009	0.765167239	0.000204969	3.00E-06	0.002054184	0.985591776	4.630691279	0.119792259	2.976457674	1.447649762	11.59056907	20.76516004	86.52150019	119.2188365	410.3978105	529.6166469	26.48083235
843	844	34.5	-77.5	416.7149	280.1424	0.004739	102357.7	1	0.007618971	77.66154799	1.172753719	0.757570824	0.00020144	2.95E-06	0.002157037	0.985568286	4.596503339	0.118872369	3.185350331	1.449771403	12.36387264	21.71437008	90.47654201	118.884925	417.2202901	536.105215	26.80526075
844	845	34.5	-76.5	414.1594	282.7954	0.005723	102350.6	1	0.009200965	78.26805739	1.141357594	0.748688	0.000196047	2.85E-06	0.002262688	0.985692353	4.487845633	0.119577966	3.476324342	1.454080643	13.33871705	22.87654564	95.31894015	118.6409633	428.8567402	547.4977035	27.37488517
845	846	34.5	-75.5	412.7727	285.0957	0.006584	102316.8	1	0.010585209	77.190784	1.12748524	0.74869445	0.000193664	2.75E-06	0.002289323	0.985982788	4.390215458	0.121336958	3.59553572	1.457760736	13.67018004	23.23502891	96.81262046	118.524874	434.1875266	552.7124006	27.63562003
846	847	34.5	-74.5	412.1598	286.3684	0.007033	102240.4	1	0.011307074	75.7700199	1.124461359	0.75185526	0.000193145	2.70E-06	0.002257092	0.986216323	4.352344934	0.123096204	3.583709606	1.460290234	13.54580665	23.06524762	96.10519844	118.7415656	435.7279549	554.4695206	27.72347603
847	848	34.5	-73.5	411.8931	287.0493	0.007223	102225.9	1	0.01161254	74.42276025	1.129152999	0.757676685	0.000193951	2.67E-06	0.002212493	0.986417358	4.330041322	0.124523746	3.511312246	1.461611253	13.23097351	22.65846207	94.41025864	118.8659612	433.985335	552.8512962	27.64256481
848	849	34.5	-72.5	411.6922	287.4102	0.007329	102189.4	1	0.011782958	73.73697094	1.131408294	0.760961975	0.000194338	2.66E-06	0.002189325	0.986519733	4.319124948	0.12526727	3.472938703	1.462306888	13.06520767	22.44484548	93.52018951	118.8719371	433.0970249	551.9689619	27.5984481
849	850	34.5	-71.5	411.5128	287.6393	0.007433	102190.2	1	0.011950161	73.67893942	1.129439997	0.76057538	0.000194	2.65E-06	0.002191173	0.986543527	4.312210741	0.125449889	3.485467266	1.462775545	13.09991487	22.48581832	93.69090965	118.8695019	433.8621078	552.7316097	27.63658049
850	851	34.5	-70.5	411.3691	287.8264	0.007547	102179.1	1	0.012133441	73.89718116	1.125230556	0.758514566	0.000193277	2.64E-06	0.00220455	0.986531767	4.307136689	0.125389114	3.523087698	1.463173662	13.23181647	22.65060363	94.37751511	118.8490318	435.5192032	554.368235	27.71841175
851	852	34.5	-69.5	411.2218	288.1602	0.007748	102174.1	1	0.012456592	74.23770835	1.118380453	0.754965053	0.0001921	2.63E-06	0.002226424	0.986518714	4.297005234	0.125320645	3.585307821	1.463887416	13.44835246	22.91987357	95.49947322	118.816239	438.2318543	557.0480933	27.85240467
852	853	34.5	-68.5	411.0276	288.5352	0.00793	102171.8	1	0.012749196	74.16211526	1.115061111	0.754088352	0.00019153	2.61E-06	0.002230435	0.986557073	4.285206223	0.12560467	3.60801967	1.46465817	13.513298	22.99678674	95.81994474	118.8005569	439.5374451	558.3380021	27.9169001
853	854	34.5	-67.5	410.8626	288.8574	0.008089	102178.9	1	0.013004823	74.10072822	1.112253764	0.753291584	0.000191048	2.60E-06	0.002233999	0.986590696	4.274810377	0.12584781	3.627515686	1.46532217	13.56909139	23.06258744	96.09411433	118.7891302	440.640019	559.4291492	27.97145746
854	855	34.5	-66.5	410.7743	289.1526	0.008226	102187.4	1	0.01322508	73.94664539	1.110801366	0.753216254	0.000190799	2.58E-06	0.00223271	0.986635008	4.264660541	0.126152908	3.634145338	1.465927717	13.57800353	23.06889003	96.12037513	118.7816489	441.1944183	559.9760672	27.99880336
855	856	34.5	-65.5	410.69	289.4712	0.008366	102198.4	1	0.013450161	73.69383719	1.110195243	0.753781988	0.000190695	2.57E-06	0.002227191	0.986694289	4.253404568	0.126555465	3.631106765	1.466576913	13.54945638	23.02710009	95.94625036	118.7736967	441.3938785	560.1675753	28.00837876
856	857	34.5	-64.5	410.5937	289.7032	0.008463	102210.9	1	0.013606109	73.46017285	1.110283571	0.754603946	0.00019071	2.56E-06	0.002220751	0.986743656	4.245193267	0.126890732	3.622931021	1.467045889	13.50641368	22.9684746	95.70197748	118.7681859	441.3151258	560.0833117	28.00416559
857	858	34.5	-63.5	410.5056	289.9505	0.008559	102231.5	1	0.01376045	73.14582477	1.111183832	0.755968696	0.000190864	2.55E-06	0.002210696	0.98680561	4.235989277	0.127305686	3.606000836	1.467544178	13.42987514	22.86671511	95.27797962	118.7625318	440.8931274	559.6556592	27.98278296
858	859	35.5	-128.5	410.2344	287.2448	0.007999	102166.2	1	0.012860129	81.29362053	1.058640911	0.712279507	0.000181839	2.66E-06	0.002516178	0.985569368	4.340250821	0.119039072	4.247632908	1.462133285	16.02215761	26.1912137	109.1300571	118.0651884	462.93747	581.0026584	29.05013292
859	860	35.5	-127.5	410.2653	287.1613	0.008009	102180	1	0.012876206	81.8478631	1.053992858	0.708641554	0.000181041	2.66E-06	0.002536784	0.985496045	4.342360583	0.118482297	4.302924401	1.461886815	16.24283748	26.46849157	110.2853816	118.1564762	465.1957603	583.3522365	29.16761183
860	861	35.5	-126.5	410.3112	287.179	0.008001	102164.2	1	0.012863344	81.66002566	1.055719356	0.709931252	0.000181337	2.66E-06	0.002529506	0.98552019	4.341927834	0.118666616	4.282919525	1.461953108	16.16390911	26.36937619	109.8724008	118.12085	464.3644772	582.4853273	29.12426636
861	862	35.5	-125.5	410.496	286.8248	0.007958	102181.9	1	0.012794212	83.12846327	1.045497522	0.701377557	0.000179581	2.67E-06	0.002579961	0.985323717	4.351361378	0.117140023	4.408895988	1.46102859	16.68096939	27.01939537	112.580814	118.2634349	469.3051743	587.5686091	29.37843046
862	863	35.5	-124.5	410.9889	286.7083	0.007877	102119.7	1	0.012663987	82.8622663	1.050204552	0.703933577	0.00018039	2.68E-06	0.002565615	0.98535261	4.353731608	0.117348704	4.361682362	1.460893254	16.50683398	26.80048991	111.668708	118.206074	467.1059859	585.3120599	29.26560299
863	864	35.5	-123.5	412.0619	286.458	0.007863	102226.9	1	0.012641479	84.16462762	1.042306635	0.695084419	0.000179033	2.69E-06	0.002611145	0.985190054	4.352433656	0.116097306	4.468259567	1.460436618	16.9409128	27.33813994	113.9089164	118.2903439	470.8246426	589.1149865	29.45574932
864	865	35.5	-122.5	413.8102	286.495	0.007798	101860.5	1	0.012536977	82.97244368	1.054350873	0.703080226	0.000181102	2.70E-06	0.002563243	0.985327378	4.350348605	0.117242229	4.336909322	1.460861479	16.42524072	26.69060236	111.2108432	118.0311703	465.2377067	583.2688771	29.16344385
865	866	35.5	-121.5	415.8067	286.2357	0.007179	100574.5	1	0.011541801	76.73842934	1.11268075	0.749172416	0.000191121	2.71E-06	0.002295289	0.986040934	4.376373412	0.12220546	3.6773941	1.459957765	13.9099363	23.54586704	98.10777933	117.4746269	440.2113264	557.6859534	27.88429767
866	867	35.5	-120.5	420.2166	285.7875	0.006215	98539.79	1	0.009991961	67.06777461	1.184759394	0.807179443	0.000203502	2.72E-06	0.001875375	0.986832161	4.428521762	0.128360753	2.811213723	1.457465939	10.64588104	19.47144322	81.1310134	116.7157971	412.8928699	529.608667	26.48043335
867	868	35.5	-119.5	426.172	285.5007	0.005255	96649.13	1	0.008448553	56.71067366	1.231657552	0.844107107	0.000211558	2.71E-06	0.001457009	0.98736331	4.494080988	0.132378328	2.084646417	1.450085599	7.943669834	16.10486117	67.1035882	116.36593	396.9357259	513.3016559	25.66508279
868	869	35.5	-118.5	417.5214	282.9255	0.004361	90202.27	1	0.007011254	52.14796111	1.185033804	0.883241574	0.000203549	2.79E-06	0.001266988	0.986498635	4.907036272	0.130812934	1.85766993	1.444007466	7.178535832	15.51806243	64.65859347	112.3791952	412.4742236	524.8534187	26.24267094
869	870	35.5	-117.5	414.7664	283.0808	0.004077	90068.55	1	0.006554662	48.18341357	1.184090595	0.890470348	0.000203387	2.79E-06	0.001131036	0.986490192	4.954917107	0.131881474	1.655205211	1.443675544	6.408382036	14.59406137	60.80858904	112.6865155	412.7580913	525.4446068	26.27223034
870	871	35.5	-116.5	414.0201	284.3662	0.003701	92184.84	1	0.005950161	41.09856423	1.20118298	0.887438814	0.000206323	2.79E-06	0.000905532	0.986636042	4.885429118	0.134445297	1.305505223	1.44428564	5.058437904	12.82810318	53.45042993	115.1216033	406.9696399	522.0912433	26.10456216
871	872	35.5	-115.5	415.8742	284.1616	0.003434	91558.36	1	0.0055209	38.39879467	1.19409625	0.883145818	0.000205106	2.81E-06	0.000824205	0.986488862	4.95107212	0.134420514	1.186931223	1.443372198	4.6223159	12.33811196	51.40879981	114.8374017	409.4487027	524.2861044	26.21430522
872	873	35.5	-114.5	414.0022	284.328	0.003408	91523.73	1	0.0054791	37.67554285	1.185988197	0.881926936	0.000203713	2.81E-06	0.000803943	0.986401497	4.981485676	0.134501095	1.164480848	1.443445948	4.536772538	12.2606861	51.0861921	114.8520016	412.2697819	527.1217835	26.35608917
873	874	35.5	-113.5	412.5078	281.3338	0.003277	86834.23	1	0.005268489	42.03323864	1.163945336	0.908970479	0.000199927	2.86E-06	0.000927116	0.98590511	5.215060361	0.131180965	1.361258434	1.441603926	5.346190206	13.49529389	56.23039122	111.0122299	420.0085438	531.0207737	26.55103868
874	875	35.5	-112.5	412.7008	278.0726	0.003055	82559.46	1	0.004911576	46.65247944	1.131902722	0.921136825	0.000194423	2.91E-06	0.001019074	0.985252018	5.462430314	0.128418955	1.530074771	1.440198029	6.046141003	14.60726307	60.86359613	107.3576885	432.224063	539.5817514	26.97908757
875	876	35.5	-111.5	413.2844	276.784	0.003113	82239.03	1	0.005004823	51.83661779	1.128888486	0.917129269	0.000193905	2.92E-06	0.001137352	0.98514311	5.466175952	0.127185006	1.714062588	1.439290872	6.767089607	15.51380403	64.6408501	106.7470845	433.5884219	540.3355064	27.01677532
876	877	35.5	-110.5	413.6969	276.5133	0.002943	82449.45	1	0.004731511	50.0854223	1.13554034	0.918350847	0.000195048	2.93E-06	0.001076956	0.985218109	5.464589191	0.127593051	1.608564764	1.438706354	6.36578388	15.00523724	62.52182184	107.0759243	431.0497087	538.125633	26.90628165
877	878	35.5	-109.5	413.2817	275.8171	0.002762	80741.13	1	0.004440514	48.3676564	1.123107592	0.927046116	0.000192912	2.93E-06	0.001010881	0.985034997	5.564587295	0.127401545	1.519656666	1.437344958	6.040446458	14.68943692	61.20598717	105.9351079	435.8182811	541.753389	27.08766945
878	879	35.5	-108.5	413.8635	274.8269	0.002585	79457.48	1	0.004155949	47.82003973	1.116334227	0.932563086	0.000191749	2.94E-06	0.00096957	0.98492184	5.633376545	0.127091132	1.459450561	1.435607796	5.826774449	14.48230049	60.34291869	105.0124834	438.5940131	543.6064965	27.18032482
879	880	35.5	-107.5	412.9574	274.4575	0.002533	79633.96	1	0.004072347	48.22715773	1.11635438	0.931436032	0.000191752	2.96E-06	0.000966852	0.984813614	5.633644568	0.127197741	1.456364034	1.436498	5.810963342	14.46466768	60.26944869	105.2005736	438.6641387	543.8647123	27.19323562
880	881	35.5	-106.5	415.3589	273.9207	0.002475	79641.84	1	0.0039791	48.99012396	1.122874606	0.929552737	0.000192872	2.95E-06	0.000968213	0.984939789	5.600383434	0.1271807	1.448480907	1.435166947	5.784759079	14.39597107	59.98321278	105.1905231	436.2288507	541.4193738	27.07096869
881	882	35.5	-105.5	415.5	274.3712	0.002384	79707.63	1	0.003832797	45.71959307	1.12410595	0.930690064	0.000193084	2.96E-06	0.000899644	0.984904489	5.614429295	0.127616472	1.341556552	1.436627502	5.369482516	13.88971234	57.87380142	105.4799825	435.6260993	541.1060818	27.05530409
882	883	35.5	-104.5	414.0685	276.2667	0.002251	83222.95	1	0.003618971	39.3658643	1.149642333	0.918684323	0.00019747	2.96E-06	0.000775642	0.985216578	5.496730704	0.12922437	1.1282769	1.439844685	4.524088342	12.718165	52.99235418	108.7700377	425.7944866	534.5645243	26.72822622
883	884	35.5	-103.5	413.8642	277.1922	0.002138	86609.09	1	0.003437299	36.45133591	1.164737109	0.894937727	0.000200063	2.95E-06	0.000718092	0.98546321	5.418244328	0.129795832	1.026201175	1.439807905	4.124810009	12.13885925	50.57858021	111.4969101	420.2366641	531.7335742	26.58667871
884	885	35.5	-102.5	414.3392	277.2585	0.00204	88648.47	1	0.003279743	35.43595917	1.179166387	0.883075785	0.000202541	2.95E-06	0.000693632	0.985640248	5.355773377	0.13004142	0.976893461	1.439549248	3.933885737	11.83614325	49.31726352	113.1557048	415.0833272	528.239032	26.4119516
885	886	35.5	-101.5	415.9638	277.1237	0.001994	90681.94	1	0.003205788	35.77007796	1.2024526	0.875545929	0.000206541	2.95E-06	0.000700885	0.985915255	5.251519314	0.130289987	0.96828695	1.439254099	3.897659203	11.68700955	48.69587314	114.6675247	407.0120706	521.6795953	26.08397977
886	887	35.5	-100.5	414.2321	276.82	0.002038	93008.45	1	0.003276527	38.30767829	1.231709167	0.877332134	0.000211566	2.96E-06	0.000760793	0.986195892	5.117200495	0.130602749	1.032949585	1.440300081	4.137236597	11.85828951	49.40953961	116.2650961	397.3925355	513.6576316	25.68288158
887	888	35.5	-99.5	414.2861	276.5237	0.002202	95323.17	1	0.003540193	43.31365216	1.256957588	0.872051042	0.000215903	2.97E-06	0.000890662	0.986437194	4.980301178	0.130429414	1.196455644	1.441103084	4.756611686	12.50490101	52.1037542	117.6050903	389.3002103	506.9053006	25.34526503
888	889	35.5	-98.5	415.3799	276.5635	0.002451	97025.56	1	0.003940514	48.92717651	1.265940553	0.860228348	0.000217446	2.97E-06	0.001047699	0.986543673	4.897323094	0.129886601	1.406326001	1.44204021	5.55448225	13.43005816	55.95857565	118.1842546	386.6210478	504.8053023	25.24026512
889	890	35.5	-97.5	417.8199	276.6184	0.002777	98282.06	1	0.00446463	55.92409719	1.266990702	0.84437986	0.000217627	2.98E-06	0.001257483	0.98649864	4.813975508	0.12858076	1.697360952	1.443407579	6.667162441	14.75048724	61.4603635	118.4094924	386.3494384	504.7589309	25.23794654
890	891	35.5	-96.5	417.8605	276.4825	0.003095	99312.29	1	0.004975884	63.57750676	1.255259478	0.826627764	0.000215612	3.00E-06	0.001486578	0.986256925	4.762424016	0.126567406	2.033579326	1.444653088	7.961035039	16.32825888	68.03441198	118.5420606	390.0395903	508.5816509	25.42908255
891	892	35.5	-95.5	419.6717	276.1468	0.003306	99781.96	1	0.005315113	69.86696806	1.243366232	0.809708699	0.000213569	3.03E-06	0.001665401	0.986001553	4.728661099	0.124654652	2.299468425	1.445064217	8.992327795	17.59017619	73.29240079	118.3098739	393.7730319	512.0829058	25.60414529
892	893	35.5	-94.5	417.6904	275.4777	0.0034	99213.57	1	0.005466238	74.9244097	1.219522046	0.800711746	0.000209473	3.06E-06	0.001782277	0.985612637	4.768205458	0.12261782	2.509754271	1.444236457	9.826494386	18.67130839	77.7971183	117.821306	401.7206857	519.5419917	25.97709958
893	894	35.5	-93.5	416.7218	274.9703	0.003402	98886.67	1	0.005469453	77.48277409	1.210333531	0.79790112	0.000207895	3.08E-06	0.001827012	0.985422403	4.791405136	0.12180587	2.586631323	1.443656163	10.13608826	19.07958675	79.49827814	117.4004224	404.754761	522.1551834	26.10775917
894	895	35.5	-92.5	417.105	275.0174	0.003471	99850.24	1	0.005580386	79.55232376	1.208615684	0.787758427	0.0002076	3.08E-06	0.00189167	0.985386831	4.758612318	0.121050856	2.679729734	1.443737893	10.49848818	19.50161898	81.25674577	117.8424183	405.2175476	523.0599659	26.15299829
895	896	35.5	-91.5	418.3103	275.2556	0.003511	101162	1	0.005644695	80.14616342	1.213355788	0.778450336	0.000208414	3.07E-06	0.001925302	0.98546415	4.711740408	0.120785995	2.719530082	1.444106992	10.64891511	19.64507858	81.8544941	118.6786446	403.6928155	522.3714601	26.118573
896	897	35.5	-90.5	418.9048	275.2261	0.003493	101738.6	1	0.005615756	80.35996716	1.217210612	0.775132163	0.000209076	3.08E-06	0.001929684	0.98550424	4.693708368	0.120774119	2.717269926	1.444119927	10.64101323	19.61688557	81.73702321	119.0701653	402.4446345	521.5147999	26.07573999
897	898	35.5	-89.5	419.0204	274.9099	0.003472	101388	1	0.005581994	81.42569407	1.213520487	0.774477427	0.000208442	3.08E-06	0.001938275	0.985418873	4.70616727	0.12046164	2.736862608	1.443761069	10.72471478	19.73196737	82.2165307	118.8752033	403.7375674	522.6127707	26.13063853
898	899	35.5	-88.5	417.6816	274.648	0.00352	100776	1	0.005659164	83.60793696	1.199534976	0.772008774	0.00020604	3.09E-06	0.001980023	0.985211084	4.730087682	0.119545842	2.831297376	1.443483914	11.09881714	20.22323196	84.26346649	118.5389358	408.6078113	527.1467471	26.35733736
899	900	35.5	-87.5	417.6801	274.6228	0.003516	100095.2	1	0.005652733	83.09932498	1.198131515	0.776461223	0.000205799	3.09E-06	0.001963381	0.985196912	4.747452714	0.119754995	2.810427568	1.443427276	11.01648515	20.13754771	83.90644879	118.1043255	409.0457409	527.1500664	26.35750332
900	901	35.5	-86.5	418.5962	274.5372	0.00352	99284.46	1	0.005659164	83.029312	1.195622066	0.779559283	0.000205368	3.09E-06	0.001954415	0.985168531	4.764112992	0.119814982	2.803875016	1.443277954	10.99142876	20.12250971	83.84379044	117.5690279	409.9591604	527.5281883	26.37640942
901	902	35.5	-85.5	417.5339	274.3294	0.003496	98192.69	1	0.005620579	82.7869151	1.190404675	0.78688451	0.000204472	3.09E-06	0.001931042	0.985114425	4.801782762	0.119998589	2.782958606	1.442905455	10.9110978	20.05874321	83.5780967	116.8850715	411.8427782	528.7278497	26.43639249
902	903	35.5	-84.5	419.077	274.0031	0.003453	96951.63	1	0.005551447	82.66077387	1.18883799	0.792549069	0.000204202	3.10E-06	0.001901342	0.985057525	4.827138124	0.120330563	2.744860269	1.442700339	10.7622143	19.8972436	82.90518166	116.1300823	412.4825971	528.6126794	26.43063397
903	904	35.5	-83.5	419.9489	273.3878	0.003383	94629.48	1	0.005438907	82.65190744	1.181325072	0.804330572	0.000202912	3.11E-06	0.001851916	0.984900521	4.889154733	0.120784102	2.691440726	1.442229224	10.55456166	19.69817044	82.07571016	114.6841031	415.2178738	529.9019768	26.49509884
904	905	35.5	-82.5	419.7842	273.7076	0.003448	94906.73	1	0.005543408	82.54631883	1.179929608	0.80194368	0.000202672	3.10E-06	0.001874317	0.984913079	4.88126155	0.120502861	2.726411328	1.442445751	10.69056033	19.86118183	82.75492428	114.7912921	415.595402	530.386694	26.5193347
905	906	35.5	-81.5	422.0052	275.1913	0.003582	97640.79	1	0.005758842	79.28114073	1.201453395	0.792510505	0.000206369	3.04E-06	0.00189555	0.985490751	4.782527701	0.120818027	2.701905147	1.442636481	10.59014021	19.63802757	81.82511488	116.2953376	407.7061086	524.0014462	26.20007231
906	907	35.5	-80.5	422.2013	275.9227	0.003605	99802.05	1	0.00579582	77.40995613	1.215129671	0.784762842	0.000208719	3.05E-06	0.001885438	0.985597117	4.710773952	0.121461381	2.668384602	1.444763842	10.43646344	19.38184721	80.75769671	118.0064213	403.1486792	521.1551005	26.05775502
907	908	35.5	-79.5	418.2374	276.2977	0.003658	100870.4	1	0.005881029	77.30071732	1.211886296	0.782641507	0.000208162	3.04E-06	0.001905963	0.985590034	4.701647977	0.12128114	2.708462835	1.445279432	10.58474354	19.56141492	81.50589552	118.7306155	404.2625673	522.9931828	26.14965914
908	909	35.5	-78.5	419.145	276.6152	0.003796	101619.6	1	0.006102894	79.01005742	1.205985381	0.771677967	0.000207148	3.04E-06	0.00198026	0.985540239	4.669861432	0.120375746	2.82866312	1.445711179	11.04731867	20.11193015	83.79970895	119.0191353	406.2145455	525.2336808	26.26168404
909	910	35.5	-77.5	418.7532	277.1422	0.003955	102175.1	1	0.006358521	79.74129629	1.198523787	0.764407222	0.000205866	3.03E-06	0.002038475	0.985504297	4.648229273	0.119687456	2.932271489	1.446354787	11.44116102	20.58770402	85.78210009	119.226676	408.6854838	527.9121598	26.39560799
910	911	35.5	-76.5	416.7359	278.5992	0.004386	102385.7	1	0.007051447	80.00453228	1.176706888	0.755852359	0.000202119	2.99E-06	0.002144105	0.985404954	4.628569442	0.118420244	3.146271942	1.448010951	12.24747925	21.58875182	89.9531326	119.0011111	416.0041432	535.0052542	26.75026271
911	912	35.5	-75.5	414.4057	281.287	0.005274	102362.5	1	0.0084791	79.90302385	1.143697799	0.745451407	0.000196449	2.91E-06	0.002276675	0.985411385	4.557155152	0.117866539	3.4601707	1.45168661	13.36407498	22.95095398	95.6289749	118.4749987	427.724463	546.1994617	27.30997309
912	913	35.5	-74.5	412.8812	284.0763	0.006267	102268.2	1	0.010075563	78.58454169	1.125045364	0.744223486	0.000193245	2.80E-06	0.002315957	0.985741353	4.437688133	0.119862263	3.625972826	1.456143767	13.84295827	23.48262526	97.84427193	118.3674194	435.0028282	553.3702476	27.66851238
913	914	35.5	-73.5	412.3839	285.7421	0.006738	102200.9	1	0.010832797	75.61415033	1.132577798	0.755663205	0.000194539	2.73E-06	0.002236999	0.98618554	4.373272012	0.122848918	3.514789128	1.458970085	13.32115666	22.79103681	94.96265336	118.7138049	432.4851027	551.1989076	27.55994538
914	915	35.5	-72.5	412.1579	286.1943	0.006856	102184.7	1	0.011022508	74.67549839	1.135662714	0.759642046	0.000195069	2.71E-06	0.002206218	0.986318843	4.359165941	0.123814767	3.466344979	1.459840668	13.10956314	22.5187295	93.82803957	118.811246	431.3877533	550.1989994	27.50994997
915	916	35.5	-71.5	411.9535	286.4915	0.006985	102148.9	1	0.011229904	74.58606956	1.132894396	0.759218995	0.000194593	2.69E-06	0.002208373	0.986347005	4.351076291	0.124052079	3.483571714	1.460443233	13.15772184	22.57686516	94.0702715	118.800359	432.4859598	551.2863188	27.56431594
916	917	35.5	-70.5	411.7411	286.8008	0.007138	102156.3	1	0.011475884	74.69769064	1.128454892	0.757332045	0.000193831	2.68E-06	0.002219513	0.986357189	4.341634729	0.124148294	3.520356329	1.461091056	13.27951399	22.7267444	94.69476832	118.7999257	434.2365653	553.036491	27.65182455
917	918	35.5	-69.5	411.5799	287.1578	0.007307	102132.5	1	0.011747588	74.68773241	1.124509437	0.756067917	0.000193153	2.67E-06	0.002226332	0.986383621	4.330947514	0.124363943	3.549685847	1.461827032	13.37017671	22.83700105	95.15417103	118.7838595	435.8016829	554.5855424	27.72927712
918	919	35.5	-68.5	411.4137	287.4515	0.007469	102149.2	1	0.012008039	74.90900427	1.119287096	0.75341654	0.000192256	2.65E-06	0.002242129	0.986381231	4.32165092	0.124365737	3.59639934	1.462452112	13.5302761	23.03514421	95.97976755	118.7723534	437.8724096	556.6447631	27.83223815
919	920	35.5	-67.5	411.1957	287.817	0.007667	102130.3	1	0.012326367	75.07641046	1.113472479	0.750924313	0.000191257	2.64E-06	0.002257137	0.98638691	4.311131627	0.124444318	3.645231462	1.463214659	13.69405131	23.23807337	96.82530572	118.7342134	440.1895241	558.9237376	27.94618688
920	921	35.5	-66.5	411.013	288.2043	0.007831	102147.6	1	0.012590032	74.79714299	1.112001837	0.751203189	0.000191005	2.62E-06	0.002252566	0.986450585	4.298199257	0.124893666	3.64891774	1.464001345	13.6859887	23.2220007	96.75833627	118.7560995	440.7795404	559.5356399	27.97678199
921	922	35.5	-65.5	410.9114	288.5995	0.007928	102151.7	1	0.012745981	73.82369407	1.117450258	0.756344055	0.000191941	2.61E-06	0.002216282	0.986599224	4.283791315	0.125909429	3.578043826	1.464761965	13.39675351	22.84926005	95.20525019	118.7995323	438.5649942	557.3645265	27.86822633
922	923	35.5	-64.5	410.8159	288.8745	0.007991	102168.8	1	0.012847267	73.11999836	1.121752583	0.760228464	0.00019268	2.60E-06	0.002189356	0.986707378	4.2733508	0.126646997	3.52346877	1.465291884	13.17634314	22.56510159	94.02125661	118.8076091	436.7882649	555.5958741	27.7797937
923	924	35.5	-63.5	410.722	289.1413	0.008083	102175.7	1	0.012995177	72.71158969	1.123246424	0.76218631	0.000192936	2.58E-06	0.0021755	0.986779875	4.263777047	0.127145694	3.498845769	1.465821998	13.06958473	22.42517524	93.43823016	118.7887125	436.1299357	554.9186481	27.74593241
924	925	36.5	-128.5	410.297	286.8381	0.007781	102160.2	1	0.012509646	81.20068745	1.065014158	0.715600621	0.000182934	2.68E-06	0.002501404	0.985564545	4.353018365	0.118930632	4.188748529	1.461294005	15.82580448	25.94779601	108.1158167	118.0562458	460.0725593	578.1288051	28.90644025
925	926	36.5	-127.5	410.3231	286.6447	0.007781	102107.7	1	0.012509646	82.18730556	1.057096377	0.70988382	0.000181574	2.68E-06	0.002536429	0.985430191	4.360113536	0.117915499	4.280130997	1.460748575	16.19583198	26.41474059	110.0614191	118.1454201	463.845571	581.9909911	29.09954955
926	927	36.5	-126.5	410.4083	286.4718	0.007768	102180.9	1	0.012488746	83.04031459	1.051260473	0.704657302	0.000180571	2.69E-06	0.002566357	0.985328091	4.362878232	0.117057201	4.352989867	1.460269518	16.4936923	26.78688712	111.6120297	118.2458567	466.608753	584.8546097	29.24273048
927	928	36.5	-125.5	410.6735	286.3062	0.007709	102128.9	1	0.012393891	83.2659945	1.051346494	0.704189348	0.000180586	2.70E-06	0.002570687	0.985292583	4.367734139	0.116779785	4.356361314	1.459935325	16.52036472	26.82117528	111.754897	118.2101116	466.5649554	584.7750669	29.23875335
928	929	36.5	-124.5	411.4098	286.1821	0.007642	102173.6	1	0.012286174	83.25438412	1.054444018	0.704379965	0.000181118	2.70E-06	0.002566495	0.985298665	4.366219792	0.116773721	4.333650772	1.45980673	16.44203109	26.7184821	111.3270087	118.2315081	465.1509011	583.3824092	29.16912046
929	930	36.5	-123.5	413.5706	286.0487	0.007643	102189.4	1	0.012287781	84.0081718	1.051553096	0.698046044	0.000180622	2.71E-06	0.002592257	0.98519767	4.357619554	0.116133136	4.387306144	1.459939129	16.65890191	26.97989987	112.4162495	118.238013	466.5076317	584.7456446	29.23728223
930	931	36.5	-122.5	417.7277	285.7767	0.007448	101353.1	1	0.011974277	82.66496192	1.070041899	0.708780144	0.000183798	2.73E-06	0.002529895	0.985366046	4.362071515	0.11727869	4.199862956	1.459609093	15.95132078	26.09014304	108.7089293	117.6223116	458.0815993	575.7039109	28.78519554
931	932	36.5	-121.5	424.1965	284.8425	0.006548	99209.7	1	0.010527331	75.69414214	1.140771139	0.759952344	0.000195946	2.76E-06	0.002219076	0.986123702	4.407875921	0.122252124	3.443818448	1.456736658	13.10660445	22.5372876	93.90536499	116.625865	429.1584155	545.7842805	27.28921403
932	933	36.5	-120.5	423.8366	285.4345	0.00587	98951.13	1	0.009437299	65.11516539	1.208171066	0.811608134	0.000207523	2.72E-06	0.001791141	0.987070668	4.409089805	0.129139722	2.627250037	1.45527004	9.974846992	18.5955966	77.48165249	117.247939	404.8628912	522.1108302	26.10554151
933	934	36.5	-119.5	422.2492	284.075	0.004798	94780.76	1	0.007713826	55.81375095	1.219094289	0.856357696	0.0002094	2.75E-06	0.001411488	0.987034516	4.640554631	0.131244531	2.027092906	1.447195714	7.775912408	16.02200019	66.75833413	115.2491247	400.9744873	516.223612	25.8111806
934	935	36.5	-118.5	413.0672	279.2275	0.003763	83908.59	1	0.006049839	53.87455852	1.130639198	0.907126254	0.000194206	2.89E-06	0.001278156	0.985339379	5.339060687	0.127177357	1.939285529	1.442111263	7.593755339	16.44139017	68.50579239	107.5997574	432.5312621	540.1310195	27.00655097
935	936	36.5	-117.5	411.8359	280.4565	0.003816	86186.79	1	0.006135048	51.56269267	1.149462737	0.90346969	0.000197439	2.86E-06	0.001228302	0.98574453	5.22707571	0.1284702	1.835160901	1.441753902	7.172989484	15.8054502	65.85604248	109.4669627	425.2975056	534.7644683	26.73822341
936	937	36.5	-116.5	413.2285	282.5627	0.003512	89783.55	1	0.005646302	42.85499364	1.185506278	0.896163003	0.00020363	2.83E-06	0.000957231	0.986312933	5.036175875	0.132420861	1.389616388	1.443069197	5.418541098	13.41982342	55.91593092	113.1480559	412.2759106	525.4239665	26.27119833
937	938	36.5	-115.5	419.9216	281.9744	0.003383	89326.02	1	0.005438907	42.73732657	1.199433919	0.894541653	0.000206023	2.83E-06	0.000953479	0.986460158	5.012813952	0.131831572	1.362141266	1.439709731	5.335870108	13.28236663	55.34319429	112.799999	407.5394533	520.3394523	26.01697262
938	939	36.5	-114.5	415.3824	282.157	0.003444	90448.47	1	0.005536977	43.51257625	1.197229863	0.891979336	0.000205644	2.83E-06	0.000977675	0.986428436	5.002771266	0.132065976	1.403280807	1.442260618	5.48019113	13.4605698	56.08570748	113.5527577	408.2540651	521.8068227	26.09034114
939	940	36.5	-113.5	413.1228	279.8264	0.003391	86701.75	1	0.005451768	48.14437339	1.164220262	0.904466974	0.000199974	2.88E-06	0.001109674	0.985820232	5.236290162	0.128999735	1.627941355	1.440878585	6.396118492	14.83022833	61.79261803	110.2262844	419.9382242	530.1645086	26.50822543
940	941	36.5	-112.5	415.0937	277.0907	0.003117	82930.83	1	0.005011254	51.22003611	1.138147124	0.913371308	0.000195496	2.93E-06	0.001127348	0.985251588	5.417123267	0.127590293	1.686267026	1.440185605	6.651618538	15.32278473	63.84493637	107.3097466	429.985557	537.2953036	26.86476518
941	942	36.5	-111.5	419.2405	276.6306	0.002992	83191.27	1	0.004810289	50.95150339	1.152455424	0.910830246	0.000197953	2.91E-06	0.001107507	0.985501899	5.368528177	0.127550745	1.630994017	1.437598889	6.452491997	15.01716382	62.57151593	107.5612001	424.7414108	532.3026109	26.61513055
942	943	36.5	-110.5	413.1459	276.1448	0.002845	82816.1	1	0.004573955	49.92259507	1.139648397	0.917554194	0.000195753	2.93E-06	0.001062297	0.985239891	5.458870422	0.127592607	1.578666475	1.438297912	6.255775742	14.85920316	61.91334651	107.4202637	429.5476413	536.967905	26.84839525
943	944	36.5	-109.5	413.2001	275.3477	0.002716	81766.02	1	0.004366559	49.8066926	1.133232167	0.922060794	0.000194651	2.94E-06	0.001037369	0.985126627	5.518703603	0.127278029	1.545116585	1.437039236	6.141801622	14.76993907	61.54141281	106.6575186	432.0611658	538.7186844	26.93593422
944	945	36.5	-108.5	422.0511	274.7469	0.002629	81209.93	1	0.004226688	49.99156049	1.144428421	0.915420262	0.000196574	2.99E-06	0.001021953	0.985025684	5.476493707	0.127671583	1.507992907	1.439492152	5.990557352	14.5422077	60.5925321	106.2555098	427.9357853	534.1912951	26.70956476
945	946	36.5	-107.5	415.5417	273.1015	0.002432	78829.67	1	0.003909968	50.56731574	1.115230309	0.930504188	0.000191559	2.98E-06	0.000977446	0.984687191	5.637309959	0.127096631	1.474435893	1.435901606	5.882898438	14.55764253	60.65684386	104.5247113	439.5368205	544.0615318	27.20307659
946	947	36.5	-106.5	413.8896	271.1145	0.002273	75987.38	1	0.003654341	52.71779649	1.085874577	0.93951117	0.000186517	3.04E-06	0.000951338	0.983979356	5.799447788	0.126896723	1.473728851	1.43719443	5.881641516	14.71890931	61.32878878	102.2991944	451.9094133	554.2086077	27.71043038
947	948	36.5	-105.5	414.9523	271.4301	0.002223	75983.62	1	0.003573955	50.36795164	1.089293604	0.940915707	0.000187104	3.03E-06	0.000908628	0.984053442	5.796265331	0.127154099	1.399519727	1.43686423	5.597693978	14.35749737	59.82290569	102.4116961	450.390476	552.8021721	27.6401086
948	949	36.5	-104.5	413.7364	273.8751	0.002246	79195.2	1	0.003610932	44.36017128	1.117443962	0.934193025	0.00019194	2.98E-06	0.000849005	0.984711313	5.664737038	0.127768364	1.271413372	1.437128265	5.099706709	13.60075375	56.66980729	105.2795391	438.4296467	543.7091858	27.18545929
949	950	36.5	-103.5	413.2206	276.0239	0.002184	84004.7	1	0.003511254	39.22463607	1.155666215	0.915613733	0.000198505	2.97E-06	0.000768046	0.985270459	5.475029548	0.129247672	1.109985246	1.43974054	4.455032144	12.60903515	52.53764646	109.4213233	423.5674774	532.9888007	26.64944004
950	951	36.5	-102.5	413.6203	276.6114	0.002107	87716.77	1	0.00338746	37.90421519	1.183013402	0.896358626	0.000203202	2.96E-06	0.000746055	0.98565144	5.340041068	0.129824887	1.051861302	1.439608492	4.223070986	12.18440673	50.76836139	112.3088462	413.8172679	526.1261141	26.30630571
951	952	36.5	-101.5	414.3571	276.4438	0.002053	90637.86	1	0.003300643	38.61915119	1.214538456	0.887279716	0.000208617	2.96E-06	0.000761888	0.985986962	5.197882601	0.130216116	1.048034345	1.439801118	4.202211578	12.01814576	50.07560733	114.5274178	402.9764951	517.5039129	25.87519565
952	953	36.5	-100.5	414.4881	275.9287	0.00205	92824.88	1	0.00329582	40.96328479	1.240875568	0.8830417	0.000213141	2.98E-06	0.000813835	0.986222829	5.083379287	0.130300955	1.100771824	1.440136548	4.401268862	12.15585748	50.64940616	116.0695309	394.4887302	510.5582611	25.52791306
953	954	36.5	-99.5	414.6292	275.5787	0.002141	94909.41	1	0.003442122	44.84373907	1.255627535	0.871580483	0.000215675	2.99E-06	0.000911567	0.986336514	5.000086238	0.130009217	1.224447309	1.440850486	4.872379936	12.66777319	52.78238828	117.2239158	389.8172699	507.0411856	25.35205928
954	955	36.5	-98.5	415.1409	275.6012	0.002332	96977.47	1	0.003749196	49.82280714	1.267506615	0.859525097	0.000217715	2.99E-06	0.001046139	0.986466846	4.913523756	0.129617946	1.399198176	1.441585709	5.537006471	13.42093206	55.92055024	118.1546023	386.2592671	504.4138695	25.22069347
955	956	36.5	-97.5	417.1001	275.5643	0.002584	98273.2	1	0.004154341	56.08319036	1.269918481	0.845007551	0.00021813	3.00E-06	0.001225312	0.986414127	4.838535392	0.128494225	1.644998903	1.442682614	6.478881926	14.53359306	60.55663775	118.5110096	385.5806263	504.0916359	25.20458179
956	957	36.5	-96.5	417.5404	275.349	0.002852	99119.68	1	0.004585209	63.38964517	1.260658275	0.829557497	0.000216539	3.03E-06	0.001430371	0.986193296	4.793470571	0.126753855	1.941022621	1.443587103	7.620845818	15.92567997	66.35699987	118.5381976	388.4763657	507.0145633	25.35072817
957	958	36.5	-95.5	420.5245	275.0412	0.003034	99506.75	1	0.004877814	69.19774128	1.253658894	0.814347854	0.000215337	3.06E-06	0.001586966	0.986004494	4.754735946	0.125200118	2.165385713	1.443846608	8.492190491	16.98135888	70.75566198	118.2976899	390.6408472	508.9385372	25.44692686
958	959	36.5	-94.5	418.3508	274.3257	0.00313	98582.62	1	0.005032154	74.4505664	1.228741035	0.808165772	0.000211057	3.08E-06	0.001693502	0.985618085	4.792591382	0.123546163	2.363174569	1.44325182	9.266556697	17.98912063	74.95466931	117.6248597	398.9008862	516.5257459	25.82628729
959	960	36.5	-93.5	417.3161	273.6966	0.003155	97873.94	1	0.005072347	77.96920579	1.214783125	0.80528119	0.000208659	3.10E-06	0.001748264	0.985375649	4.816859724	0.122676051	2.468492848	1.442702171	9.679161305	18.5298921	77.20788375	117.0625235	403.6652174	520.7277408	26.03638704
960	961	36.5	-92.5	416.7051	273.6721	0.003196	98681.87	1	0.005138264	79.77391243	1.213256554	0.798350335	0.000208397	3.10E-06	0.001796817	0.98533888	4.795300872	0.122129835	2.539163338	1.442696681	9.954138236	18.85342896	78.55595401	117.4713342	404.1374572	521.6087914	26.08043957
961	962	36.5	-91.5	417.0048	273.8699	0.00327	99871.84	1	0.005257235	81.42709705	1.21247933	0.7874461	0.000208263	3.10E-06	0.001857626	0.985330179	4.757953871	0.121335805	2.628403191	1.442876637	10.30395257	19.25452207	80.22717531	118.2406599	404.3771554	522.6178153	26.13089076
962	963	36.5	-90.5	418.0567	274.0469	0.003292	101055.4	1	0.005292605	81.8908414	1.217588245	0.779570998	0.000209141	3.10E-06	0.001884421	0.985398454	4.720326034	0.121086152	2.655659199	1.443091496	10.41033285	19.35049573	80.62706552	118.9814075	402.6978739	521.6792814	26.08396407
963	964	36.5	-89.5	419.4323	274.0468	0.003276	101364.9	1	0.005266881	81.74379986	1.222473367	0.777601937	0.00020998	3.10E-06	0.001880373	0.985457301	4.703585645	0.121226026	2.639267312	1.443132809	10.3458596	19.25307139	80.22113079	119.1861275	401.0898609	520.2759884	26.01379942
964	965	36.5	-88.5	418.2304	273.8693	0.003334	101025.4	1	0.005360129	83.98008579	1.209899894	0.773900691	0.00020782	3.11E-06	0.001928082	0.985274239	4.719513841	0.120312704	2.736695622	1.442927958	10.73061303	19.75006315	82.2919298	118.9875734	405.3930044	524.3805778	26.21902889
965	966	36.5	-87.5	420.9408	273.8265	0.003339	100496.7	1	0.005368167	83.92509963	1.211610139	0.773863043	0.000208114	3.11E-06	0.001922932	0.985292032	4.715632321	0.120407952	2.725503745	1.442906762	10.68678225	19.69123303	82.04680429	118.6387226	404.808938	523.4476606	26.17238303
966	967	36.5	-86.5	419.925	273.812	0.003347	100051.5	1	0.005381029	83.84102325	1.20778573	0.776827898	0.000207457	3.11E-06	0.001919372	0.985245841	4.733306809	0.120388769	2.728854617	1.442851848	10.69996479	19.72536683	82.18902847	118.3470583	406.0648741	524.4119324	26.22059662
967	968	36.5	-85.5	417.4603	273.585	0.003341	98900.1	1	0.005371383	84.0995345	1.197950107	0.784254669	0.000205768	3.11E-06	0.001908115	0.985130837	4.781255	0.120323415	2.735649134	1.442430398	10.72882328	19.80848122	82.53533843	117.6076629	409.5133324	527.1209952	26.35604976
968	969	36.5	-84.5	418.1121	273.4347	0.003335	97940.95	1	0.005361736	84.0462133	1.194649712	0.788527533	0.000205201	3.11E-06	0.001894356	0.985087063	4.804150367	0.12042872	2.723639306	1.442227024	10.68260323	19.77304865	82.3877027	116.9777455	410.6992721	527.6770176	26.38385088
969	970	36.5	-83.5	418.002	273.1321	0.003318	96744.97	1	0.005334405	84.43461843	1.188559923	0.794084603	0.000204155	3.11E-06	0.001880192	0.985006382	4.838278885	0.120468281	2.717220255	1.441798424	10.65972779	19.77749363	82.40622347	116.2077261	412.8748597	529.0825858	26.45412929
970	971	36.5	-82.5	419.4123	272.4562	0.003285	94706.91	1	0.00528135	85.97424738	1.1790784	0.800728066	0.000202526	3.13E-06	0.001864511	0.984791704	4.886926124	0.120481951	2.716475107	1.441338084	10.65798795	19.82320922	82.59670508	114.8727235	416.3093732	531.1820967	26.55910483
971	972	36.5	-81.5	419.209	272.51	0.003271	94211.12	1	0.005258842	84.82575408	1.17884003	0.805692483	0.000202485	3.12E-06	0.001839109	0.98480366	4.905479916	0.120807698	2.679918115	1.441378588	10.51437344	19.66195776	81.924824	114.5458598	416.3909872	530.9368469	26.54684235
972	973	36.5	-80.5	419.8732	273.7294	0.003321	96763.27	1	0.005339228	80.93951175	1.199568935	0.799328808	0.000206046	3.10E-06	0.001832557	0.985168224	4.828428151	0.121433868	2.620575765	1.442639112	10.2737604	19.28683729	80.36182205	116.0910128	408.7849694	524.8759821	26.24379911
973	974	36.5	-79.5	418.9688	274.8917	0.003407	99473	1	0.005477492	78.4976224	1.21469227	0.791059684	0.000208643	3.08E-06	0.001851252	0.985458633	4.758479464	0.121599791	2.610879718	1.443656313	10.2304747	19.16508999	79.85454163	117.7306152	403.2801849	521.0108001	26.05054001
974	975	36.5	-78.5	421.2038	275.5179	0.003531	101076.5	1	0.005676849	79.03891179	1.21916498	0.777979663	0.000209412	3.07E-06	0.00190937	0.98557433	4.691007277	0.121143334	2.68808603	1.444437853	10.52057507	19.46524957	81.10520653	118.7197708	401.806248	520.5260188	26.02630094
975	976	36.5	-77.5	418.2284	275.9593	0.003653	101943	1	0.00587299	79.91282521	1.210428744	0.772169003	0.000207911	3.06E-06	0.001965387	0.985510582	4.679231915	0.120450709	2.790250764	1.444968658	10.91037934	19.94528138	83.10533909	119.1889799	404.7077179	523.8966978	26.19483489
976	977	36.5	-76.5	419.9489	276.5554	0.003875	102346.1	1	0.006229904	81.57130044	1.198049926	0.75894494	0.000205785	3.05E-06	0.002055794	0.98541491	4.647532093	0.119129203	2.95763475	1.445748374	11.55666367	20.72670809	86.36128373	119.463412	409.0641016	528.5275136	26.42637568
977	978	36.5	-75.5	415.7046	278.4588	0.004396	102373.9	1	0.007067524	80.96436695	1.170205044	0.753197437	0.000201002	3.00E-06	0.002166065	0.985299511	4.638073288	0.117837583	3.198895725	1.44787968	12.45957431	21.86226058	91.09275242	119.1088735	418.5079205	537.616794	26.8808397
978	979	36.5	-74.5	413.8102	281.5911	0.005456	102294.9	1	0.008771704	80.90756074	1.131298177	0.739508176	0.000194319	2.90E-06	0.002322987	0.985308257	4.548337747	0.117170952	3.577887292	1.452225685	13.80720555	23.50282723	97.92844678	118.4907925	432.6446842	551.1354767	27.55677384
979	980	36.5	-73.5	413.0302	283.9396	0.006174	102216.9	1	0.009926045	78.09106369	1.130118787	0.74745028	0.000194117	2.80E-06	0.002291542	0.985780271	4.444437262	0.120151872	3.572133085	1.4558865	13.64371995	23.23632867	96.81803615	118.4475518	433.1193986	551.5669504	27.57834752
980	981	36.5	-72.5	412.6475	284.8857	0.006464	102157.2	1	0.010392283	76.72765633	1.132204607	0.752863112	0.000194475	2.76E-06	0.002264325	0.986000409	4.403613362	0.121545895	3.539633977	1.457312935	13.46825592	22.99036208	95.79317535	118.5045121	432.3950349	550.899547	27.54497735
981	982	36.5	-71.5	412.3869	285.4242	0.006635	102134	1	0.010667203	75.98497291	1.132359928	0.755154513	0.000194502	2.74E-06	0.002245879	0.986115858	4.385934263	0.12237952	3.522371731	1.458320192	13.36957238	22.85857808	95.24407535	118.6070143	432.4832189	551.0902332	27.55451166
982	983	36.5	-70.5	412.1333	285.8322	0.006846	102112.3	1	0.011006431	76.30217152	1.124691663	0.751585441	0.000193184	2.72E-06	0.002268264	0.986105785	4.374318654	0.122368139	3.589200688	1.459182929	13.59933427	23.14440467	96.43501948	118.5693909	435.5137668	554.0831577	27.70415789
983	984	36.5	-69.5	411.8938	286.2371	0.007005	102100.9	1	0.011262058	76.01595618	1.122385951	0.751642908	0.000192788	2.71E-06	0.002264847	0.986162995	4.362238163	0.122808233	3.599672098	1.459998478	13.61437628	23.15909325	96.49622186	118.6143593	436.5012867	555.115646	27.7557823
984	985	36.5	-68.5	411.7012	286.507	0.007147	102092.4	1	0.011490354	76.18915169	1.117576406	0.749458869	0.000191962	2.69E-06	0.002278226	0.986159997	4.354599823	0.122825544	3.641188291	1.460565232	13.75586509	23.33504398	97.22934991	118.5900609	438.4198226	557.0098835	27.85049418
985	986	36.5	-67.5	411.5171	286.8777	0.007306	102096.3	1	0.011745981	76.02184275	1.114832002	0.748888068	0.000191491	2.68E-06	0.002279028	0.986204568	4.342951854	0.123162403	3.658595728	1.461321608	13.79962445	23.38565604	97.44023352	118.6176939	439.5595989	558.1772928	27.90886464
986	987	36.5	-66.5	411.3031	287.3092	0.007506	102092.5	1	0.012067524	75.93330622	1.110662096	0.747603093	0.000190775	2.66E-06	0.002284491	0.986244378	4.329649199	0.123473903	3.688902288	1.462207477	13.88883211	23.49306498	97.88777073	118.6225226	441.2612906	559.8838132	27.99419066
987	988	36.5	-65.5	411.1282	287.7038	0.00763	102100.2	1	0.012266881	75.24178747	1.112774516	0.750477874	0.000191137	2.64E-06	0.002262168	0.986354467	4.316412208	0.12424116	3.653639006	1.462980248	13.73231642	23.28958904	97.03995432	118.7010311	440.4608419	559.161873	27.95809365
988	989	36.5	-64.5	411.0044	288.0374	0.007698	102106.2	1	0.012376206	74.29714264	1.118246476	0.755476593	0.000192077	2.63E-06	0.002226652	0.986491588	4.304513999	0.125183431	3.584233288	1.463611962	13.45107184	22.92861452	95.53589383	118.7726921	438.2823268	557.0550189	27.85275095
989	990	36.5	-63.5	410.9091	288.3536	0.007759	102132.3	1	0.012474277	73.39344812	1.123932301	0.760375995	0.000193054	2.62E-06	0.002192006	0.986625649	4.292339299	0.126097331	3.5141531	1.464215969	13.16915581	22.5659615	94.0248396	118.8110223	435.9803287	554.791351	27.73956755
990	991	37.5	-128.5	410.3283	286.5518	0.007579	102086.4	1	0.012184887	80.5329098	1.075241069	0.722499201	0.00018469	2.69E-06	0.002466483	0.985626998	4.364064958	0.11940275	4.080680021	1.460780379	15.42834634	25.45327445	106.0553102	117.8934905	455.3566378	573.2501282	28.66250641
991	992	37.5	-127.5	410.3823	286.2942	0.007591	102115.7	1	0.01220418	82.05101785	1.063380271	0.713199856	0.000182653	2.70E-06	0.002521202	0.985437585	4.37064908	0.117880264	4.22073054	1.460031965	15.99372039	26.16301223	109.012551	118.1264595	460.9672463	579.0937058	28.95468529
992	993	37.5	-126.5	410.5848	285.9826	0.007557	102108.2	1	0.012149518	83.36125829	1.054746861	0.706041246	0.00018117	2.71E-06	0.002565282	0.985273329	4.378747766	0.116540015	4.324855547	1.45921659	16.42557088	26.7049308	111.270545	118.1730295	464.9528195	583.125849	29.15629245
993	994	37.5	-125.5	411.1243	285.75	0.007488	102135.4	1	0.012038585	83.89522325	1.053624569	0.703491384	0.000180977	2.72E-06	0.002579831	0.985208733	4.381882978	0.11597768	4.347992452	1.458762194	16.53566072	26.84027603	111.8344834	118.1683417	465.4278921	583.5962338	29.17981169
994	995	37.5	-124.5	412.0978	285.7317	0.007462	102184.8	1	0.011996785	83.74618911	1.05688043	0.703602171	0.000181537	2.72E-06	0.002573035	0.985229634	4.375845608	0.116158854	4.323322188	1.458957259	16.43968661	26.71397052	111.3082105	118.2023657	463.9724375	582.1748033	29.10874016
995	996	37.5	-123.5	415.5733	285.6796	0.007404	102061	1	0.011903537	83.28184065	1.06609564	0.704503256	0.00018312	2.73E-06	0.002551992	0.985287943	4.36087814	0.116698871	4.250999768	1.459490829	16.15807576	26.34614337	109.7755974	118.1133631	459.877391	577.9907542	28.89953771
996	997	37.5	-122.5	429.5872	284.8312	0.00708	101204.6	1	0.011382637	83.52520531	1.089750971	0.699987631	0.000187183	2.77E-06	0.002534534	0.985415368	4.328832154	0.116505725	4.110025856	1.458311833	15.68149335	25.69516892	107.0632039	117.4513272	449.5981166	567.0494437	28.35247219
997	998	37.5	-121.5	435.1463	284.6485	0.006315	100207.6	1	0.010152733	74.69788525	1.17344947	0.753079713	0.000201559	2.77E-06	0.002171735	0.986451258	4.325505887	0.123354586	3.276060589	1.457292915	12.47196583	21.65417981	90.2257492	117.4131257	417.19616	534.6092856	26.73046428
998	999	37.5	-120.5	421.3293	283.8897	0.005176	96281.19	1	0.008321543	61.90895219	1.208417213	0.836215028	0.000207566	2.77E-06	0.001638442	0.986841103	4.58285441	0.12926747	2.382840355	1.451648836	9.111787891	17.65839896	73.57666235	115.7196238	404.6789426	520.3985664	26.01992832
999	1000	37.5	-119.5	413.42	279.2456	0.003917	84733.04	1	0.006297428	56.55422768	1.133841691	0.899475273	0.000194756	2.89E-06	0.001368169	0.985373928	5.282333935	0.126550605	2.072854612	1.442680825	8.103213634	17.02763361	70.94847337	107.9806461	431.2277381	539.2083842	26.96041921
1000	1001	37.5	-118.5	412.2042	275.7237	0.003142	79026.11	1	0.005051447	54.2002267	1.095695422	0.927200257	0.000188204	2.97E-06	0.001172546	0.984478168	5.645962076	0.126128893	1.81947791	1.43989522	7.187548698	16.2190128	67.57921998	104.071798	446.8324574	550.9042554	27.54521277
1001	1002	37.5	-117.5	411.1904	277.9633	0.003501	82880.92	1	0.005628617	54.06832684	1.122966831	0.913207192	0.000192888	2.90E-06	0.001243813	0.98518373	5.422802782	0.126738692	1.893947924	1.440173265	7.443064534	16.3267272	68.02802998	106.935953	435.7523501	542.6883031	27.13441515
1002	1003	37.5	-116.5	411.2206	278.8059	0.003317	84323.65	1	0.005332797	49.1524698	1.1420946	0.914632793	0.000196174	2.88E-06	0.001113471	0.985527956	5.363102815	0.12820671	1.661188144	1.43927165	6.54242873	15.13419805	63.05915855	108.4066148	428.1680224	536.5746372	26.82873186
1003	1004	37.5	-115.5	412.0709	278.4679	0.003302	84749.41	1	0.005308682	50.34700638	1.147278306	0.910900799	0.000197064	2.89E-06	0.001140701	0.985554823	5.335709108	0.128035635	1.694745542	1.439484926	6.671890109	15.26986532	63.62443884	108.6700388	426.2329061	534.9029449	26.74514724
1004	1005	37.5	-114.5	412.6714	278.2751	0.003296	85051.66	1	0.005299035	51.11702514	1.15021515	0.907814172	0.000197569	2.90E-06	0.001159818	0.985550675	5.317283747	0.127906698	1.719987518	1.439976082	6.768240703	15.37339475	64.05581145	108.8699151	425.1537801	534.0236952	26.70118476
1005	1006	37.5	-113.5	412.224	276.6302	0.003236	83174.15	1	0.005202572	55.08870286	1.131676096	0.910449344	0.000194384	2.92E-06	0.00123142	0.985199615	5.417593178	0.126450474	1.854839308	1.439039508	7.311171442	16.14909391	67.28789129	107.2238177	432.5757232	539.7995409	26.98997704
1006	1007	37.5	-112.5	412.0167	274.691	0.002952	80066.7	1	0.004745981	55.55508299	1.107481273	0.921581391	0.000190228	3.00E-06	0.001173633	0.984485631	5.600680124	0.126093897	1.798487649	1.439828317	7.113486794	16.07857679	66.99406994	104.9428794	442.122848	547.0657274	27.35328637
1007	1008	37.5	-111.5	412.4105	275.0505	0.002864	81571.7	1	0.004604502	53.51700717	1.125372645	0.91878644	0.000193301	2.96E-06	0.001133	0.984929179	5.527656493	0.126492266	1.705233228	1.43794324	6.759135227	15.55646045	64.81858522	106.238276	435.1637566	541.4020326	27.07010163
1008	1009	37.5	-110.5	412.9188	275.6646	0.002828	83829.01	1	0.004546624	51.97677022	1.147906251	0.911483434	0.000197172	2.94E-06	0.001108955	0.985326856	5.411172989	0.127185824	1.63682002	1.437846497	6.485409698	15.09843503	62.91014596	108.1014122	426.4983838	534.5997961	26.7299898
1009	1010	37.5	-109.5	413.0761	274.5435	0.002698	82366.7	1	0.004337621	52.79840991	1.137199091	0.916115319	0.000195333	2.96E-06	0.001093363	0.985083428	5.485381916	0.126849921	1.626021045	1.437245319	6.455533064	15.13103127	63.04596361	107.0098487	430.7711094	537.7809581	26.8890479
1010	1011	37.5	-108.5	413.695	272.4782	0.002504	78350.68	1	0.004025723	54.154537	1.103386334	0.929054186	0.000189525	3.02E-06	0.001042401	0.98430966	5.673927586	0.126696133	1.596719888	1.437927978	6.346765577	15.18203716	63.25848816	103.9892341	444.488781	548.4780152	27.42390076
1011	1012	37.5	-107.5	414.3797	269.403	0.002216	73721.08	1	0.003562701	56.65395535	1.066110227	0.945815266	0.000183122	3.04E-06	0.000968682	0.983684551	5.90502541	0.126375889	1.527573245	1.435555936	6.09874673	15.09327721	62.88865504	100.2933035	460.8114406	561.1047441	28.0552372
1012	1013	37.5	-106.5	414.7663	267.9895	0.002125	72808.21	1	0.003416399	59.70810698	1.058455041	0.946175489	0.000181807	3.10E-06	0.000971962	0.98325839	5.94838886	0.126289697	1.544738325	1.435781317	6.165438743	15.22063694	63.41932059	99.5458726	464.602404	564.1482766	28.20741383
1013	1014	37.5	-105.5	415.1287	269.7574	0.002137	75546.74	1	0.003435691	54.52100363	1.087260077	0.939391346	0.000186755	3.03E-06	0.000937397	0.984057124	5.796740023	0.126886439	1.446995375	1.435662842	5.784090926	14.59037561	60.79323169	101.9523323	451.5936504	553.5459827	27.67729914
1014	1015	37.5	-104.5	415.2975	273.0942	0.002369	80200.41	1	0.003808682	50.14246738	1.129287223	0.925761658	0.000193974	2.97E-06	0.0009668	0.984901125	5.568262855	0.127355323	1.438773791	1.435600526	5.743709215	14.31370171	59.6404238	105.692265	433.9328732	539.6251382	26.98125691
1015	1016	37.5	-103.5	414.2467	275.4768	0.00232	84876.73	1	0.003729904	43.76857464	1.167801405	0.911443844	0.000200589	2.98E-06	0.000878518	0.985370839	5.395167702	0.128828711	1.264762657	1.439927361	5.048226972	13.2769134	55.32047251	109.7553698	419.1127233	528.8680931	26.44340466
1016	1017	37.5	-102.5	413.864	275.8402	0.002182	87829.07	1	0.003508039	41.51151006	1.195614355	0.902564189	0.000205366	2.97E-06	0.000826195	0.985754187	5.27734827	0.129519611	1.159477471	1.43937446	4.637990239	12.64371005	52.68212521	112.2479234	409.4556182	521.7035416	26.08517708
1017	1018	37.5	-101.5	414.6896	275.4329	0.002117	90548.63	1	0.003403537	42.74673721	1.221437147	0.889973307	0.000209802	2.99E-06	0.000851653	0.985971152	5.164252697	0.129688961	1.171113024	1.439897935	4.679006231	12.58395885	52.43316186	114.2262411	400.7588362	514.9850773	25.74925387
1018	1019	37.5	-100.5	415.5288	274.8246	0.002105	92605.38	1	0.003384244	45.40473024	1.239497053	0.878807869	0.000212904	3.00E-06	0.000907212	0.986097708	5.082124543	0.129602808	1.232580688	1.440412024	4.91274189	12.79746195	53.32275813	115.5366998	395.1056163	510.6423161	25.5321158
1019	1020	37.5	-99.5	415.2118	274.3783	0.002152	94458.59	1	0.003459807	48.88988057	1.252286426	0.869079701	0.000215101	3.01E-06	0.000982666	0.986196507	5.006606594	0.129486135	1.32540701	1.440750284	5.264810143	13.16706017	54.86275069	116.6219114	391.1125046	507.7344159	25.3867208
1020	1021	37.5	-98.5	415.2952	274.1846	0.00228	96215.3	1	0.003665595	53.49887499	1.260412151	0.857453236	0.000216497	3.02E-06	0.001099112	0.986221516	4.93397964	0.128937615	1.479894966	1.441356334	5.855256713	13.83942527	57.66427196	117.5209198	388.6995234	506.2204432	25.31102216
1021	1022	37.5	-97.5	416.6762	274.0329	0.002482	97415.02	1	0.003990354	59.60686436	1.262753629	0.844731481	0.000216899	3.05E-06	0.001257429	0.986150673	4.868321335	0.128017767	1.696002079	1.442261717	6.683301986	14.81790488	61.74127035	117.8207948	388.0599773	505.8807722	25.29403861
1022	1023	37.5	-96.5	417.1365	273.7517	0.002686	98160.57	1	0.004318328	66.32697862	1.253882865	0.830147804	0.000215375	3.07E-06	0.001428886	0.985946713	4.827041708	0.126478774	1.948588251	1.442628175	7.658509561	16.00324647	66.68019362	117.9701497	390.9455657	508.9157154	25.44578577
1023	1024	37.5	-95.5	418.1179	273.7002	0.002811	98949.03	1	0.004519293	70.22737427	1.251652897	0.81939357	0.000214992	3.08E-06	0.001533475	0.985870577	4.788179867	0.125577924	2.096115447	1.442897802	8.227867871	16.68063891	69.50266213	118.1936711	391.6302852	509.8239563	25.49119781
1024	1025	37.5	-94.5	418.2393	273.4573	0.002896	98907.19	1	0.004655949	73.60164927	1.241377156	0.811879155	0.000213227	3.09E-06	0.001611006	0.985706818	4.785177013	0.124555401	2.224846625	1.442675643	8.730112345	17.30736703	72.11402927	118.1375568	395.0365048	513.1740616	25.65870308
1025	1026	37.5	-93.5	418.1783	273.0651	0.002955	98554.59	1	0.004750804	76.99530889	1.230528324	0.806703602	0.000211364	3.10E-06	0.001676133	0.985522591	4.792366786	0.123678246	2.336628056	1.442326252	9.166483609	17.86148295	74.42284563	117.7884141	398.6540833	516.4424974	25.82212487
1026	1027	37.5	-92.5	417.3393	272.73	0.002992	98389.89	1	0.004810289	79.75282044	1.222208793	0.80332395	0.000209935	3.12E-06	0.001725264	0.985375176	4.799637688	0.123045325	2.420686342	1.442024963	9.494276274	18.27967059	76.16529414	117.5331793	401.4294801	518.9626595	25.94813297
1027	1028	37.5	-91.5	417.8221	272.5536	0.003044	98806.43	1	0.004893891	82.53714326	1.216886189	0.794635946	0.00020902	3.12E-06	0.001784452	0.985282822	4.782175441	0.122174375	2.518122882	1.441801296	9.877899942	18.74217394	78.0923914	117.8563395	403.344706	521.2010455	26.06005227
1028	1029	37.5	-90.5	418.6211	272.7676	0.003096	99851.47	1	0.004977492	83.51598012	1.218773256	0.785850216	0.000209344	3.12E-06	0.001827106	0.985303579	4.746577597	0.121678505	2.575329701	1.442054534	10.10117019	18.98681052	79.11171051	118.5269738	402.6725162	521.19949	26.0599745
1029	1030	37.5	-89.5	419.834	272.9279	0.003132	100789.4	1	0.00503537	84.28725176	1.221523639	0.778017132	0.000209817	3.12E-06	0.001860442	0.985339773	4.714224455	0.121303881	2.617191874	1.44223349	10.26492827	19.15988197	79.83284155	119.1024306	401.7861034	520.888534	26.0444267
1030	1031	37.5	-88.5	421.1132	272.9303	0.003177	100971.3	1	0.005107717	85.63525449	1.218836539	0.772294495	0.000209355	3.12E-06	0.001896229	0.985295608	4.701225982	0.1207908	2.673883471	1.442236729	10.48776185	19.42589883	80.94124512	119.1704198	402.709318	521.8797378	26.09398689
1031	1032	37.5	-87.5	423.7936	272.9055	0.003153	100859.8	1	0.005069132	85.04938833	1.225187392	0.772107777	0.000210446	3.12E-06	0.001878661	0.985374296	4.687419654	0.121126331	2.635340932	1.442265846	10.33634236	19.22249512	80.09372967	119.1198548	400.6155946	519.7354495	25.98677247
1032	1033	37.5	-86.5	420.0809	272.844	0.003213	100380.2	1	0.005165595	86.64038948	1.210371017	0.773203848	0.000207901	3.13E-06	0.001915423	0.985178451	4.722095333	0.120392277	2.719524771	1.442098554	10.66743507	19.67154601	81.96477503	118.7424467	405.5231388	524.2655856	26.21327928
1033	1034	37.5	-85.5	418.3572	272.7206	0.003217	99681.09	1	0.005172026	86.92340256	1.203678488	0.777557274	0.000206752	3.13E-06	0.001912413	0.985091065	4.751414032	0.120308511	2.730140864	1.441897393	10.70979407	19.75355486	82.3064786	118.2795713	407.8015133	526.0810846	26.30405423
1034	1035	37.5	-84.5	418.2903	272.6621	0.003223	98921.12	1	0.005181672	86.79141302	1.199891678	0.781435339	0.000206101	3.13E-06	0.001903955	0.985055187	4.773160004	0.120343084	2.726624005	1.441728482	10.6968108	19.75866638	82.32777657	117.76315	409.1260423	526.8891923	26.34445962
1035	1036	37.5	-83.5	418.7149	272.7676	0.003229	98256.05	1	0.005191318	85.70506296	1.199124308	0.786006771	0.000205969	3.12E-06	0.001884155	0.985065134	4.789995271	0.120588345	2.700118435	1.441792874	10.5924304	19.64492533	81.85385553	117.3227387	409.3678137	526.6905524	26.33452762
1036	1037	37.5	-82.5	419.3814	272.5691	0.00324	97171.48	1	0.005209003	86.28979513	1.193096777	0.789350187	0.000204934	3.13E-06	0.001882644	0.984966086	4.815943196	0.12049808	2.711527851	1.441600519	10.63771051	19.72728015	82.19700063	116.5768678	411.4812075	528.0580753	26.40290376
1037	1038	37.5	-81.5	417.162	271.7322	0.00319	95077.9	1	0.005128617	88.39639596	1.179356914	0.800314161	0.000202574	3.12E-06	0.001865824	0.984812602	4.886121532	0.120458731	2.714318781	1.440163532	10.6553746	19.81643718	82.56848823	115.1209388	416.3087285	531.4296673	26.57148337
1038	1039	37.5	-80.5	416.9782	271.7986	0.003136	94545.8	1	0.005041801	85.99505059	1.182544239	0.808009661	0.000203122	3.12E-06	0.001811072	0.984848503	4.907703215	0.121196559	2.628641435	1.440449472	10.31822463	19.4162153	80.9008971	114.8653864	415.200717	530.0661034	26.50330517
1039	1040	37.5	-79.5	417.0375	273.114	0.003142	96973.55	1	0.005051447	80.25901152	1.205868687	0.806078284	0.000207128	3.11E-06	0.001767407	0.985208165	4.8423834	0.122305485	2.513659033	1.442174291	9.857207477	18.77772969	78.24054036	116.4190234	406.7838512	523.2028746	26.16014373
1040	1041	37.5	-78.5	417.768	274.4414	0.003236	100051.9	1	0.005202572	77.46582195	1.225388199	0.79457469	0.000210481	3.08E-06	0.001788587	0.985560016	4.750662125	0.122446962	2.502297174	1.443371717	9.808018661	18.62679664	77.61165267	118.3987943	399.8998875	518.2986818	25.91493409
1041	1042	37.5	-77.5	421.6339	275.0482	0.003382	101759.3	1	0.005437299	78.8246578	1.23101126	0.778280231	0.000211447	3.07E-06	0.001872564	0.985666194	4.679537555	0.12164436	2.606051655	1.443914428	10.20972812	19.06087612	79.42031717	119.2012766	397.9372673	517.138544	25.8569272
1042	1043	37.5	-76.5	419.7415	275.2838	0.003522	102312.8	1	0.005662379	81.14753737	1.217150574	0.769012379	0.000209066	3.08E-06	0.00195665	0.985502652	4.672795518	0.120398882	2.757505058	1.444236599	10.79868174	19.79361779	82.47340748	119.4711331	402.5366421	522.0077752	26.10038876
1043	1044	37.5	-75.5	416.7766	276.4095	0.003773	102377.4	1	0.006065916	80.27801771	1.203075324	0.767798823	0.000206648	3.05E-06	0.002006646	0.98547066	4.66900123	0.119915261	2.87081367	1.445497618	11.21670851	20.32193629	84.67473456	119.4526242	407.2126851	526.6653093	26.33326546
1044	1045	37.5	-74.5	414.8933	278.8577	0.004597	102311.4	1	0.007390675	82.29064476	1.15390305	0.745301019	0.000198202	2.99E-06	0.002236823	0.985128815	4.637569201	0.116551383	3.353389426	1.448403999	13.06049624	22.61641025	94.2350427	119.0105733	424.5035724	543.5141457	27.17570729
1045	1046	37.5	-73.5	413.8973	281.2108	0.005278	102232.9	1	0.008485531	80.27739283	1.139948822	0.744659904	0.000195805	2.91E-06	0.002287585	0.985346178	4.56724341	0.117521815	3.487674817	1.451554303	13.47688919	23.10088353	96.25368139	118.4089482	429.1814944	547.5904426	27.37952213
1046	1047	37.5	-72.5	413.313	282.6632	0.005779	102166.1	1	0.009290997	79.59312588	1.130195545	0.743687119	0.00019413	2.85E-06	0.002310405	0.98551713	4.504194119	0.118569847	3.576790547	1.453883779	13.73365495	23.38709324	97.44622182	118.2819042	432.9245043	551.2064086	27.56032043
1047	1048	37.5	-71.5	412.9444	283.5457	0.006065	102118.3	1	0.009750804	78.68346119	1.12822114	0.745927001	0.000193791	2.82E-06	0.002302983	0.985674616	4.466081876	0.119548601	3.588217456	1.455261949	13.72731951	23.35642939	97.31845579	118.3231574	433.7901075	552.1132649	27.60566325
1048	1049	37.5	-70.5	412.6381	284.0295	0.006239	102078.8	1	0.010030547	78.33336591	1.125963089	0.746655039	0.000193403	2.80E-06	0.002304195	0.985744977	4.446178916	0.119989939	3.60518342	1.456015128	13.76561213	23.39297954	97.47074807	118.2979076	434.6818202	552.9797278	27.64898639
1049	1050	37.5	-69.5	412.3635	284.6752	0.006491	102062.7	1	0.010435691	78.05470417	1.122018655	0.746444286	0.000192725	2.77E-06	0.002313036	0.985826216	4.41784085	0.120462829	3.640907804	1.45703823	13.86736711	23.50361682	97.93173677	118.2427751	436.1994031	554.4421782	27.72210891
1050	1051	37.5	-68.5	412.0779	285.2647	0.006739	102035.6	1	0.010834405	77.91062797	1.116715708	0.745169008	0.000191814	2.75E-06	0.002323439	0.985881549	4.3961562	0.120843545	3.684875051	1.458095256	14.00069158	23.66066163	98.58609013	118.2169054	438.335578	556.5524834	27.82762417
1051	1052	37.5	-67.5	411.859	285.7929	0.006961	102036.4	1	0.011191318	77.72092138	1.11192124	0.743664436	0.000190991	2.72E-06	0.002327876	0.985934121	4.379829682	0.121265807	3.719831062	1.459176036	14.09984323	23.77994582	99.08310757	118.279173	440.3824655	558.6616385	27.93308192
1052	1053	37.5	-66.5	411.6617	286.2981	0.007157	102018.8	1	0.011506431	77.28710889	1.10956414	0.743908562	0.000190586	2.70E-06	0.002321024	0.986013354	4.364412566	0.121862656	3.728675171	1.460189677	14.10140341	23.77654349	99.0689312	118.3610895	441.4687688	559.8298583	27.99149291
1053	1054	37.5	-65.5	411.4463	286.7298	0.007283	102034.8	1	0.011709003	76.4703547	1.111859786	0.747002379	0.00019098	2.69E-06	0.002295363	0.986135674	4.350325964	0.122723299	3.690777816	1.461029157	13.93067625	23.55553248	98.14805201	118.5120647	440.6925215	559.2045862	27.96022931
1054	1055	37.5	-64.5	411.2403	287.1563	0.007394	102034.2	1	0.01188746	75.50762771	1.115773531	0.751347956	0.000191653	2.67E-06	0.002262415	0.986275796	4.336415143	0.123705663	3.634696127	1.461846747	13.69240804	23.24907172	96.87113216	118.6390856	439.2293616	557.8684472	27.89342236
1055	1056	37.5	-63.5	411.0858	287.5356	0.007496	102052.9	1	0.012051447	74.70002432	1.119258232	0.755025573	0.000192251	2.65E-06	0.002234555	0.98639885	4.32316445	0.124557689	3.585773131	1.462582801	13.4851659	22.98124397	95.7551832	118.7242154	437.8793968	556.6036122	27.83018061
1056	1057	38.5	-128.5	410.403	286.1426	0.007413	102031.9	1	0.011918006	80.86741033	1.076884438	0.722838225	0.000184973	2.71E-06	0.002469186	0.985564311	4.378033444	0.118888313	4.072649004	1.459877687	15.42908873	25.45853718	106.0772382	117.9153622	454.726221	572.6415831	28.63207916
1057	1058	38.5	-127.5	410.5113	285.9326	0.007397	102037.2	1	0.011892283	81.81501318	1.070349111	0.717475673	0.00018385	2.72E-06	0.002501671	0.985447195	4.383434851	0.117922297	4.151372288	1.459317527	15.75297131	25.86501827	107.7709095	118.0327408	457.7799636	575.8127044	28.79063522
1058	1059	38.5	-126.5	410.8445	285.6824	0.007377	102100.3	1	0.011860129	82.99618684	1.062902837	0.710550681	0.000182571	2.72E-06	0.002542001	0.985310917	4.387005223	0.116748983	4.24451335	1.458677507	16.13777098	26.34471604	109.7696502	118.129567	461.1884247	579.3179918	28.96589959
1059	1060	38.5	-125.5	411.5631	285.5306	0.007342	102146.9	1	0.011803859	83.47016319	1.061591081	0.7076037	0.000182346	2.73E-06	0.002556374	0.985257231	4.386168436	0.116289334	4.270317088	1.458442229	16.2510952	26.48231228	110.3429679	118.1519297	461.7726459	579.9245756	28.99622878
1060	1061	38.5	-124.5	412.3227	285.3911	0.007326	102069.7	1	0.011778135	83.99327361	1.058986987	0.704633504	0.000181898	2.74E-06	0.002572751	0.985180012	4.387936172	0.115784632	4.304661851	1.458293441	16.39574822	26.66242432	111.0934347	118.0783207	462.9032782	580.9815989	29.04907995
1061	1062	38.5	-123.5	416.0427	284.3909	0.00688	100682.2	1	0.011061093	83.14595636	1.07652678	0.71757708	0.000184911	2.79E-06	0.002504386	0.985147028	4.441861861	0.116160983	4.105061694	1.45691518	15.68417377	25.80417349	107.5173896	117.2158179	455.0850609	572.3008788	28.61504394
1062	1063	38.5	-122.5	428.6158	283.647	0.006371	100091.4	1	0.010242765	80.45176934	1.12384149	0.729553575	0.000193038	2.81E-06	0.002374805	0.985628551	4.415738778	0.118550979	3.710786904	1.455826203	14.19637675	23.89727961	99.57199839	116.6997541	435.3333531	552.0331072	27.60165536
1063	1064	38.5	-121.5	434.3435	283.674	0.005806	99458.91	1	0.009334405	72.74749052	1.190688457	0.769423923	0.000204521	2.80E-06	0.002066843	0.98650018	4.39339896	0.12405876	3.058865541	1.455013746	11.6891557	20.72049271	86.33538629	117.0812067	411.0554205	528.1366272	26.40683136
1064	1065	38.5	-120.5	417.3392	280.0848	0.004556	89895.91	1	0.007324759	65.83984776	1.151026659	0.851507855	0.000197708	2.92E-06	0.001724099	0.985425928	4.990181476	0.123987738	2.591979917	1.447630467	10.06418462	19.21796422	80.07485091	111.0158597	424.7980514	535.8139112	26.79069556
1065	1066	38.5	-119.5	413.258	275.9265	0.003522	80737.06	1	0.005662379	61.16724047	1.10173971	0.909552174	0.000189242	2.99E-06	0.001384308	0.984471234	5.516866933	0.124838862	2.147265671	1.441839507	8.436632666	17.66744364	73.6143485	104.8587577	444.3639742	549.2227318	27.46113659
1066	1067	38.5	-118.5	411.5415	276.4139	0.003318	81073.2	1	0.005334405	55.90413646	1.108990526	0.917235229	0.000190488	2.95E-06	0.001246663	0.984739389	5.528747977	0.126070041	1.91775407	1.440627066	7.551716735	16.56491589	69.02048289	105.5173566	441.4039115	546.9212681	27.34606341
1067	1068	38.5	-117.5	411.0769	276.4084	0.003364	81185.6	1	0.00540836	56.77828558	1.107850386	0.916017782	0.000190292	2.95E-06	0.001272568	0.984715903	5.524072542	0.125873099	1.960569065	1.440787676	7.715960176	16.76726256	69.863594	105.5269533	441.8735998	547.400553	27.37002765
1068	1069	38.5	-116.5	411.0255	275.2733	0.003247	80385.67	1	0.005220257	58.83223792	1.101404545	0.916737982	0.000189185	3.00E-06	0.001289356	0.984392728	5.5790339	0.125396037	1.993296101	1.441246305	7.854657872	16.99363021	70.80679256	104.8193602	444.501196	549.3205562	27.46602781
1069	1070	38.5	-115.5	411.5721	275.359	0.003221	81024.57	1	0.005178457	58.46674101	1.109244024	0.914729685	0.000190531	2.98E-06	0.001283038	0.984597274	5.540378573	0.125500058	1.969109368	1.440344758	7.763442062	16.83877482	70.16156174	105.3466104	441.4370206	546.783631	27.33918155
1070	1071	38.5	-114.5	412.4707	274.9539	0.003115	81040.32	1	0.005008039	58.22083235	1.113349443	0.914647073	0.000191236	2.99E-06	0.001260526	0.98462857	5.538313818	0.125580339	1.924488875	1.439775531	7.59803256	16.62619113	69.27579635	105.4203938	439.8640853	545.284479	27.26422395
1071	1072	38.5	-113.5	412.1182	274.9467	0.003167	81913.95	1	0.00509164	59.85984612	1.119277576	0.910093405	0.000192254	2.97E-06	0.00130706	0.984784768	5.491230041	0.125291411	1.985272327	1.439136585	7.834529898	16.87546026	70.31441775	105.9529279	437.6027388	543.5556667	27.17778333
1072	1073	38.5	-112.5	412.2503	273.5116	0.002851	79769.75	1	0.004583601	58.20992521	1.105296418	0.919411263	0.000189853	3.04E-06	0.001191458	0.984259173	5.604999433	0.126010986	1.831306686	1.440408805	7.2373045	16.24003041	67.66679337	104.6929372	443.3336217	548.0265589	27.40132795
1073	1074	38.5	-111.5	412.361	272.3884	0.002736	79126.1	1	0.004398714	60.14339374	1.101061348	0.920319737	0.000189125	3.06E-06	0.001186806	0.984080851	5.630931356	0.125997543	1.830949353	1.440122967	7.237428491	16.26542971	67.77262378	104.2018796	445.4084883	549.6103678	27.48051839
1074	1075	38.5	-110.5	413.5832	273.6456	0.002769	82937.87	1	0.004451768	58.21555751	1.13925582	0.907354193	0.000195686	2.98E-06	0.00120065	0.98498431	5.433985933	0.126230914	1.788101071	1.437854158	7.077001853	15.86317393	66.09655804	107.1625724	430.248313	537.4108854	26.87054427
1075	1076	38.5	-109.5	413.7712	273.5553	0.002659	82656.91	1	0.00427492	56.08322103	1.139986674	0.910506655	0.000195812	2.98E-06	0.001140078	0.984991051	5.453101688	0.126614568	1.69471269	1.437658886	6.717717421	15.42980525	64.29085522	107.1433651	429.9886251	537.1319902	26.85659951
1076	1077	38.5	-108.5	415.0487	271.5524	0.00249	78734.09	1	0.004003215	57.92507268	1.108668801	0.922876581	0.000190432	3.05E-06	0.001093347	0.984261538	5.62779391	0.126560661	1.669589576	1.438338141	6.623040726	15.48532301	64.52217922	104.1600027	442.5624121	546.7224149	27.33612074
1077	1078	38.5	-107.5	414.2628	268.4281	0.002205	73120.96	1	0.003545016	60.18178213	1.059405355	0.94531845	0.000181971	3.08E-06	0.001000865	0.983358904	5.932934172	0.126145806	1.590857217	1.435674695	6.342530015	15.4281419	64.2839246	99.71464174	464.0591021	563.7737438	28.18868719
1078	1079	38.5	-106.5	413.8099	266.8049	0.002085	71010.13	1	0.00335209	62.5540585	1.037643846	0.950733759	0.000178233	3.18E-06	0.000973406	0.98246491	6.065724834	0.12607403	1.579908719	1.437255884	6.29978738	15.50875085	64.6197952	98.05019404	474.139524	572.189718	28.6094859
1079	1080	38.5	-105.5	415.4221	269.3298	0.00217	74923.66	1	0.003488746	56.69552608	1.081984329	0.940855616	0.000185849	3.00E-06	0.000967752	0.984104178	5.814708995	0.126509895	1.501550931	1.434156199	6.000375442	14.87730146	61.9887561	101.3263601	453.841257	555.1676171	27.75838085
1080	1081	38.5	-104.5	420.0121	273.319	0.002327	81323.31	1	0.003741158	49.13431064	1.147466196	0.916966975	0.000197096	3.00E-06	0.000949207	0.985021332	5.485161481	0.127922213	1.392734132	1.437991294	5.552936838	13.99674596	58.31977482	106.6633315	427.1729545	533.8362859	26.6918143
1081	1082	38.5	-103.5	417.2419	275.0299	0.002409	85661.4	1	0.00387299	47.3545803	1.180780476	0.904732022	0.000202819	2.96E-06	0.000964707	0.985626177	5.320827284	0.128271047	1.375543329	1.437597629	5.481899507	13.7441388	57.26724498	110.0143924	414.6286991	524.6430915	26.23215457
1082	1083	38.5	-102.5	414.871	274.9148	0.002297	87868.96	1	0.003692926	46.70341692	1.194994664	0.896731341	0.00020526	3.00E-06	0.000943039	0.985608712	5.264004845	0.128828372	1.330368544	1.440348751	5.296371073	13.45992158	56.08300659	111.822729	409.8041233	521.6268523	26.08134261
1083	1084	38.5	-101.5	414.8015	274.273	0.002224	90164.98	1	0.003575563	48.59418955	1.215624811	0.886131502	0.000208804	3.01E-06	0.000970642	0.985791752	5.163657736	0.129007081	1.347385513	1.4403145	5.357233386	13.43759821	55.98999256	113.5000259	402.8851508	516.3851768	25.81925884
1084	1085	38.5	-100.5	415.5596	273.5702	0.002191	92353.9	1	0.003522508	51.59256278	1.233983828	0.873920791	0.000211957	3.03E-06	0.001023045	0.985910924	5.069209799	0.128995158	1.403041142	1.440620585	5.566420238	13.60828692	56.70119551	114.9783453	397.1838297	512.1621749	25.60810875
1085	1086	38.5	-99.5	415.5796	273.1524	0.002185	94265.18	1	0.003512862	54.13465777	1.247893825	0.863779734	0.000214347	3.04E-06	0.001072941	0.986001215	4.992921626	0.128876956	1.457980633	1.440780238	5.774741791	13.79530125	57.48042186	116.2551839	392.8182689	509.0734528	25.45367264
1086	1087	38.5	-98.5	415.6844	272.8623	0.002257	95880.62	1	0.003628617	58.0892889	1.256409025	0.853418929	0.000215809	3.06E-06	0.001161745	0.986011054	4.927578019	0.12849251	1.571787402	1.441252201	6.209301366	14.2784115	59.49338125	117.1262697	390.2376874	507.3639572	25.36819786
1087	1088	38.5	-97.5	416.3684	272.6531	0.002384	97022.15	1	0.003832797	63.03928418	1.257844647	0.841902353	0.000216056	3.08E-06	0.001279692	0.985945064	4.8754314	0.12768551	1.735219341	1.441646178	6.837458	15.01744043	62.57266845	117.638301	389.9291427	507.5674437	25.37837218
1088	1089	38.5	-96.5	416.9989	272.2596	0.002521	97696.96	1	0.004053055	69.0815373	1.253153361	0.830199845	0.00021525	3.10E-06	0.001413586	0.9857954	4.837487666	0.126595211	1.927754724	1.441775787	7.580017022	15.91363041	66.30679338	117.7397965	391.5080007	509.2477972	25.46238986
1089	1090	38.5	-95.5	418.2673	272.1515	0.00262	98540.13	1	0.004212219	72.98614424	1.25145819	0.818534109	0.000214959	3.11E-06	0.001507455	0.985731439	4.797531259	0.125683978	2.062792914	1.441756774	8.103343619	16.53110854	68.87961893	118.1967952	392.1307669	510.3275621	25.5163781
1090	1091	38.5	-94.5	420.0297	272.1097	0.002671	99102.94	1	0.004294212	75.05947976	1.252689846	0.810619749	0.00021517	3.12E-06	0.001558095	0.985723931	4.766255676	0.125202138	2.13160365	1.441737386	8.370173686	16.83497254	70.1457189	118.5004194	391.7663164	510.2667359	25.51333679
1091	1092	38.5	-93.5	418.5612	272.0241	0.002739	99345.02	1	0.004403537	77.64181825	1.244872599	0.806034807	0.000213828	3.12E-06	0.001618339	0.985605476	4.76604117	0.124497512	2.228596441	1.441629535	8.747293648	17.3080583	72.1169096	118.5290266	394.2508405	512.7798671	25.63899335
1092	1093	38.5	-92.5	417.9547	271.8927	0.002821	99341.51	1	0.00453537	80.73556356	1.235333324	0.800552707	0.000212189	3.13E-06	0.001687272	0.985459052	4.766868425	0.123641351	2.342044679	1.44145965	9.189461232	17.86347534	74.43114725	118.3731394	397.3464993	515.7196388	25.78598194
1093	1094	38.5	-91.5	418.1936	271.926	0.002845	99566.22	1	0.004573955	81.40581458	1.234426194	0.797585635	0.000212033	3.13E-06	0.001706748	0.985444962	4.758313187	0.123388605	2.371853614	1.441477806	9.306131616	18.00116483	75.00485345	118.5270416	397.6550618	516.1821035	25.80910517
1094	1095	38.5	-90.5	424.7186	272.0122	0.002882	100119.8	1	0.004633441	82.39741053	1.244088184	0.786479514	0.000213693	3.13E-06	0.001738518	0.985552429	4.700194362	0.123154751	2.398754259	1.441635238	9.410790053	18.07452866	75.31053609	118.8738929	394.5792896	513.4531825	25.67265913
1095	1096	38.5	-89.5	421.773	271.9213	0.002909	100601.3	1	0.004676849	84.12821702	1.236895908	0.783415878	0.000212457	3.14E-06	0.001775111	0.985447173	4.705808468	0.122584318	2.46491922	1.441507005	9.670629326	18.40544834	76.68936808	119.1925167	396.9731993	516.165716	25.8082858
1096	1097	38.5	-88.5	420.9562	271.8334	0.002949	100759.3	1	0.004741158	85.97099872	1.230684992	0.779436422	0.000211391	3.14E-06	0.001814285	0.985351418	4.705981801	0.12200557	2.532501557	1.441387402	9.935818974	18.7376953	78.07373043	119.2449865	399.0289699	518.2739564	25.91369782
1097	1098	38.5	-87.5	424.3353	271.7292	0.00298	100723.5	1	0.004790997	87.511001	1.231358414	0.773336724	0.000211506	3.15E-06	0.001844008	0.985337518	4.684894852	0.12166513	2.572208932	1.44131009	10.09146693	18.91154594	78.79810807	119.1426738	398.8319026	517.9745764	25.89872882
1098	1099	38.5	-86.5	421.1114	271.6285	0.003067	100326.7	1	0.004930868	90.37442361	1.214306422	0.771310735	0.000208577	3.15E-06	0.001906241	0.985100543	4.713367871	0.120621601	2.694960195	1.441087594	10.57345844	19.54349571	81.43123211	118.7289999	404.4272021	523.156202	26.1578101
1099	1100	38.5	-85.5	424.5314	271.5693	0.003075	99838.34	1	0.00494373	90.56312307	1.216592637	0.770026743	0.00020897	3.16E-06	0.001905365	0.985123099	4.704396365	0.120669114	2.688733791	1.441055832	10.5493372	19.5041923	81.26746793	118.3971263	403.6780687	522.075195	26.10375975
1100	1101	38.5	-84.5	421.9366	271.6674	0.003096	99430.55	1	0.004977492	90.15362547	1.210100206	0.774408452	0.000207855	3.15E-06	0.001904109	0.985055343	4.732426235	0.120583664	2.701097724	1.441079051	10.59723256	19.59241923	81.63508014	118.0924304	405.8214121	523.9138425	26.19569212
1101	1102	38.5	-83.5	420.9911	271.8141	0.003104	99338.52	1	0.004990354	89.33209057	1.208960617	0.776614722	0.000207659	3.15E-06	0.001896527	0.985059858	4.741704997	0.1206459	2.693563282	1.441194101	10.56744904	19.56455732	81.51898882	118.0557217	406.1859905	524.2417122	26.21208561
1102	1103	38.5	-82.5	421.7325	272.1252	0.003136	99339.18	1	0.005041801	88.21146818	1.209872507	0.776523934	0.000207816	3.14E-06	0.001895037	0.985107336	4.738051346	0.120650571	2.690770297	1.441454608	10.55632525	19.54725207	81.44688364	118.081373	405.8458409	523.9272139	26.19636069
1103	1104	38.5	-81.5	422.0093	271.8226	0.003137	97936.61	1	0.005043408	88.95027579	1.202476157	0.782169918	0.000206545	3.15E-06	0.001887348	0.984990131	4.774723333	0.120639443	2.695356686	1.441106256	10.57491165	19.60673737	81.69473904	117.0925209	408.4101537	525.5026746	26.27513373
1104	1105	38.5	-80.5	418.5086	270.748	0.003053	94992.85	1	0.00490836	90.91423884	1.185757841	0.800440572	0.000203673	3.16E-06	0.001840305	0.984719744	4.877740548	0.121022462	2.659195821	1.439810381	10.43680774	19.53457695	81.39407061	115.0460399	414.1692435	529.2152834	26.46076417
1105	1106	38.5	-79.5	416.7808	270.8354	0.002983	94355.82	1	0.00479582	87.66706256	1.187672324	0.811449033	0.000204002	3.15E-06	0.001771024	0.984789571	4.913813164	0.121873777	2.555404686	1.439882318	10.03081282	19.06178676	79.42411151	114.7326027	413.5188055	528.2514082	26.41257041
1106	1107	38.5	-78.5	417.4864	272.5669	0.003014	97917.73	1	0.004845659	80.91137947	1.216456619	0.80279573	0.000208947	3.12E-06	0.001743075	0.985291163	4.811340373	0.122707756	2.458509778	1.441815268	9.643717883	18.47809106	76.99204607	117.2299441	403.419751	520.6496951	26.03248476
1107	1108	38.5	-77.5	421.8643	273.8253	0.003107	101089.9	1	0.004995177	78.57266604	1.240928306	0.786666236	0.00021315	3.09E-06	0.001775261	0.985688027	4.696116106	0.122809286	2.453454473	1.442998907	9.618406348	18.33378512	76.39077133	119.1866794	395.1042655	514.2909449	25.71454725
1108	1109	38.5	-76.5	421.9984	274.0775	0.003218	102170.9	1	0.005173633	80.75863621	1.236194697	0.775204997	0.000212337	3.10E-06	0.001855537	0.985627671	4.666888832	0.121809962	2.574154908	1.443263086	10.08932453	18.89544132	78.73100551	119.7043676	396.5892684	516.293636	25.8146818
1109	1110	38.5	-75.5	419.7004	274.6414	0.00331	102343.1	1	0.005321543	79.89058412	1.231600033	0.776720197	0.000211548	3.09E-06	0.001873994	0.985624219	4.677138547	0.121613668	2.60635826	1.443655514	10.2123664	19.06113239	79.42138495	119.6138132	397.8322551	517.4460684	25.87230342
1110	1111	38.5	-74.5	416.683	276.1241	0.003767	102311.8	1	0.00605627	81.73662384	1.197708672	0.764214231	0.000205726	3.06E-06	0.002031435	0.985360411	4.676780761	0.119294752	2.919833101	1.445178111	11.41795734	20.57904407	85.74601696	119.4845768	409.1887478	528.6733245	26.43366623
1111	1112	38.5	-73.5	415.2282	278.1093	0.004368	102236.3	1	0.007022508	82.32382832	1.164088076	0.750168087	0.000199952	3.01E-06	0.002186207	0.985169492	4.65121292	0.11718132	3.24759147	1.447516044	12.66174995	22.1252517	92.18854875	119.1644627	420.9490648	540.1135275	27.00567637
1112	1113	38.5	-72.5	414.3345	279.6902	0.004805	102160.6	1	0.00772508	81.07166589	1.149830112	0.746951611	0.000197503	2.97E-06	0.002252935	0.985187081	4.629216589	0.116699802	3.386384503	1.449268778	13.16780904	22.74937871	94.78907795	118.5783652	425.591315	544.1696802	27.20848401
1113	1114	38.5	-71.5	413.7995	280.6344	0.005068	102109.7	1	0.00814791	80.08894715	1.146098827	0.748392694	0.000196862	2.93E-06	0.002261553	0.985311172	4.598091954	0.11742436	3.418606515	1.450573239	13.24277658	22.82747265	95.11446938	118.336556	426.7764395	545.1129955	27.25564978
1114	1115	38.5	-70.5	413.4636	281.1643	0.005248	102066.1	1	0.008437299	79.94501647	1.14138709	0.747630494	0.000196052	2.91E-06	0.002274116	0.985357615	4.576367966	0.117724077	3.461014718	1.451423657	13.37461147	22.98114189	95.75475786	118.2808337	428.575017	546.8558508	27.34279254
1115	1116	38.5	-69.5	413.0982	281.8785	0.005493	102039.5	1	0.00883119	79.68353148	1.135794261	0.746707623	0.000195092	2.88E-06	0.002287956	0.985430821	4.545712278	0.118167674	3.512280069	1.452573833	13.53039018	23.15912404	96.49635016	118.2608027	430.7630972	549.0238999	27.451195
1116	1117	38.5	-68.5	412.6734	282.7966	0.005855	102004.7	1	0.009413183	79.78987041	1.125551084	0.743329064	0.000193332	2.85E-06	0.002322522	0.98548356	4.506014754	0.118449194	3.611291321	1.454071136	13.85886133	23.54868774	98.11953224	118.1191186	434.6776519	552.7967705	27.63983852
1117	1118	38.5	-67.5	412.3202	283.7634	0.006214	101978.8	1	0.009990354	79.33802431	1.119331876	0.742662997	0.000192264	2.81E-06	0.002336376	0.985602071	4.463301175	0.119142753	3.668672826	1.455616709	14.02428256	23.73101603	98.87923345	118.0661163	437.1250256	555.1911419	27.7595571
1118	1119	38.5	-66.5	412.0428	284.516	0.006489	101967.1	1	0.010432476	78.78400921	1.116408141	0.743426817	0.000191762	2.78E-06	0.002338136	0.985719992	4.42982219	0.119843401	3.693339414	1.456801332	14.07695219	23.77675853	99.06982719	118.0575962	438.2983968	556.355993	27.81779965
1119	1120	38.5	-65.5	411.8011	285.0555	0.006635	101962.4	1	0.010667203	77.72274473	1.119835847	0.74788157	0.00019235	2.76E-06	0.002310609	0.985877313	4.406722204	0.120849825	3.650620381	1.457623198	13.88332567	23.51914127	97.99642197	118.1913442	437.076103	555.2674472	27.76337236
1120	1121	38.5	-64.5	411.5436	285.7639	0.006842	101965.4	1	0.011	76.48999675	1.121977998	0.751786731	0.000192718	2.72E-06	0.002274748	0.986057627	4.384213848	0.122151857	3.606248815	1.459006054	13.66845546	23.24007603	96.83365013	118.4421078	436.5377751	554.9798829	27.74899414
1121	1122	38.5	-63.5	411.3208	286.4557	0.007127	101967.8	1	0.011458199	76.13853161	1.117213993	0.750767765	0.0001919	2.70E-06	0.002274892	0.986145031	4.361947168	0.122807247	3.636175914	1.460417711	13.73982667	23.32117471	97.17156129	118.5138129	438.5523157	557.0661286	27.85330643
1122	1123	39.5	-128.5	410.507	285.6887	0.007253	101958.5	1	0.011660772	81.46018602	1.076644821	0.721836637	0.000184931	2.73E-06	0.002480761	0.985471563	4.393435039	0.118120639	4.085319967	1.458851305	15.51498582	25.57071278	106.5446366	117.927444	454.9093185	572.8367625	28.64183813
1123	1124	39.5	-127.5	410.6961	285.4954	0.007199	101963.3	1	0.011573955	81.89368281	1.075273426	0.719989923	0.000184696	2.73E-06	0.002492748	0.985417703	4.398010142	0.117642526	4.107143308	1.458411315	15.61632345	25.69753073	107.0730447	117.9574184	455.5458864	573.5033048	28.67516524
1124	1125	39.5	-126.5	411.1924	285.3459	0.00719	102056	1	0.011559486	82.67534817	1.070930787	0.714974897	0.00018395	2.74E-06	0.002519593	0.985336575	4.396877968	0.116897025	4.16622375	1.458073425	15.86024272	25.99831489	108.326312	118.0505568	457.51429	575.5648468	28.77824234
1125	1126	39.5	-125.5	412.1276	285.3393	0.007216	102190.8	1	0.011601286	83.11871122	1.06871582	0.710720325	0.00018357	2.74E-06	0.002536788	0.985299546	4.388054479	0.116552881	4.204130814	1.458189973	16.00855308	26.17548123	109.0645051	118.1531818	458.547494	576.7006758	28.83503379
1126	1127	39.5	-124.5	413.6764	284.5676	0.00705	101314.1	1	0.011334405	84.72798965	1.059954288	0.706189652	0.000182065	2.78E-06	0.002572585	0.984968915	4.431598582	0.114820181	4.283937104	1.457154402	16.37285132	26.66036159	111.0848399	117.5722531	462.3436087	579.9158618	28.99579309
1127	1128	39.5	-123.5	415.713	282.3829	0.00614	97197.8	1	0.009871383	81.96805728	1.087058941	0.747469864	0.000186721	2.86E-06	0.002387261	0.984898933	4.632388574	0.115989851	3.843771689	1.452798734	14.79313724	24.83808609	103.4920254	115.0298484	450.5241745	565.5540229	28.27770114
1128	1129	39.5	-122.5	420.64	281.7717	0.005792	96471.88	1	0.009311897	79.99870081	1.113890581	0.761439425	0.000191329	2.83E-06	0.002297625	0.985439738	4.64234688	0.117249602	3.587496642	1.449180715	13.8499054	23.64617924	98.52574683	114.3565069	439.1664837	553.5229906	27.67614953
1129	1130	39.5	-121.5	421.5078	280.7731	0.005168	94170.13	1	0.008308682	74.60378846	1.142762517	0.797738679	0.000196288	2.88E-06	0.002062787	0.985530256	4.758932477	0.120125831	3.136112275	1.448197757	12.14858346	21.61195179	90.04979914	113.4728504	428.2200532	541.6929036	27.08464518
1130	1131	39.5	-120.5	416.5677	277.1534	0.004146	85934.75	1	0.006665595	70.24205438	1.123711199	0.86448375	0.000193016	2.95E-06	0.001729123	0.984926785	5.189803762	0.122143557	2.645522298	1.442753678	10.33885022	19.73907352	82.24613966	108.0932482	435.6122494	543.7054977	27.18527488
1131	1132	39.5	-119.5	415.0147	276.5545	0.003734	83871.48	1	0.006003215	64.42401332	1.124597282	0.889758365	0.000193168	2.92E-06	0.001515328	0.985109278	5.319661385	0.123923763	2.308901201	1.439872953	9.060318864	18.25267816	76.05282568	107.0609024	435.3765719	542.4374743	27.12187372
1132	1133	39.5	-118.5	412.0907	277.884	0.003708	85111.75	1	0.005961415	59.12613344	1.137955638	0.897407875	0.000195463	2.88E-06	0.00140293	0.985468207	5.282032885	0.125665222	2.110405465	1.439726741	8.276732593	17.23456291	71.81067879	108.1942469	429.8513484	538.0455953	26.90227976
1133	1134	39.5	-117.5	411.1498	276.2917	0.003546	82197.71	1	0.005700965	61.09261765	1.111099802	0.906252813	0.00019085	2.95E-06	0.001398833	0.984799923	5.455406797	0.124832016	2.152108906	1.440376995	8.456760788	17.6294855	73.4561896	105.9794332	440.6900079	546.6694412	27.33347206
1134	1135	39.5	-116.5	411.2899	274.6491	0.003344	80059.86	1	0.005376206	63.10166888	1.09330532	0.911148529	0.000187793	3.03E-06	0.001383106	0.984099923	5.581132502	0.124399824	2.158086667	1.441781448	8.492807005	17.79820745	74.15919771	104.3802221	447.9075525	552.2877746	27.61438873
1135	1136	39.5	-115.5	411.6344	274.0572	0.0032	79646.77	1	0.005144695	62.69534242	1.093325619	0.91373551	0.000187797	3.04E-06	0.001340154	0.984047176	5.601390574	0.124734802	2.090136315	1.441459306	8.232055168	17.48977616	72.87406734	104.1886752	448.10148	552.2901551	27.61450776
1136	1137	39.5	-114.5	412.2589	274.0671	0.003064	80562.22	1	0.004926045	60.68238411	1.107324331	0.913170722	0.000190201	3.03E-06	0.001285136	0.98433622	5.556673429	0.125396157	1.975331806	1.440780781	7.790127966	16.88831014	70.36795892	105.0299815	442.4405229	547.4705044	27.37352522
1137	1138	39.5	-113.5	413.1257	275.1741	0.003237	83566.99	1	0.00520418	61.40670313	1.133867385	0.901114115	0.00019476	2.93E-06	0.001364009	0.985193058	5.387676887	0.124891126	2.046348315	1.437307147	8.075513988	17.07173746	71.13223944	107.1296887	431.9376209	539.0673096	26.95336548
1138	1139	39.5	-112.5	419.1675	274.2839	0.003043	82984.47	1	0.004892283	61.11578311	1.142184326	0.898205202	0.000196189	2.99E-06	0.00131017	0.984976171	5.373965844	0.125595566	1.951997142	1.439317661	7.701768432	16.59264465	69.13601936	106.8504872	429.0012959	535.8517831	26.79258915
1139	1140	39.5	-111.5	419.0005	271.5488	0.002769	79630.52	1	0.004451768	65.15514997	1.1142949	0.907232257	0.000191399	3.09E-06	0.001269015	0.984091394	5.523868818	0.12556517	1.939248258	1.440069789	7.651715004	16.68046704	69.50194599	104.4584758	440.301901	544.7603768	27.23801884
1140	1141	39.5	-110.5	416.5171	271.1777	0.002648	80110.7	1	0.004257235	64.43092172	1.117087594	0.908378851	0.000191878	3.10E-06	0.001230922	0.984091692	5.526196708	0.125915926	1.874207852	1.439978654	7.400923747	16.36722289	68.19676203	104.9661588	439.2445288	544.2106876	27.21053438
1141	1142	39.5	-109.5	414.5594	271.7227	0.002586	81578.32	1	0.004157556	61.55036	1.12947278	0.9074677	0.000194005	3.07E-06	0.001190196	0.984428542	5.484327718	0.12634901	1.790072519	1.43947018	7.07795608	15.91817551	66.32573128	106.213799	434.4315293	540.6453284	27.03226642
1142	1143	39.5	-108.5	414.6077	271.0555	0.002561	79666.02	1	0.004117363	62.53465988	1.112585519	0.91416089	0.000191105	3.09E-06	0.001178756	0.984079204	5.572148119	0.126200738	1.799119224	1.439574553	7.11449528	16.05153792	66.88140799	104.7336324	441.0607478	545.7943802	27.28971901
1143	1144	39.5	-107.5	414.9194	268.8253	0.002338	75096.21	1	0.003758842	63.59096191	1.077548216	0.934393071	0.000185087	3.06E-06	0.001091866	0.983748719	5.7927474	0.125839119	1.711311098	1.435123731	6.802293118	15.86731447	66.11381027	101.1802971	455.8852675	557.0655646	27.85327823
1144	1145	39.5	-106.5	413.4788	266.5736	0.002034	71225.78	1	0.003270096	62.3097778	1.040170154	0.950149233	0.000178667	3.19E-06	0.000958176	0.982481336	6.056751719	0.126195175	1.550335608	1.437171863	6.186025098	15.35647946	63.9853311	98.2932389	473.0794954	571.3727343	28.56863672
1145	1146	39.5	-105.5	417.993	268.8913	0.002213	74281.63	1	0.003557878	59.24682621	1.079316903	0.939761081	0.000185391	3.02E-06	0.001002998	0.983986269	5.819634389	0.126295109	1.562648595	1.434004164	6.236021164	15.17860342	63.24418092	100.6621323	455.2280453	555.8901776	27.79450888
1146	1147	39.5	-104.5	423.9185	272.9473	0.002323	81458.3	1	0.003734727	50.47876696	1.155231846	0.911697088	0.00019843	3.01E-06	0.000968664	0.98503377	5.44117464	0.128032296	1.413987803	1.438811314	5.629412545	14.0514186	58.54757748	106.7134073	424.3970084	531.1104157	26.55552079
1147	1148	39.5	-103.5	418.6274	274.0582	0.002331	84934.56	1	0.003747588	48.72383346	1.180587787	0.906605886	0.000202785	2.93E-06	0.000968014	0.985768937	5.321727418	0.127977191	1.378035166	1.434637681	5.501753705	13.76413116	57.3505465	109.450323	414.8637192	524.3140423	26.21570211
1148	1149	39.5	-102.5	415.4272	273.8986	0.002363	87508.74	1	0.003799035	51.47907854	1.19140463	0.893822969	0.000204644	3.00E-06	0.001032226	0.985562074	5.251386204	0.128232944	1.464897806	1.439325256	5.816613218	14.10045543	58.75189762	111.2672333	411.2887999	522.5560332	26.12780166
1149	1150	39.5	-101.5	415.0713	273.2585	0.002326	90044.32	1	0.00373955	54.61974568	1.210075051	0.879875487	0.000207851	3.04E-06	0.001088993	0.985567972	5.145640484	0.128269223	1.526243935	1.440831671	6.043317394	14.28430271	59.51792794	113.0840196	404.9995348	518.0835544	25.90417772
1150	1151	39.5	-100.5	415.8288	272.4667	0.002286	92452.23	1	0.003675241	58.39482727	1.229569041	0.866234189	0.000211199	3.07E-06	0.001150197	0.985680141	5.042753104	0.128190584	1.589471809	1.440934388	6.282460742	14.48381063	60.34921095	114.6751916	398.8936629	513.5688545	25.67844273
1151	1152	39.5	-99.5	416.0565	272.0077	0.002216	94411.59	1	0.003562701	59.78796755	1.246439793	0.857271097	0.000214097	3.08E-06	0.001163004	0.985806953	4.968456977	0.12837397	1.585364869	1.440931485	6.263643856	14.38677116	59.94487982	116.0761031	393.5362161	509.6123192	25.48061596
1152	1153	39.5	-98.5	416.15	271.7022	0.002207	95967.39	1	0.003548232	61.90262543	1.256448586	0.848551014	0.000215816	3.09E-06	0.001200797	0.985867158	4.912560623	0.128227599	1.626250756	1.440943533	6.419646018	14.52762853	60.53178553	117.1345425	390.5117268	507.6462693	25.38231346
1153	1154	39.5	-97.5	416.6278	271.4803	0.002281	96967.26	1	0.003667203	65.70832986	1.258778518	0.839388081	0.000216216	3.11E-06	0.001283003	0.985836099	4.870276132	0.127661187	1.738073707	1.441040747	6.849771149	15.02682292	62.61176217	117.6366364	389.9026575	507.5392939	25.37696469
1154	1155	39.5	-96.5	419.0635	270.9993	0.002386	97677.82	1	0.003836013	71.73962226	1.258930267	0.826690116	0.000216242	3.13E-06	0.001400697	0.985743282	4.820375567	0.126775812	1.900515481	1.440949728	7.476212704	15.76482929	65.68678871	117.8204411	389.9939024	507.8143435	25.39071717
1155	1156	39.5	-95.5	419.5571	270.7746	0.002478	98404.15	1	0.003983923	76.31721183	1.25534836	0.816179322	0.000215627	3.14E-06	0.001495899	0.985645742	4.789022688	0.12587767	2.038210657	1.440741342	8.009675363	16.40352772	68.34803216	118.1311247	391.1813224	509.3124471	25.46562235
1156	1157	39.5	-94.5	421.888	270.6476	0.00253	98944.56	1	0.004067524	79.08685517	1.257557159	0.807821855	0.000216006	3.14E-06	0.001552941	0.985649249	4.753655633	0.125415623	2.111943888	1.440551407	8.295111479	16.72667803	69.69449178	118.3179968	390.4905818	508.8085786	25.44042893
1157	1158	39.5	-93.5	418.948	270.6925	0.002567	99353.66	1	0.00412701	80.3050026	1.251715401	0.80643205	0.000215003	3.15E-06	0.001585297	0.985562798	4.759951777	0.125030273	2.166633746	1.440636858	8.50719978	16.99945243	70.83105181	118.5398359	392.2967575	510.8365934	25.54182967
1158	1159	39.5	-92.5	419.1785	270.8336	0.002632	99581.88	1	0.004231511	81.66410622	1.247723968	0.801649083	0.000214317	3.15E-06	0.001628505	0.985515381	4.750714174	0.124482369	2.23520976	1.440701866	8.774674978	17.32578315	72.19076311	118.6749627	393.5699074	512.2448701	25.61224351
1159	1160	39.5	-91.5	418.8702	271.0455	0.002661	99913	1	0.004278135	81.54556487	1.247549942	0.799798425	0.000214288	3.15E-06	0.001642161	0.985529652	4.74330137	0.124324263	2.25512091	1.440872244	8.851861922	17.41548071	72.56450295	118.8927828	393.582015	512.4747978	25.62373989
1160	1161	39.5	-90.5	420.3329	271.1138	0.002702	100216.4	1	0.004344051	82.63231884	1.247511373	0.794446508	0.000214281	3.15E-06	0.001673809	0.985524224	4.724901173	0.123957245	2.300219216	1.440918402	9.027854698	17.61785074	73.4077114	119.0729873	393.6274435	512.7004308	25.63502154
1161	1162	39.5	-89.5	421.7853	270.93	0.00274	100208.8	1	0.004405145	84.93506894	1.244197098	0.788992823	0.000213712	3.15E-06	0.001714556	0.985451929	4.71420212	0.123447002	2.363074342	1.440723656	9.273855341	17.91530246	74.64709359	119.0052057	394.7405132	513.7457189	25.68728595
1162	1163	39.5	-88.5	420.5164	270.7167	0.002785	100146	1	0.004477492	87.65028732	1.23554577	0.785800675	0.000212226	3.16E-06	0.001761609	0.985311109	4.72168472	0.122810159	2.443720311	1.440451952	9.589206812	18.31787396	76.32447481	118.8269194	397.515733	516.3426524	25.81713262
1163	1164	39.5	-87.5	422.3786	270.5347	0.002845	100097.9	1	0.004573955	90.71156501	1.230476723	0.77877743	0.000211355	3.17E-06	0.001817722	0.985209987	4.708864793	0.122110559	2.530439249	1.440224822	9.92852347	18.73016289	78.04234539	118.624389	399.1576984	517.7820875	25.88910437
1164	1165	39.5	-86.5	422.8759	270.4605	0.002914	99697.81	1	0.004684887	93.04882835	1.220845717	0.774640432	0.0002097	3.18E-06	0.001864597	0.985077824	4.715499967	0.121322164	2.617426168	1.440017437	10.27172769	19.16599343	79.85830597	118.3213716	402.3870647	520.7084363	26.03542182
1165	1166	39.5	-85.5	421.5292	270.3507	0.002925	99271.23	1	0.004702572	93.76357667	1.215039649	0.776763146	0.000208703	3.18E-06	0.001870899	0.985000731	4.735286716	0.121150806	2.638003814	1.4398204	10.3530163	19.28727804	80.36365849	117.9931396	404.3237951	522.3169346	26.11584673
1166	1167	39.5	-84.5	424.1631	270.4756	0.002944	99094.73	1	0.004733119	93.33144208	1.217613888	0.775118612	0.000209145	3.17E-06	0.001872396	0.985071406	4.723544354	0.121148822	2.635488476	1.439855562	10.34383295	19.26387016	80.26612568	117.8834996	403.4818004	521.3653001	26.068265
1167	1168	39.5	-83.5	421.5339	270.6957	0.002935	99086.35	1	0.00471865	91.5281255	1.216650647	0.780180665	0.00020898	3.17E-06	0.001850615	0.98505894	4.742178995	0.121421581	2.607729872	1.440211773	10.23300259	19.14454481	79.76893671	117.9246125	403.7670217	521.6916342	26.08458171
1168	1169	39.5	-82.5	420.8471	270.9111	0.002981	99245.62	1	0.004792605	91.63242713	1.212817531	0.778120756	0.000208322	3.17E-06	0.001872272	0.985024974	4.742421548	0.121051282	2.648220426	1.440389596	10.39208348	19.34416633	80.60069303	118.042573	405.0462422	523.0888152	26.15444076
1169	1170	39.5	-81.5	421.6838	271.0989	0.003009	99021.69	1	0.004837621	91.00737416	1.212181867	0.778397006	0.000208212	3.16E-06	0.001874248	0.98503773	4.743998586	0.12101256	2.652938676	1.440554331	10.40996521	19.36846937	80.7019557	117.8741447	405.2352898	523.1094345	26.15547173
1170	1171	39.5	-80.5	422.044	270.6737	0.00298	97426.19	1	0.004790997	91.5214247	1.206681593	0.786571107	0.000207268	3.17E-06	0.001848176	0.984959338	4.785134418	0.121278148	2.625477078	1.440008015	10.30355501	19.27545267	80.31438611	116.7503076	407.1181506	523.8684582	26.19342291
1171	1172	39.5	-79.5	421.1917	270.2809	0.002908	95575.88	1	0.004675241	90.21772042	1.203240146	0.800991121	0.000206676	3.17E-06	0.001783034	0.984870937	4.844041074	0.122136553	2.535398035	1.439773807	9.948618796	18.88996827	78.70820111	115.4372181	408.1579876	523.5952057	26.17976029
1172	1173	39.5	-78.5	419.1159	271.2179	0.002881	97190.05	1	0.004631833	84.78085129	1.21563994	0.80189319	0.000208806	3.15E-06	0.00173362	0.985146391	4.817870395	0.122746494	2.446863334	1.440702597	9.602890322	18.43107314	76.7961381	116.8728271	404.0325684	520.9053954	26.04526977
1173	1174	39.5	-77.5	420.7107	272.4694	0.002925	99891.44	1	0.004702572	80.68275002	1.237604836	0.793187447	0.000212579	3.12E-06	0.001730088	0.985528237	4.73294282	0.123207229	2.397919797	1.441934141	9.405725234	18.10172922	75.42387175	118.6314142	396.4743161	515.1057303	25.75528651
1174	1175	39.5	-76.5	423.7328	272.9446	0.003	101120	1	0.004823151	80.90765134	1.244358341	0.782782029	0.000213739	3.11E-06	0.001772555	0.985636868	4.682071476	0.122835065	2.444479331	1.442397277	9.585900328	18.27768348	76.15701448	119.3423462	394.2795282	513.6218744	25.68109372
1175	1176	39.5	-75.5	424.1624	273.3384	0.003052	101828	1	0.004906752	80.54190679	1.246863155	0.778834297	0.00021417	3.11E-06	0.001793064	0.985697215	4.661615016	0.122675377	2.467110367	1.442740504	9.672617009	18.36675827	76.52815946	119.7022571	393.3846784	513.0869355	25.65434678
1176	1177	39.5	-74.5	420.1314	274.2068	0.003238	102174.6	1	0.005205788	80.50771881	1.233021368	0.777061462	0.000211792	3.09E-06	0.001858457	0.985602996	4.678508408	0.121749169	2.583998863	1.443328669	10.12715132	18.95473643	78.97806847	119.6606045	397.5486207	517.2092251	25.86046126
1177	1178	39.5	-73.5	417.3616	275.8534	0.003711	102238.2	1	0.005966238	82.02928912	1.200319722	0.764536957	0.000206175	3.06E-06	0.002021592	0.985358436	4.679422283	0.119371235	2.897022834	1.444866439	11.33487298	20.47555577	85.31481571	119.4451414	408.3044862	527.7496276	26.38748138
1178	1179	39.5	-72.5	415.4448	277.5321	0.004212	102165	1	0.006771704	82.60664273	1.170148866	0.75290369	0.000200993	3.02E-06	0.002155259	0.985175541	4.662382061	0.117501603	3.183113666	1.446838059	12.42195212	21.8317875	90.96578127	119.2431171	418.8727374	538.1158544	26.90579272
1179	1180	39.5	-71.5	414.6183	278.5697	0.00449	102094.7	1	0.00721865	81.83138882	1.159392674	0.750460695	0.000199145	3.00E-06	0.002201877	0.985168974	4.649995152	0.117084514	3.284280993	1.448008479	12.79423046	22.2935996	92.88999833	118.9361471	422.5038558	541.4400029	27.07200014
1180	1181	39.5	-70.5	414.1596	279.0164	0.004643	102054.1	1	0.00746463	81.99531807	1.151219808	0.747291644	0.000197741	2.99E-06	0.002237934	0.985116257	4.645670663	0.116569652	3.362401762	1.448530469	13.09132474	22.66449729	94.43540538	118.7820453	425.4135891	544.1956344	27.20978172
1181	1182	39.5	-69.5	413.7509	279.5035	0.00481	102014.5	1	0.007733119	82.09009968	1.14302947	0.744097049	0.000196334	2.98E-06	0.002274599	0.985068044	4.640222318	0.116064777	3.441706642	1.449098317	13.39201513	23.03910719	95.99627996	118.5941393	428.3258346	546.9199739	27.34599869
1182	1183	39.5	-68.5	413.3076	280.4073	0.0051	101981.8	1	0.008199357	81.75328301	1.133804788	0.741324383	0.00019475	2.95E-06	0.002311567	0.985094268	4.615292113	0.116019022	3.532741809	1.450300746	13.70996904	23.42432273	97.60134472	118.3794045	431.6754641	550.0548686	27.50274343
1183	1184	39.5	-67.5	412.8396	281.6093	0.005492	101950.3	1	0.008829582	81.06511047	1.126368471	0.74066876	0.000193472	2.90E-06	0.002329219	0.985249012	4.562171946	0.116976391	3.603996284	1.452180432	13.90815769	23.64348274	98.51451143	118.2761892	434.5703279	552.8465171	27.64232586
1184	1185	39.5	-66.5	412.4481	282.7818	0.00592	101922.7	1	0.009517685	80.68785568	1.11730353	0.738656111	0.000191915	2.85E-06	0.002355735	0.985373529	4.509979229	0.117708559	3.692030098	1.454050257	14.17582832	23.94959646	99.78998526	118.1125301	438.0525675	556.1650975	27.80825488
1185	1186	39.5	-65.5	412.1323	283.5435	0.006163	101895.1	1	0.00990836	79.78708388	1.117091512	0.741476747	0.000191879	2.82E-06	0.002347204	0.985526297	4.476968996	0.11872084	3.68764745	1.455264435	14.10969311	23.84829483	99.36789512	117.9453916	437.9379638	555.8833554	27.79416777
1186	1187	39.5	-64.5	411.8459	284.2304	0.006357	101905.2	1	0.010220257	78.6164296	1.119659812	0.745719496	0.00019232	2.79E-06	0.002322109	0.985704483	4.44609976	0.119827834	3.654796979	1.45630719	13.94482648	23.62185825	98.42440936	118.0978526	437.0734237	555.1712763	27.75856381
1187	1188	39.5	-63.5	411.5707	285.0783	0.006687	101890.1	1	0.010750804	78.1562018	1.115168111	0.74568313	0.000191549	2.75E-06	0.002329289	0.985821678	4.409270125	0.120527289	3.693981409	1.457681171	14.04770156	23.72916155	98.87150645	118.0604446	438.8530129	556.9134575	27.84567288
1188	1189	40.5	-128.5	410.6269	285.0888	0.007008	101863.9	1	0.011266881	81.81431761	1.080822902	0.723684391	0.000185649	2.75E-06	0.002478401	0.985402071	4.413894149	0.117507651	4.05173966	1.457562208	15.43338944	25.4740931	106.1420546	117.8423854	453.0104439	570.8528292	28.54264146
1189	1190	40.5	-127.5	410.8328	284.9943	0.006966	101895.8	1	0.011199357	81.86046826	1.082104847	0.723713242	0.000185869	2.75E-06	0.002477563	0.985398454	4.414905785	0.117434285	4.043305955	1.457387225	15.40832814	25.44136139	106.0056725	117.8572358	452.446282	570.3035178	28.51517589
1190	1191	40.5	-126.5	411.3365	284.9545	0.006967	102013.2	1	0.011200965	82.18219435	1.080830429	0.720903572	0.00018565	2.76E-06	0.002488769	0.985374951	4.410576374	0.117166724	4.06683819	1.457356728	15.50348784	25.55542586	106.4809411	117.9633448	453.0618936	571.0252384	28.55126192
1191	1192	40.5	-125.5	412.5173	284.9729	0.007031	102183.3	1	0.011303859	82.97133011	1.075649028	0.713931475	0.00018476	2.76E-06	0.002520196	0.98530548	4.398063905	0.116540524	4.139919227	1.457532654	15.78801845	25.90007476	107.9169782	118.1026425	455.3957776	573.4984201	28.674921
1192	1193	40.5	-124.5	415.4904	283.6323	0.006547	100087.7	1	0.010525723	82.7435437	1.084237068	0.726276124	0.000186236	2.82E-06	0.002461402	0.985093146	4.495725396	0.11616515	3.994968823	1.455527416	15.30351697	25.36590375	105.6912656	116.9301054	451.7967261	568.7268315	28.43634157
1193	1194	40.5	-123.5	417.191	280.0431	0.005375	93978.81	1	0.008641479	81.39589023	1.098482571	0.7733617	0.000188683	2.91E-06	0.002286175	0.98478895	4.821340514	0.115097746	3.593294802	1.446852955	13.98327869	23.9598647	99.83276959	112.7992175	445.3841477	558.1833652	27.90916826
1194	1195	40.5	-122.5	417.472	278.0605	0.004979	91757.69	1	0.008004823	84.47764042	1.088958769	0.780243679	0.000187047	3.00E-06	0.002249155	0.984206504	4.931521542	0.11445427	3.570936583	1.44607056	13.93704961	24.00003257	100.0001357	111.7932441	450.0762712	561.8695152	28.09347576
1195	1196	40.5	-121.5	416.3144	276.5594	0.004356	88366.16	1	0.007003215	79.12591255	1.109834386	0.826971237	0.000190633	3.04E-06	0.001976455	0.984312073	5.09794578	0.118596293	3.066337264	1.44442229	11.97898707	21.7062887	90.44286959	109.573977	441.3524812	550.9264582	27.54632291
1196	1197	40.5	-120.5	414.0619	275.4053	0.004077	84342.21	1	0.006554662	76.74065003	1.096533351	0.860003421	0.000188348	3.02E-06	0.001829616	0.984218381	5.296971352	0.119691295	2.860893051	1.441263633	11.21489979	20.93371913	87.2238297	106.7960083	446.7084243	553.5044326	27.67522163
1197	1198	40.5	-119.5	412.8696	276.5411	0.00403	84985.13	1	0.0064791	70.50839932	1.114330103	0.873462516	0.000191405	2.92E-06	0.001705977	0.98495292	5.264194363	0.121834116	2.625470611	1.440208661	10.285564	19.73727175	82.23863227	107.4550946	439.2989811	546.7540757	27.33770379
1198	1199	40.5	-118.5	412.6298	277.0609	0.003981	85868.17	1	0.006400322	67.84148784	1.124815585	0.874656685	0.000193206	2.93E-06	0.001648109	0.985062409	5.233001767	0.122863624	2.517056143	1.441363131	9.850623858	19.16490853	79.85378552	108.2833687	435.2009639	543.4843325	27.17421663
1199	1200	40.5	-117.5	413.0685	276.3519	0.003765	84444.59	1	0.006053055	66.34628277	1.122925811	0.885658238	0.000192881	2.92E-06	0.001566485	0.98510739	5.305430988	0.123277108	2.389342482	1.439247102	9.378032756	18.63533044	77.64721016	107.3910132	436.0090129	543.4000261	27.17000131
1200	1201	40.5	-116.5	411.4129	275.0721	0.003542	82316.76	1	0.005694534	66.66005898	1.106686523	0.896741516	0.000190092	2.98E-06	0.001511917	0.984566784	5.44993357	0.123255585	2.332131281	1.439664225	9.174218638	18.5192033	77.16334708	105.8060931	442.6253654	548.4314585	27.42157292
1201	1202	40.5	-115.5	412.122	273.8802	0.003326	80896.12	1	0.005347267	67.03317213	1.099203639	0.901996304	0.000188806	3.04E-06	0.001452095	0.984140282	5.516543819	0.123767777	2.256041757	1.440807414	8.875013652	18.21217442	75.88406008	104.9256557	445.8516984	550.777354	27.5388677
1202	1203	40.5	-114.5	412.2832	274.4729	0.003231	82259.7	1	0.005194534	63.44785734	1.11745318	0.90268689	0.000191941	2.99E-06	0.001386236	0.984682852	5.459509764	0.124510406	2.114111896	1.439140149	8.33317767	17.47044989	72.79354119	106.117822	438.4954362	544.6132582	27.23066291
1203	1204	40.5	-113.5	413.4685	275.3635	0.003329	85604.05	1	0.00535209	63.8177477	1.146857795	0.888330649	0.000196992	2.91E-06	0.00144478	0.985441053	5.278820627	0.124366552	2.14649243	1.436983871	8.461130155	17.44779364	72.69914015	108.5500915	426.9393046	535.4893961	26.77446981
1204	1205	40.5	-112.5	418.5649	274.5932	0.00314	84752.98	1	0.005048232	62.98587857	1.153134343	0.888917857	0.00019807	2.96E-06	0.001380961	0.985254175	5.287257792	0.125043523	2.03881089	1.438205172	8.041371505	16.93068888	70.544537	108.0740306	424.729025	532.8030556	26.64015278
1205	1206	40.5	-111.5	420.7255	271.1971	0.002838	79813.87	1	0.004562701	68.69151651	1.115825703	0.901284926	0.000191662	3.12E-06	0.001334734	0.984002615	5.487752588	0.125136997	2.038612762	1.440170355	8.032957549	17.12463025	71.35262605	104.4232819	439.7612495	544.1845314	27.20922657
1206	1207	40.5	-110.5	415.0888	268.9975	0.002591	77184.98	1	0.004165595	71.48650162	1.087320066	0.916428951	0.000186765	3.14E-06	0.00126909	0.983446286	5.668533716	0.125110661	1.985112316	1.438313892	7.838625931	17.05569652	71.06540215	102.482494	452.0108709	554.4933648	27.72466824
1207	1208	40.5	-109.5	416.2301	269.6201	0.002479	79496.39	1	0.003985531	67.22740388	1.114668349	0.910073185	0.000191463	3.12E-06	0.001209923	0.983961776	5.5504566	0.126019166	1.84300032	1.438661976	7.284996482	16.24313455	67.67972728	104.5125645	440.6135604	545.1261248	27.25630624
1208	1209	40.5	-108.5	415.0532	269.9387	0.00244	79817.48	1	0.00392283	64.87218151	1.116973195	0.911712515	0.000191858	3.12E-06	0.001173275	0.984001816	5.55304869	0.126344159	1.781813532	1.439075991	7.0479468	15.94822917	66.45095487	104.8697205	439.5623586	544.4320791	27.22160395
1209	1210	40.5	-107.5	417.1054	268.6977	0.0024	77061.13	1	0.003858521	67.63157601	1.095815273	0.919713823	0.000188224	3.13E-06	0.001170705	0.983668368	5.665228214	0.125866406	1.812273204	1.437526743	7.175573788	16.21646836	67.56861815	102.6385224	448.5657949	551.2043173	27.56021586
1210	1211	40.5	-106.5	413.9816	267.1872	0.002208	73654.34	1	0.003549839	66.72046738	1.061546296	0.936888951	0.000182338	3.18E-06	0.001073414	0.982871383	5.890100738	0.125909886	1.710104309	1.437254413	6.792722658	15.95609201	66.48371669	100.088055	463.4317103	563.5197653	28.17598827
1211	1212	40.5	-105.5	416.3935	269.7976	0.002268	76524.69	1	0.003646302	58.43139065	1.096960013	0.932494801	0.000188421	3.00E-06	0.001024561	0.984315026	5.717234898	0.126531692	1.572489679	1.434745157	6.266609366	15.11761079	62.99004496	102.474626	447.6852569	550.1598829	27.50799414
1212	1213	40.5	-104.5	418.2369	273.4272	0.002378	83440.04	1	0.003823151	51.1131895	1.16366331	0.909652923	0.000199878	2.96E-06	0.001005156	0.985414523	5.389580794	0.127669199	1.455971376	1.436001121	5.799791963	14.20901445	59.20422689	108.1713119	421.2230922	529.3944041	26.4697202
1213	1214	40.5	-103.5	417.8306	273.6553	0.002445	86287.25	1	0.003930868	53.45259642	1.184828736	0.895866867	0.000203514	2.97E-06	0.001076105	0.985618143	5.264791574	0.127640775	1.535874396	1.437153866	6.099497323	14.46495793	60.27065805	110.1854389	413.5974511	523.78289	26.1891445
1214	1215	40.5	-102.5	416.0882	272.8001	0.002454	88317.41	1	0.003945338	58.43510495	1.194165496	0.882776588	0.000205118	3.04E-06	0.001166789	0.985413644	5.18964601	0.12746148	1.65889658	1.439668405	6.561326048	14.97699852	62.40416052	111.4946214	410.6099967	522.1046181	26.10523091
1215	1216	40.5	-101.5	415.7582	271.7167	0.002404	90425.3	1	0.003864952	63.45876961	1.207186121	0.868185754	0.000207354	3.09E-06	0.001239014	0.985298668	5.101287109	0.127247394	1.747805413	1.440780183	6.895834337	15.31295443	63.8039768	112.9906814	406.414287	519.4049684	25.97024842
1216	1217	40.5	-100.5	416.239	270.7176	0.002315	92317.44	1	0.003721865	67.17754083	1.222679431	0.856999471	0.000210016	3.12E-06	0.001273401	0.985354526	5.02345715	0.127252131	1.774014694	1.440406236	6.994773868	15.35990408	63.99960033	114.2848081	401.5703411	515.8551492	25.79275746
1217	1218	40.5	-99.5	416.6021	270.1285	0.002219	93884.14	1	0.003567524	68.42563884	1.237813845	0.850159499	0.000212615	3.13E-06	0.001267655	0.985471476	4.964355868	0.127559472	1.742662347	1.440143736	6.871752634	15.14647406	63.11030857	115.4163777	396.7399122	512.1562899	25.60781449
1218	1219	40.5	-98.5	416.8916	269.7129	0.002145	95298.99	1	0.003448553	69.26357831	1.250627258	0.843839219	0.000214816	3.14E-06	0.001263764	0.985571511	4.913370785	0.127771754	1.718959883	1.440010591	6.778752624	14.97886564	62.41194016	116.4664703	392.7160203	509.1824905	25.45912453
1219	1220	40.5	-97.5	417.1073	269.462	0.00213	96493.68	1	0.003424437	70.96518447	1.258298011	0.837056123	0.000216133	3.15E-06	0.001288309	0.985624931	4.872704076	0.127674783	1.743196107	1.439906563	6.871511693	15.05499322	62.72913841	117.2780228	390.4530679	507.7310907	25.38655453
1220	1221	40.5	-96.5	418.8603	269.1514	0.002206	97548.66	1	0.003546624	76.05301388	1.260811861	0.82470229	0.000216565	3.16E-06	0.001383174	0.985617206	4.82034101	0.126903711	1.871829453	1.439509168	7.368980011	15.62756336	65.11484732	117.8361184	389.7984802	507.6345986	25.38172993
1221	1222	40.5	-95.5	419.9568	268.9558	0.002313	98223.52	1	0.00371865	81.48052431	1.257135418	0.813440215	0.000215934	3.17E-06	0.001489407	0.985519633	4.785335968	0.125934913	2.024223157	1.43925178	7.959289043	16.33403486	68.05847859	118.0661873	390.9984874	509.0646746	25.45323373
1222	1223	40.5	-94.5	419.1143	268.7547	0.002365	98426.01	1	0.003802251	84.75834943	1.250132636	0.808171132	0.000214731	3.19E-06	0.001546415	0.985369179	4.782378398	0.12525391	2.115910533	1.439123243	8.316455598	16.77912168	69.91300701	118.1602549	393.2756603	511.4359152	25.57179576
1223	1224	40.5	-93.5	418.6966	268.9028	0.002385	98805.83	1	0.003834405	84.8498374	1.250668286	0.806445539	0.000214823	3.19E-06	0.001558923	0.985375955	4.774084319	0.125158551	2.132161019	1.439268233	8.378816378	16.8494885	70.20620209	118.3824489	393.0608047	511.4432537	25.57216268
1224	1225	40.5	-92.5	418.6443	269.2916	0.002403	99298.47	1	0.003863344	83.43579028	1.254754015	0.805989512	0.000215525	3.18E-06	0.001555279	0.985461061	4.761218959	0.125305544	2.119361678	1.439600169	8.327135974	16.77262232	69.88592635	118.6701869	391.6506914	510.3208782	25.51604391
1225	1226	40.5	-91.5	419.082	269.6941	0.002458	99826.27	1	0.003951768	83.24255445	1.256654344	0.802815436	0.000215851	3.17E-06	0.001578887	0.985513415	4.742781102	0.125153926	2.147798703	1.439889643	8.435837999	16.89146137	70.38108905	118.9201819	390.9200824	509.8402643	25.49201322
1226	1227	40.5	-90.5	420.1762	269.8988	0.002519	100001.6	1	0.004049839	84.15522931	1.255460848	0.798829665	0.000215647	3.17E-06	0.00161382	0.98551056	4.729475948	0.124806094	2.19758946	1.439983234	8.628798352	17.12065309	71.33605453	118.9325669	391.2277502	510.160317	25.50801585
1227	1228	40.5	-89.5	421.7096	269.7264	0.002588	99929.09	1	0.004160772	87.51640903	1.249116519	0.791777839	0.000214557	3.18E-06	0.001677579	0.985390558	4.719066606	0.124034186	2.296825733	1.439778979	9.015908018	17.59561352	73.31505635	118.7491089	393.2646113	512.0137202	25.60068601
1228	1229	40.5	-88.5	420.72	269.6459	0.002641	99782.41	1	0.004245981	89.71435657	1.240879154	0.789371448	0.000213142	3.19E-06	0.001721039	0.985266873	4.727745918	0.123457796	2.371489834	1.43963589	9.30724673	17.96957617	74.87323404	118.5217752	395.8770401	514.3988153	25.71994077
1229	1230	40.5	-87.5	420.7713	269.8303	0.002714	99739.23	1	0.004363344	90.88594066	1.234902243	0.786178677	0.000212115	3.19E-06	0.00176127	0.985205311	4.727887445	0.122914528	2.438909814	1.439669418	9.570581867	18.29996307	76.24984612	118.3951118	397.7550611	516.1501728	25.80750864
1230	1231	40.5	-86.5	420.7396	269.8269	0.002784	99448.2	1	0.004475884	92.97776436	1.225515241	0.78250608	0.000210503	3.19E-06	0.00180753	0.98507905	4.735330672	0.122169426	2.523580762	1.43953369	9.903431592	18.72404614	78.01685893	118.1555869	400.8556565	519.0112434	25.95056217
1231	1232	40.5	-85.5	420.4475	269.7226	0.002805	99072.55	1	0.004509646	94.05588208	1.219877917	0.782258656	0.000209534	3.19E-06	0.00182306	0.984995773	4.74722564	0.121855046	2.557792194	1.439390373	10.03858975	18.904853	78.77022083	117.9013137	402.7673374	520.6686511	26.03343255
1232	1233	40.5	-84.5	420.6608	269.6599	0.002797	98941.58	1	0.004496785	94.10526807	1.21986903	0.782784747	0.000209533	3.19E-06	0.001819086	0.984994629	4.749470507	0.12189063	2.552464493	1.43933009	10.01817116	18.88132688	78.67219533	117.8314439	402.7968447	520.6282886	26.03141443
1233	1234	40.5	-83.5	420.9326	269.5806	0.00278	98853.68	1	0.004469453	94.00855529	1.220931489	0.783500346	0.000209715	3.19E-06	0.001810561	0.985006541	4.750205526	0.121997986	2.538526976	1.439269564	9.96403878	18.81403883	78.39182847	117.8027447	402.475934	520.2786787	26.01393393
1234	1235	40.5	-82.5	420.6844	269.6823	0.002783	98659.23	1	0.004474277	93.21118768	1.220812425	0.785830507	0.000209695	3.19E-06	0.001801047	0.985016123	4.757757278	0.122138785	2.524892969	1.439370003	9.9097695	18.75392854	78.1413689	117.6511358	402.4780255	520.1291613	26.00645807
1235	1236	40.5	-81.5	421.668	269.7881	0.00282	98571.55	1	0.004533762	93.6193804	1.21929919	0.783908325	0.000209435	3.18E-06	0.001818589	0.985023318	4.753341274	0.1219069	2.552273763	1.439327426	10.01724949	18.88409885	78.68374522	117.5298996	402.9457449	520.4756444	26.02378222
1236	1237	40.5	-80.5	425.0598	269.7871	0.002821	98126.22	1	0.00453537	93.23639687	1.223295506	0.783696351	0.000210121	3.17E-06	0.001810136	0.985148514	4.74300936	0.122054435	2.531403339	1.439042139	9.937380258	18.77288953	78.22037306	117.2050179	401.6204281	518.825446	25.9412723
1237	1238	40.5	-79.5	424.4771	269.5625	0.002778	96917.57	1	0.004466238	92.2262926	1.21991936	0.792348801	0.000209541	3.17E-06	0.001769741	0.985093639	4.781232475	0.122462845	2.481899375	1.438921661	9.744372976	18.56888933	77.37037222	116.4678724	402.790241	519.2581134	25.96290567
1238	1239	40.5	-78.5	419.3454	269.7482	0.002718	96727.45	1	0.004369775	88.81553803	1.21876267	0.8040043	0.000209343	3.18E-06	0.001707808	0.985025967	4.825170616	0.123249581	2.396239433	1.439538202	9.405350449	18.18954828	75.7897845	116.409379	403.087816	519.497195	25.97485975
1239	1240	40.5	-77.5	419.3777	270.4841	0.002724	98293.22	1	0.004379421	85.61570547	1.230463696	0.800040881	0.000211353	3.16E-06	0.001693765	0.985254561	4.783216403	0.123511807	2.35785361	1.440233753	9.254725078	17.95954065	74.83141937	117.6435459	399.2153238	516.8588697	25.84294349
1240	1241	40.5	-76.5	421.4177	270.8754	0.002772	99350.09	1	0.004456592	85.53473882	1.236375581	0.791705329	0.000212368	3.16E-06	0.001724269	0.985354422	4.739902236	0.12321705	2.391380501	1.440595225	9.385030469	18.08012548	75.33385617	118.3810587	397.2656708	515.6467296	25.78233648
1241	1242	40.5	-75.5	423.7488	271.1414	0.002827	99980.43	1	0.004545016	86.06890507	1.239118676	0.784151932	0.000212839	3.15E-06	0.001759186	0.985398496	4.707116284	0.122838679	2.435947183	1.440856966	9.55861456	18.26537367	76.10572363	118.7796039	396.3458295	515.1254334	25.75627167
1242	1243	40.5	-74.5	428.3357	271.7412	0.002861	101044	1	0.004599678	84.21539328	1.252231053	0.776635147	0.000215091	3.14E-06	0.001762788	0.985609017	4.653612547	0.122976765	2.417659546	1.441484706	9.485471459	18.12120502	75.50502093	119.5013474	392.1611323	511.6624797	25.58312399
1243	1244	40.5	-73.5	426.5913	272.8837	0.003063	101923.9	1	0.004924437	83.63082099	1.242851193	0.769677077	0.00021348	3.12E-06	0.001839727	0.985590486	4.643857116	0.121923546	2.543717409	1.442383662	9.9762889	18.72817063	78.0340443	119.8848715	394.9249516	514.8098231	25.74049116
1244	1245	40.5	-72.5	418.0674	274.3473	0.003414	102111.1	1	0.005488746	83.96708178	1.210460259	0.767132216	0.000207917	3.10E-06	0.001966407	0.985316788	4.693461174	0.119871936	2.788262652	1.443349746	10.93131405	19.97625956	83.23441482	119.5467867	405.0770507	524.6238374	26.23119187
1245	1246	40.5	-71.5	416.0291	275.5089	0.003715	102096.2	1	0.005972669	84.04112406	1.191039941	0.761218341	0.000204581	3.08E-06	0.002057128	0.985187729	4.69797579	0.118526986	2.968174596	1.444422875	11.62447936	20.85357961	86.88991502	119.3168468	411.5378629	530.8547097	26.54273548
1246	1247	40.5	-70.5	415.229	276.0273	0.003824	102037.1	1	0.00614791	83.31855661	1.186001202	0.761148637	0.000203715	3.06E-06	0.00207222	0.985191899	4.694844272	0.118409979	3.008589549	1.44503166	11.77090445	21.03777991	87.65741631	119.30858	413.3248024	532.6333824	26.63166912
1247	1248	40.5	-69.5	414.5134	276.6137	0.00399	101991.3	1	0.006414791	83.35078399	1.17604634	0.757693153	0.000202006	3.05E-06	0.002114332	0.985135724	4.689705848	0.117824476	3.101517852	1.445722226	12.12301597	21.47778637	89.49077655	119.2520018	416.8609189	536.1129207	26.80564604
1248	1249	40.5	-68.5	413.8652	277.5553	0.004261	101949.4	1	0.006850482	83.25319978	1.161975228	0.752181787	0.000199589	3.03E-06	0.002177309	0.985069235	4.677439169	0.116993246	3.239072847	1.446836699	12.64231507	22.12265703	92.17773762	119.1019658	421.8699959	540.9719617	27.04859809
1249	1250	40.5	-67.5	413.3134	278.7367	0.004606	101904.1	1	0.007405145	82.8159091	1.147129647	0.746575352	0.000197039	3.00E-06	0.002245693	0.985022835	4.660101428	0.116190615	3.387105057	1.448214623	13.19650005	22.80811177	95.03379904	118.786685	427.090377	545.877062	27.2938531
1250	1251	40.5	-66.5	412.826	280.2725	0.005088	101876	1	0.008180064	82.2333725	1.130151323	0.740191718	0.000194122	2.95E-06	0.002323385	0.985014991	4.6273927	0.115573373	3.560275249	1.450094068	13.82830046	23.58163585	98.25681603	118.3245567	433.1038453	551.428402	27.5714201
1251	1252	40.5	-65.5	412.4224	281.5337	0.005501	101845.3	1	0.008844051	81.53116646	1.122065192	0.739101177	0.000192733	2.90E-06	0.002343275	0.98517613	4.570934126	0.116547702	3.639743575	1.452049601	14.0541087	23.83338371	99.30576545	118.2470642	436.3229569	554.5700211	27.72850106
1252	1253	40.5	-64.5	412.1014	282.2183	0.005726	101834.8	1	0.009205788	81.00269707	1.119105477	0.739652581	0.000192225	2.87E-06	0.002347978	0.98528135	4.540901828	0.117213476	3.666535524	1.453114812	14.1130101	23.89077573	99.54489889	118.1473675	437.4138675	555.561235	27.77806175
1253	1254	40.5	-63.5	411.8123	282.8426	0.005974	101828	1	0.009604502	81.01390263	1.112383376	0.737356031	0.00019107	2.85E-06	0.002369925	0.985323858	4.513322401	0.117425044	3.732920932	1.454104871	14.33228284	24.15005609	100.6252337	118.0791693	440.0736599	558.1528291	27.90764146
1254	1255	41.5	-128.5	410.6452	284.747	0.006861	101767.1	1	0.011030547	81.85677178	1.083644895	0.72540013	0.000186134	2.76E-06	0.002468629	0.985363709	4.431056839	0.117329397	4.020253466	1.456982468	15.33378354	25.35940571	105.6641904	117.8205172	451.8332199	569.653737	28.48268685
1255	1256	41.5	-127.5	410.8641	284.6477	0.006814	101802.1	1	0.010954984	81.86249599	1.085111291	0.725472631	0.000186386	2.77E-06	0.002465324	0.985360429	4.433580878	0.117302722	4.008379154	1.456851924	15.29387395	25.30998863	105.458286	117.8630231	451.2383851	569.1014082	28.45507041
1256	1257	41.5	-126.5	411.3764	284.6127	0.006814	101959.5	1	0.010954984	82.17929586	1.084126906	0.722558658	0.000186217	2.77E-06	0.002476419	0.985342032	4.427965354	0.11704892	4.030542263	1.456831621	15.38358483	25.41597299	105.8998874	117.9939241	451.727759	569.7216831	28.48608415
1257	1258	41.5	-125.5	412.374	284.7188	0.006857	102113	1	0.011024116	82.24060419	1.084695621	0.720264776	0.000186314	2.77E-06	0.002482454	0.985364502	4.413187296	0.117091114	4.039971174	1.457143468	15.41336392	25.44075697	106.0031541	118.0799061	451.4990951	569.5790012	28.47895006
1258	1259	41.5	-124.5	414.5786	283.275	0.006396	99673.08	1	0.010282958	82.45360312	1.086831391	0.732041607	0.000186682	2.83E-06	0.002437595	0.985055092	4.529548958	0.116203396	3.941191127	1.454820049	15.11609435	25.15785788	104.8244079	116.6827078	450.685031	567.3677388	28.36838694
1259	1260	41.5	-123.5	416.0151	278.8955	0.005136	92442.2	1	0.008257235	82.82592839	1.09030549	0.780267415	0.000187278	2.98E-06	0.002254372	0.984338529	4.905542264	0.114853443	3.575892281	1.447030031	13.93297772	23.97629574	99.90123224	112.1025582	449.2409655	561.3435238	28.06717619
1260	1261	41.5	-122.5	416.2267	275.9932	0.004331	88086.34	1	0.006963023	81.63591524	1.102554604	0.822703246	0.000189382	3.06E-06	0.002015162	0.984104694	5.116028407	0.11764323	3.143816629	1.443880723	12.29798789	22.11935688	92.16398698	109.3559083	444.4023304	553.7582386	27.68791193
1261	1262	41.5	-121.5	414.6681	275.5327	0.004199	86108.19	1	0.006750804	79.95560953	1.097952017	0.841328686	0.000188592	3.07E-06	0.001933718	0.983999698	5.215708735	0.118630985	3.021029709	1.443212251	11.82504313	21.62362481	90.09843673	107.8623968	446.0671647	553.9295615	27.69647808
1262	1263	41.5	-120.5	413.0843	275.2257	0.003979	83754.43	1	0.006397106	75.33929986	1.096430013	0.868200087	0.00018833	3.01E-06	0.001776853	0.98425691	5.338332122	0.120250781	2.776285653	1.440713414	10.89166594	20.56724791	85.69686628	106.4319372	446.8019664	553.2339036	27.66169518
1263	1264	41.5	-119.5	411.9653	275.4338	0.003935	83620.36	1	0.006326367	73.29091649	1.098563255	0.874651707	0.000188696	2.99E-06	0.001728207	0.984394613	5.354297093	0.12092278	2.695415543	1.440480511	10.57479411	20.18591003	84.10795846	106.4270584	445.923796	552.3508543	27.61754272
1264	1265	41.5	-118.5	412.0522	275.7668	0.003915	84712.47	1	0.006294212	72.13847183	1.110152644	0.872660468	0.000190687	2.96E-06	0.001713505	0.984736755	5.2972722	0.12135781	2.644425541	1.439825695	10.37432279	19.87720404	82.82168348	107.30079	441.1282814	548.4290713	27.42145357
1265	1266	41.5	-117.5	411.7948	275.4993	0.003813	84320.35	1	0.006130225	71.2843746	1.111408852	0.877950755	0.000190903	2.95E-06	0.001672828	0.984759921	5.324998518	0.121764131	2.574605067	1.439346112	10.10962747	19.5703413	81.54308875	107.0247154	440.6510373	547.6757528	27.38378764
1266	1267	41.5	-116.5	411.2946	274.5365	0.00365	82626.58	1	0.005868167	71.64861031	1.099962554	0.886186025	0.000188937	3.01E-06	0.001624356	0.984300336	5.422481503	0.122008841	2.52459413	1.440132627	9.919409825	19.42862693	80.9526122	105.8424517	445.4880405	551.3304922	27.56652461
1267	1268	41.5	-115.5	411.3293	273.7012	0.003448	81427.11	1	0.005543408	70.85509086	1.095902978	0.894250007	0.000188239	3.05E-06	0.001547234	0.984047412	5.48466885	0.122803651	2.413506054	1.440669809	9.485079631	18.946728	78.94469998	105.128143	447.3029721	552.4311151	27.62155575
1268	1269	41.5	-114.5	412.1166	273.8283	0.003359	82564.52	1	0.005400322	69.35300351	1.111171546	0.892401896	0.000190862	3.02E-06	0.001514902	0.984440848	5.426781944	0.123300281	2.327425804	1.439549918	9.156481816	18.47353976	76.97308235	106.0514908	441.1450269	547.1965176	27.35982588
1269	1270	41.5	-113.5	413.6985	274.2998	0.003323	85097.62	1	0.005342444	68.34879551	1.138562358	0.883524372	0.000195567	2.93E-06	0.001518832	0.985227729	5.289782537	0.123438619	2.271733052	1.436637095	8.954927712	18.07651902	75.31882924	107.9765777	430.2213963	538.197974	26.9098987
1270	1271	41.5	-112.5	416.9084	273.8672	0.003195	84979.8	1	0.005136656	67.71256934	1.145645405	0.882031469	0.000196784	2.98E-06	0.001473626	0.985061719	5.276403889	0.124105903	2.192712964	1.438250958	8.638368062	17.66984177	73.62434073	108.0584849	427.6734548	535.7319397	26.78659699
1271	1272	41.5	-111.5	416.6433	270.9398	0.00292	80539.56	1	0.004694534	72.68749337	1.1099088	0.896308034	0.000190645	3.12E-06	0.001415485	0.983880143	5.478473484	0.124309888	2.176600756	1.439791151	8.568276898	17.78745218	74.11438406	104.8656291	442.2457634	547.1113925	27.35556963
1272	1273	41.5	-110.5	415.2388	268.7636	0.002651	77509.63	1	0.004262058	74.75486939	1.087366911	0.9112909	0.000186773	3.16E-06	0.001326363	0.983373757	5.640080609	0.124624091	2.077736789	1.438200436	8.195984698	17.47662662	72.81927759	102.655756	452.0754562	554.7312122	27.73656061
1273	1274	41.5	-109.5	414.2408	268.7632	0.002525	78418.72	1	0.004059486	72.04461969	1.098242717	0.911613929	0.000188641	3.14E-06	0.001268504	0.983648821	5.61015666	0.125246488	1.964543446	1.437918264	7.758779447	16.89664431	70.40268461	103.5400274	447.5685478	551.1085752	27.55542876
1274	1275	41.5	-108.5	416.5879	268.8171	0.002421	79028.81	1	0.003892283	69.33621298	1.111843674	0.910259202	0.000190978	3.12E-06	0.001213604	0.983901287	5.564135884	0.125888888	1.853513462	1.437908163	7.328585182	16.31003158	67.95846492	104.1523708	442.0109375	546.1633083	27.30816542
1275	1276	41.5	-107.5	414.8738	268.5564	0.002384	78297.54	1	0.003832797	68.99262619	1.103265577	0.915304244	0.000189504	3.11E-06	0.001192384	0.98384792	5.61771968	0.125827407	1.834240101	1.437250915	7.258823996	16.2738621	67.80775875	103.619761	445.5742119	549.1939729	27.45969864
1276	1277	41.5	-106.5	413.1978	268.5677	0.002322	76578.17	1	0.003733119	65.66901099	1.086399264	0.926498579	0.000186607	3.12E-06	0.001122662	0.983565475	5.734081746	0.125981999	1.750292717	1.437174303	6.9411933	15.98872406	66.61968359	102.3905912	452.46119	554.8517812	27.74258906
1277	1278	41.5	-105.5	412.4209	270.8871	0.002312	78713.97	1	0.003717042	56.48913737	1.106804389	0.925788045	0.000190112	3.07E-06	0.001029039	0.984102215	5.661186851	0.126961822	1.570840218	1.438643892	6.242902862	15.04053565	62.66889852	104.370899	443.4860511	547.8569501	27.3928475
1278	1279	41.5	-104.5	412.893	273.4258	0.002399	83496.17	1	0.003856913	51.60384263	1.153122559	0.91296964	0.000198068	2.96E-06	0.001017691	0.985260689	5.434882124	0.127465535	1.488544912	1.436320536	5.926288658	14.41350176	60.05625735	108.1996183	425.0642268	533.2638452	26.66319226
1279	1280	41.5	-103.5	413.5247	273.3181	0.002469	86565.88	1	0.003969453	55.49224017	1.177304629	0.895902516	0.000202222	2.98E-06	0.001115308	0.985462924	5.284696579	0.127318643	1.604139902	1.437525438	6.362726864	14.81640743	61.73503094	110.3002657	416.3418974	526.6421631	26.33210815
1280	1281	41.5	-102.5	414.3307	272.2143	0.002463	88322.37	1	0.003959807	61.22113133	1.188858918	0.881028787	0.000204206	3.06E-06	0.001208833	0.985252774	5.196704476	0.127118693	1.72838407	1.439766856	6.829261499	15.32123559	63.83848163	111.4161419	412.5995833	524.0157252	26.20078626
1281	1282	41.5	-101.5	416.4224	270.7917	0.002406	89800.81	1	0.003868167	67.53847028	1.201264105	0.866164894	0.000206337	3.12E-06	0.001285718	0.985105668	5.108886695	0.126849359	1.822921261	1.440321998	7.18679741	15.68577672	65.35740302	112.3904733	408.6106824	521.0011557	26.05005778
1282	1283	41.5	-100.5	415.7049	269.5342	0.002319	91507.09	1	0.003728296	72.86495152	1.211749951	0.855011476	0.000208138	3.15E-06	0.001333742	0.985071409	5.044442418	0.126644056	1.875612485	1.4396746	7.389607925	15.87598148	66.14992285	113.5593271	405.4443124	519.0036396	25.95018198
1283	1284	41.5	-99.5	415.6204	268.7949	0.002215	93240.61	1	0.003561093	74.97924888	1.225837761	0.846329267	0.000210558	3.16E-06	0.001337348	0.985213005	4.981667652	0.126732994	1.859937857	1.439029316	7.329674153	15.73704197	65.57100822	114.9045024	400.9973668	515.9018692	25.79509346
1284	1285	41.5	-98.5	415.9974	268.3162	0.002136	94839.16	1	0.003434084	76.26148834	1.240306353	0.838982764	0.000213043	3.15E-06	0.001336301	0.985443346	4.920941146	0.126875779	1.836283011	1.438272362	7.239095093	15.56146739	64.83944745	116.1146876	396.3609092	512.4755968	25.62377984
1285	1286	41.5	-97.5	416.7982	268.0337	0.002088	96237.17	1	0.003356913	77.28898167	1.25231827	0.832036916	0.000215106	3.15E-06	0.00134059	0.985554589	4.871172164	0.12700067	1.824927663	1.438117601	7.19411233	15.45533043	64.39721011	117.1134982	392.6828533	509.7963515	25.48981757
1286	1287	41.5	-96.5	418.9672	267.7454	0.002083	97408.68	1	0.003348875	79.77419149	1.262547566	0.82313451	0.000216864	3.16E-06	0.001373561	0.985631166	4.817258183	0.126896577	1.855340977	1.437927378	7.310398489	15.5478216	64.78259002	117.8489411	389.5889233	507.4378643	25.37189322
1287	1288	41.5	-95.5	420.766	267.4361	0.002128	97759.15	1	0.003421222	83.74196175	1.26142221	0.814739005	0.00021667	3.20E-06	0.001432851	0.985452748	4.792045277	0.126365987	1.940673658	1.438135829	7.640343108	15.93756386	66.40651608	118.0614606	390.0612173	508.1226779	25.40613389
1288	1289	41.5	-94.5	419.5194	267.3138	0.00218	97928.86	1	0.003504823	86.74176636	1.254806178	0.811062182	0.000215534	3.22E-06	0.001484079	0.985291719	4.793036774	0.125827155	2.022196892	1.438180888	7.956566716	16.33580843	68.06586844	118.0925991	392.1622746	510.2548737	25.51274369
1289	1290	41.5	-93.5	420.0827	267.6097	0.002213	98538.45	1	0.003557878	86.62080269	1.257819974	0.80732913	0.000216052	3.22E-06	0.001503253	0.985332352	4.771714237	0.125711235	2.044031496	1.438476661	8.039777785	16.41971141	68.41546423	118.4594996	391.1484746	509.6079742	25.48039871
1290	1291	41.5	-92.5	419.9076	267.9799	0.00223	99075.22	1	0.003585209	85.32048581	1.261251051	0.806219625	0.000216641	3.21E-06	0.001503391	0.985409107	4.758416053	0.125777423	2.038632768	1.438778894	8.01736443	16.37896957	68.24570654	118.8065669	389.979612	508.7861789	25.43930894
1291	1292	41.5	-91.5	420.7772	268.3136	0.002292	99447	1	0.003684887	85.8157776	1.261294104	0.802120689	0.000216648	3.21E-06	0.001537629	0.985417693	4.741460219	0.12548277	2.085549728	1.439048206	8.198163104	16.58970403	69.12376678	118.9560237	389.8765947	508.8326184	25.44163092
1292	1293	41.5	-90.5	421.2676	268.6769	0.002362	99612.25	1	0.003797428	86.17641096	1.259213775	0.799281265	0.000216291	3.20E-06	0.001571472	0.985419738	4.732958459	0.125153401	2.135212126	1.439260917	8.390069604	16.82265451	70.09439377	118.9492281	390.424088	509.3733161	25.46866581
1293	1294	41.5	-89.5	420.4182	268.8175	0.002444	99585.34	1	0.00392926	88.19771205	1.251040552	0.796203929	0.000214887	3.20E-06	0.001625241	0.985319129	4.737259148	0.124517215	2.222897434	1.439256713	8.731044486	17.254975	71.89572916	118.775451	392.9323215	511.7077725	25.58538863
1294	1295	41.5	-88.5	423.4523	269.1124	0.002503	99604.77	1	0.004024116	88.35432155	1.253009626	0.792060022	0.000215225	3.20E-06	0.001650589	0.985367324	4.716827719	0.124316502	2.25380728	1.439443685	8.850104158	17.38449934	72.43541393	118.6739403	392.2332007	510.907141	25.54535705
1295	1296	41.5	-87.5	426.4144	270.0609	0.002662	99798.39	1	0.004279743	87.6752161	1.251978451	0.786358331	0.000215048	3.17E-06	0.001706448	0.985453635	4.692741628	0.123795256	2.331036553	1.440005162	9.147987418	17.73556602	73.89819174	118.5373298	392.2898748	510.8272046	25.54136023
1296	1297	41.5	-86.5	422.1415	270.4497	0.002737	99535.64	1	0.004400322	87.33433608	1.238774857	0.789255936	0.00021278	3.17E-06	0.001731423	0.985333095	4.728113568	0.123239955	2.393797635	1.440243566	9.394104913	18.07949964	75.3312485	118.4126798	396.5000884	514.9127683	25.74563841
1297	1298	41.5	-85.5	420.3629	269.9742	0.002706	99079.3	1	0.004350482	89.05502893	1.234139805	0.792511584	0.000211984	3.18E-06	0.001730795	0.985226725	4.750509038	0.123276667	2.397551846	1.439784343	9.408277991	18.11939988	75.49749952	117.95479	397.9745777	515.9293677	25.79646839
1298	1299	41.5	-84.5	420.0153	269.6752	0.002672	99098.52	1	0.00429582	89.94584372	1.233993787	0.792156771	0.000211959	3.19E-06	0.001728325	0.985186703	4.751624408	0.123276723	2.394774182	1.439598506	9.398351804	18.10762562	75.44844009	118.0141693	398.1011854	516.1153547	25.80576774
1299	1300	41.5	-83.5	422.6713	269.6454	0.002657	99470.72	1	0.004271704	89.97843532	1.24112014	0.788341402	0.000213183	3.19E-06	0.001726836	0.985267156	4.723872415	0.123403329	2.379005639	1.439635211	9.33644876	18.00236535	75.00985563	118.2768388	395.8130234	514.0898622	25.70449311
1300	1301	41.5	-82.5	419.9845	269.8801	0.002676	99497.13	1	0.004302251	89.06537529	1.237314743	0.791531581	0.00021253	3.18E-06	0.001724044	0.985254665	4.74103278	0.123388293	2.382223194	1.439753048	9.348650442	18.03504776	75.14603232	118.2841981	396.9656094	515.2498075	25.76249037
1301	1302	41.5	-81.5	422.1621	269.7218	0.002703	99170.91	1	0.004345659	90.73670518	1.234836329	0.787965365	0.000212104	3.19E-06	0.001749435	0.985199293	4.735175008	0.123035114	2.422966273	1.439594028	9.508797936	18.22956836	75.95653483	118.0342587	397.8352524	515.8695111	25.79347555
1302	1303	41.5	-80.5	420.8095	269.3265	0.002723	98316.66	1	0.004377814	93.34839096	1.222068616	0.788427177	0.000209911	3.19E-06	0.001775637	0.985008261	4.766553828	0.122402281	2.48780119	1.439121751	9.766493086	18.58237213	77.42655056	117.5408287	402.1910261	519.7318547	25.98659274
1303	1304	41.5	-79.5	419.8393	268.7943	0.002664	96920.98	1	0.004282958	93.7164043	1.215512381	0.796576675	0.000208784	3.20E-06	0.001740702	0.984904874	4.812126919	0.122623329	2.453112862	1.438656922	9.633950546	18.46047058	76.91862741	116.7374391	404.5249666	521.2624057	26.06312028
1304	1305	41.5	-78.5	418.7553	268.2755	0.002584	95827.18	1	0.004154341	93.48030872	1.212489408	0.80489112	0.000208265	3.20E-06	0.0016941	0.984868108	4.850585485	0.123045754	2.39322967	1.438170982	9.4030227	18.20805459	75.86689413	116.1350221	405.639412	521.7744341	26.08872171
1305	1306	41.5	-77.5	418.5386	268.4881	0.00256	96290.43	1	0.004115756	91.57363407	1.218473158	0.805951781	0.000209293	3.21E-06	0.00167119	0.984905753	4.841316875	0.123470646	2.348212368	1.438652028	9.224154828	17.97580674	74.89919477	116.4362103	403.5746189	520.0108292	26.00054146
1306	1307	41.5	-76.5	419.7384	268.7083	0.002563	97137.62	1	0.004120579	90.95949852	1.225994473	0.801798782	0.000210585	3.21E-06	0.001675522	0.985000755	4.80954326	0.12358441	2.339398895	1.438925068	9.187640474	17.89909211	74.57955045	116.9665136	401.0427397	518.0092533	25.90046266
1307	1308	41.5	-75.5	419.2634	268.6474	0.002585	97268.39	1	0.004155949	92.28645077	1.222796486	0.799293818	0.000210036	3.21E-06	0.001698842	0.984966926	4.807679537	0.123232452	2.37931181	1.438752572	9.34485547	18.09383184	75.39096599	117.0638848	402.1422795	519.2061643	25.96030821
1308	1309	41.5	-74.5	420.4429	269.3317	0.00262	98461.88	1	0.004212219	89.92053015	1.233617024	0.795645723	0.000211894	3.19E-06	0.001701385	0.985148078	4.767363587	0.123522602	2.359049804	1.439404653	9.260432921	17.94977357	74.79072319	117.6938105	398.3515141	516.0453246	25.80226623
1309	1310	41.5	-73.5	422.3445	270.2902	0.002689	100254.4	1	0.004323151	87.45807693	1.245880823	0.787109381	0.000214001	3.17E-06	0.001720999	0.985401955	4.706856914	0.12349567	2.364494741	1.440161663	9.279147395	17.91415638	74.64231827	118.8964291	394.2251465	513.1215756	25.65607878
1310	1311	41.5	-72.5	419.5836	271.0631	0.002831	100820.1	1	0.004551447	87.41972691	1.234283295	0.7821658	0.000212009	3.16E-06	0.001785571	0.985323794	4.711228124	0.12246554	2.481914326	1.440744528	9.738531043	18.49488356	77.06201484	119.2911019	397.9448095	517.2359114	25.86179557
1311	1312	41.5	-71.5	419.4047	272.1422	0.003028	101480.3	1	0.004868167	86.90655857	1.224928585	0.773640404	0.000210402	3.14E-06	0.001863844	0.985297755	4.69756633	0.121291954	2.614763611	1.441613382	10.2577996	19.13303488	79.72097867	119.6368427	400.8909274	520.5277701	26.02638851
1312	1313	41.5	-70.5	416.8976	273.487	0.003246	101929	1	0.00521865	84.81624497	1.214533387	0.771410983	0.000208616	3.11E-06	0.001920247	0.985293351	4.704466824	0.12044579	2.716600307	1.442663495	10.6534861	19.63766251	81.82359381	119.7014796	404.0054662	523.7069457	26.18534729
1313	1314	41.5	-69.5	414.9289	274.9283	0.003597	101963.8	1	0.005782958	84.71801046	1.193397247	0.764540335	0.000204986	3.09E-06	0.002034784	0.985146887	4.717583575	0.118704502	2.923198044	1.443711663	11.45978614	20.66298392	86.09576634	119.1811532	410.6477687	529.8289218	26.49144609
1314	1315	41.5	-68.5	414.0542	276.07	0.003878	101870.2	1	0.006234727	84.09870055	1.178094786	0.759555939	0.000202357	3.06E-06	0.002098635	0.985091429	4.705829276	0.117874152	3.068171535	1.445054411	12.00504389	21.34197326	88.92488859	119.1822312	416.1370354	535.3192666	26.76596333
1315	1316	41.5	-67.5	413.5143	276.8589	0.00407	101862	1	0.006543408	83.45232163	1.169617339	0.756938403	0.000200901	3.04E-06	0.002134666	0.985082679	4.69483002	0.117491262	3.150624405	1.44598851	12.310576	21.7195102	90.49795916	119.1439824	419.160099	538.3040814	26.91520407
1316	1317	41.5	-66.5	413.0878	277.9377	0.004337	101805.9	1	0.006972669	82.37887454	1.160290684	0.754644228	0.000199299	3.01E-06	0.002176083	0.985101076	4.678863581	0.117177555	3.242556944	1.447226839	12.64551401	22.13133893	92.21391222	118.9216642	422.3528922	541.2745564	27.06372782
1317	1318	41.5	-65.5	412.7251	279.0747	0.004712	101798.2	1	0.007575563	82.6671098	1.141966621	0.745885064	0.000196152	2.99E-06	0.00226426	0.98499773	4.66018934	0.11596183	3.43042123	1.448583187	13.35857365	23.01372923	95.89053847	118.6102047	428.9150134	547.5252181	27.3762609
1318	1319	41.5	-64.5	412.3864	279.8015	0.004941	101768.1	1	0.00794373	82.40488083	1.133142707	0.742640593	0.000194636	2.97E-06	0.002305803	0.984972223	4.649518289	0.115496388	3.519050364	1.449414648	13.68960193	23.42308162	97.59617341	118.3283435	431.9881164	550.3164598	27.51582299
1319	1320	41.5	-63.5	412.08	280.4937	0.005155	101771.8	1	0.008287781	81.97545113	1.12816732	0.741651459	0.000193781	2.94E-06	0.002322332	0.985037659	4.624204831	0.115810281	3.569034125	1.45039065	13.84692033	23.60636021	98.35983422	118.2505568	433.875754	552.1263108	27.60631554
1320	1321	42.5	-128.5	410.694	284.3589	0.006711	101634.6	1	0.010789389	82.05316459	1.085074697	0.726204831	0.000186379	2.78E-06	0.002462415	0.98529723	4.452436454	0.117008607	4.00086391	1.45637052	15.28292789	25.30960738	105.4566974	117.8171741	451.3234816	569.1406557	28.45703278
1321	1322	42.5	-127.5	410.9141	284.2909	0.006669	101694	1	0.010721865	81.95847034	1.087298979	0.72670893	0.000186761	2.78E-06	0.002456342	0.985310446	4.452917504	0.117084119	3.981803584	1.456293991	15.21286549	25.22096469	105.0873529	117.8623796	450.3885065	568.2508861	28.41254431
1322	1323	42.5	-126.5	411.336	284.2572	0.006652	101850.7	1	0.010694534	82.05978881	1.08821026	0.725286261	0.000186918	2.79E-06	0.002459074	0.985315618	4.447953907	0.117018789	3.982794574	1.456281222	15.21950382	25.22355231	105.0981346	117.9784874	450.0419146	568.020402	28.4010201
1323	1324	42.5	-125.5	411.6588	283.988	0.006635	101809	1	0.010667203	83.29493847	1.079890717	0.718463666	0.000185489	2.80E-06	0.002496683	0.985150703	4.459118893	0.115862894	4.073319184	1.455848774	15.59241281	25.69656255	107.0690106	118.036794	453.7462269	571.7830209	28.58915104
1324	1325	42.5	-124.5	414.2066	282.3327	0.00618	99392.32	1	0.009935691	84.64882418	1.07602966	0.724734984	0.000184826	2.87E-06	0.00248386	0.984691732	4.583545646	0.114029899	4.04176572	1.453396112	15.57603809	25.76877546	107.3698978	116.5790207	455.4295335	572.0085542	28.60042771
1325	1326	42.5	-123.5	416.5965	278.8408	0.005203	94164.33	1	0.008364952	85.79107243	1.084269171	0.759213097	0.000186241	2.97E-06	0.002349392	0.984281531	4.844224138	0.113021153	3.745583453	1.44688629	14.61309295	24.76280798	103.1783666	113.2719581	451.8781175	565.1500756	28.25750378
1326	1327	42.5	-122.5	415.9479	275.668	0.004324	88559.02	1	0.006951768	83.85999578	1.099223374	0.815060103	0.00018881	3.07E-06	0.002058882	0.98399434	5.103354182	0.116743181	3.219777076	1.443553154	12.60716364	22.49059123	93.71079678	109.692277	445.8242905	555.5165675	27.77582838
1327	1328	42.5	-121.5	413.7458	274.9665	0.004018	85224.63	1	0.006459807	78.86135342	1.099767555	0.852465361	0.000188903	3.06E-06	0.001863957	0.98405596	5.269292946	0.119324467	2.900886318	1.441896196	11.37309259	21.10449252	87.93538548	107.3231224	445.2883592	552.6114816	27.63057408
1328	1329	42.5	-120.5	412.8114	275.1101	0.003838	84152.5	1	0.006170418	73.62770942	1.106660088	0.872456429	0.000190087	2.98E-06	0.001720238	0.984539986	5.327410705	0.121000867	2.659058027	1.439583459	10.44346399	19.99051705	83.29382104	106.8343057	442.6309812	549.4652869	27.47326434
1329	1330	42.5	-119.5	411.8351	275.0844	0.003833	84153.89	1	0.006162379	73.66865457	1.10487058	0.873114989	0.00018978	2.99E-06	0.001719777	0.98448182	5.33712173	0.120986666	2.66269413	1.439785775	10.45694008	20.01752838	83.40636827	106.8388293	443.3453291	550.1841585	27.50920792
1330	1331	42.5	-118.5	412.0129	275.2048	0.003822	84987.21	1	0.006144695	73.54864334	1.112186455	0.869676653	0.000191036	2.97E-06	0.001723985	0.984670782	5.294037596	0.121059564	2.651562973	1.439348057	10.41391182	19.91992001	82.99966672	107.4942975	440.3338412	547.8281387	27.39140693
1331	1332	42.5	-117.5	411.9614	274.9925	0.00379	85166.8	1	0.006093248	74.20779169	1.112939653	0.867873341	0.000191166	2.99E-06	0.00173082	0.984604957	5.291348735	0.120950057	2.65902013	1.439490774	10.44533042	19.95614012	83.15058382	107.6063239	440.0577996	547.6641235	27.38320617
1332	1333	42.5	-116.5	412.1651	274.9089	0.003752	85323.21	1	0.006032154	74.04276303	1.115675394	0.867739615	0.000191636	2.99E-06	0.001720338	0.984634853	5.284261584	0.121114573	2.6365446	1.439472588	10.35781073	19.83920408	82.66335032	107.756389	439.0166731	546.7730621	27.3386531
1333	1334	42.5	-115.5	412.565	274.674	0.003661	85505.79	1	0.005885852	73.63672296	1.120842118	0.86842524	0.000192523	2.99E-06	0.001692738	0.98469304	5.275306681	0.121500059	2.582234823	1.439324194	10.14703474	19.5654005	81.52250207	107.9773656	437.0713903	545.048756	27.2524378
1334	1335	42.5	-114.5	413.7197	273.8531	0.003492	85332.34	1	0.005614148	74.37643882	1.124714816	0.868493003	0.000193188	3.02E-06	0.001657849	0.984600863	5.273614148	0.121924819	2.521862855	1.439356113	9.911393838	19.26815178	80.28396573	108.0248784	435.7895067	543.814385	27.19071925
1335	1336	42.5	-113.5	413.629	273.3754	0.003323	85007.14	1	0.005342444	72.99903713	1.129498857	0.874722794	0.00019401	3.02E-06	0.001587951	0.984692637	5.290316071	0.122713153	2.402670023	1.438643183	9.451897466	18.7062399	77.94266624	107.9408779	434.0051847	541.9460626	27.09730313
1336	1337	42.5	-112.5	414.2979	272.4407	0.00317	83903.3	1	0.005096463	73.58897336	1.124850364	0.879330828	0.000193212	3.07E-06	0.001539957	0.984377805	5.3386483	0.123204786	2.341349447	1.439393358	9.20898113	18.45157702	76.88157092	107.2530872	436.1504113	543.4034985	27.17017493
1337	1338	42.5	-111.5	414.5653	269.8704	0.002835	80158.94	1	0.004557878	76.06600265	1.103944362	0.897528908	0.000189621	3.15E-06	0.0014228	0.983649387	5.506628789	0.1242149	2.19714082	1.439159509	8.648854045	17.91599806	74.64999193	104.5280932	444.7986219	549.3267151	27.46633575
1338	1339	42.5	-110.5	413.5876	267.9665	0.00258	77241.59	1	0.00414791	77.02021158	1.083013844	0.912369447	0.000186026	3.16E-06	0.001325694	0.983285636	5.662840406	0.124489864	2.084735995	1.437396252	8.227243724	17.53670624	73.06960934	102.4893973	454.1081253	556.5975226	27.82987613
1339	1340	42.5	-109.5	412.622	268.0979	0.002502	77279.66	1	0.004022508	73.98926202	1.084689556	0.916039868	0.000186313	3.15E-06	0.001270923	0.983367299	5.679551038	0.124948451	1.993284366	1.437474809	7.874505911	17.10976458	71.29068573	102.6449578	453.3700779	556.0150357	27.80075179
1340	1341	42.5	-108.5	413.2355	269.0667	0.002445	78995.66	1	0.003930868	68.68775525	1.104903572	0.913391113	0.000189785	3.13E-06	0.001212883	0.983793017	5.600172146	0.125801469	1.864103346	1.438172297	7.369872772	16.39812203	68.32550845	104.1291826	444.7262167	548.8553992	27.44276996
1341	1342	42.5	-107.5	413.1931	269.4189	0.00238	79944.27	1	0.003826367	65.89782906	1.115676771	0.911841447	0.000191636	3.12E-06	0.001170526	0.983980502	5.55996874	0.126283072	1.779687216	1.438551713	7.04181199	15.94630273	66.44292805	105.0269894	440.2058473	545.2328367	27.26164184
1342	1343	42.5	-106.5	412.6902	269.9912	0.002342	79916.91	1	0.003765273	62.1036725	1.116490509	0.915776516	0.000191776	3.11E-06	0.001113343	0.984016994	5.579600004	0.126749586	1.688509197	1.439165397	6.689290788	15.52331497	64.68047904	105.1243473	439.7200361	544.8443834	27.24221917
1343	1344	42.5	-105.5	413.9586	271.6117	0.002356	81842.81	1	0.003787781	56.72784648	1.137859148	0.912260286	0.000195446	3.04E-06	0.001068527	0.984663147	5.489869655	0.127136802	1.58896944	1.438229773	6.307656221	14.95186189	62.29942455	106.7864109	431.2497908	538.0362016	26.90181008
1344	1345	42.5	-104.5	414.4791	272.8103	0.0024	85139.87	1	0.003858521	55.05389866	1.169257335	0.901487144	0.000200839	2.98E-06	0.00108203	0.985398885	5.332727815	0.127335611	1.564390426	1.436652026	6.214215553	14.67532143	61.14717263	109.320748	419.2188823	528.5396303	26.42698151
1345	1346	42.5	-103.5	413.7834	272.7583	0.002419	87364.32	1	0.003889068	57.15541939	1.184036154	0.890326638	0.000203378	3.01E-06	0.001132768	0.985396506	5.247781405	0.127406919	1.621843229	1.438425955	6.425712036	14.86116955	61.92153977	110.8804435	414.1355049	525.0159484	26.25079742
1346	1347	42.5	-102.5	413.6484	271.6886	0.002409	88732.48	1	0.00387299	62.52941937	1.19088862	0.878274203	0.000204555	3.08E-06	0.001214464	0.985175951	5.18427095	0.127129826	1.734514453	1.440004595	6.850993518	15.33691334	63.9038056	111.7619508	412.0226107	523.7845616	26.18922808
1347	1348	42.5	-101.5	414.1573	270.2261	0.002378	89991.64	1	0.003823151	69.77147529	1.198754879	0.865816175	0.000205906	3.14E-06	0.001303421	0.984999741	5.114795522	0.126752462	1.850576034	1.44006054	7.293480988	15.82566555	65.94027312	112.4511678	409.550551	522.0017188	26.10008594
1348	1349	42.5	-100.5	414.5124	269.0709	0.002311	91800.12	1	0.003715434	75.4289922	1.209720237	0.851949589	0.000207789	3.16E-06	0.001363288	0.98500272	5.038679408	0.126324341	1.921877831	1.439266065	7.569971586	16.09611923	67.06716346	113.7592802	406.265572	520.0248522	26.00124261
1349	1350	42.5	-99.5	414.9539	268.2108	0.002206	93647.19	1	0.003546624	78.39186366	1.225828571	0.842194574	0.000210556	3.15E-06	0.001374161	0.985257999	4.965216458	0.126367427	1.911703297	1.438050006	7.532721619	15.97405881	66.55857836	115.1412851	401.1384368	516.279722	25.8139861
1350	1351	42.5	-98.5	415.596	267.471	0.002116	95281.73	1	0.003401929	80.94398173	1.240836491	0.833792703	0.000213134	3.13E-06	0.001379194	0.985538898	4.900084484	0.126431088	1.894909857	1.436735582	7.470662555	15.82882357	65.95343152	116.3749734	396.4128142	512.7877875	25.63938938
1351	1352	42.5	-97.5	416.5543	266.8013	0.002042	96483.58	1	0.003282958	83.26638862	1.251170312	0.826257242	0.000214909	3.17E-06	0.001379613	0.985447198	4.857401668	0.126592978	1.880979917	1.436947996	7.415000618	15.71692318	65.48717991	117.3098314	393.3658659	510.6756973	25.53378486
1352	1353	42.5	-96.5	418.5276	266.3138	0.001993	97216.3	1	0.00320418	85.02000067	1.260221047	0.820443822	0.000216464	3.21E-06	0.001378935	0.985394154	4.821883286	0.126770989	1.866531791	1.437127549	7.357161935	15.60947555	65.03948146	117.8527202	390.6618038	508.514524	25.4257262
1353	1354	42.5	-95.5	418.9082	266.131	0.00198	97339.8	1	0.00318328	85.77566945	1.261810283	0.81915139	0.000216737	3.22E-06	0.001380013	0.985359003	4.815360436	0.126804826	1.86543244	1.437155073	7.352456188	15.59720896	64.98837068	117.9382352	390.2062225	508.1444577	25.40722289
1354	1355	42.5	-94.5	419.2563	266.2282	0.002004	97653.12	1	0.003221865	86.44205959	1.262513708	0.816375517	0.000216858	3.23E-06	0.001399446	0.985325885	4.803581884	0.126671009	1.891586441	1.437407382	7.45257987	15.71182659	65.46594411	118.1175139	389.9756366	508.0931505	25.40465753
1355	1356	42.5	-93.5	420.0358	266.3573	0.002039	98103.82	1	0.003278135	87.47991724	1.263899494	0.812047138	0.000217096	3.24E-06	0.001428385	0.985292127	4.784595793	0.126468544	1.929748891	1.43771131	7.598902111	15.87742665	66.15594438	118.3672536	389.5239197	507.8911733	25.39455866
1356	1357	42.5	-92.5	420.2594	266.5754	0.002062	98397.38	1	0.003315113	87.25145434	1.264906619	0.810235308	0.000217269	3.24E-06	0.00144011	0.985316039	4.774786981	0.126378233	1.944803615	1.437892266	7.656538464	15.94039956	66.4183315	118.5485478	389.1707099	507.7192577	25.38596289
1357	1358	42.5	-91.5	420.3363	267.0044	0.002105	98689.97	1	0.003384244	86.43667348	1.265066791	0.808717257	0.000217296	3.23E-06	0.001455677	0.985362629	4.766323514	0.126236876	1.966593371	1.438166586	7.740104116	16.03742446	66.82260194	118.7108657	389.0308417	507.7417074	25.38708537
1358	1359	42.5	-90.5	420.5707	267.4648	0.002167	98885.24	1	0.003483923	86.06803711	1.263663824	0.806795509	0.000217055	3.22E-06	0.001481662	0.985383284	4.759246418	0.125992705	2.004886224	1.438474859	7.887517618	16.21611782	67.56715759	118.7643181	389.3612728	508.1255909	25.40627955
1359	1360	42.5	-89.5	420.9699	267.6792	0.002227	98946.63	1	0.003580386	87.06635752	1.260576397	0.80397444	0.000216525	3.22E-06	0.001517401	0.985345002	4.753862564	0.125633382	2.059080031	1.438624257	8.097256062	16.4744563	68.64356791	118.7081635	390.2700386	508.9782022	25.44891011
1360	1361	42.5	-88.5	421.9815	268.287	0.002272	99179.11	1	0.003652733	85.01015738	1.263613262	0.80348677	0.000217047	3.20E-06	0.001518745	0.985452163	4.74213874	0.125692876	2.055852141	1.439048814	8.082779861	16.44551243	68.52296846	118.806502	389.1766045	507.9831065	25.39915532
1361	1362	42.5	-87.5	422.2952	270.1397	0.002568	99703.91	1	0.004128617	84.00814526	1.254663182	0.797242705	0.000215509	3.17E-06	0.00162869	0.985523311	4.724672789	0.1246329	2.220317549	1.440147452	8.716954162	17.22672485	71.77802023	118.6956437	391.4667849	510.1624287	25.50812143
1362	1363	42.5	-86.5	419.523	271.0176	0.002722	99712.56	1	0.004376206	83.4167291	1.241158581	0.795889929	0.00021319	3.15E-06	0.001685028	0.985437321	4.743442498	0.123731416	2.327632694	1.440785782	9.13553708	17.77112947	74.04637278	118.7145938	395.6743049	514.3888987	25.71944493
1363	1364	42.5	-85.5	418.604	269.9931	0.00261	99073.75	1	0.004196141	85.77456192	1.240633991	0.800480587	0.0002131	3.17E-06	0.001657245	0.985334726	4.765281768	0.124141907	2.284165094	1.439904542	8.966580768	17.58007408	73.25030867	118.16893	395.9239114	514.0928415	25.70464207
1364	1365	42.5	-84.5	419.4681	269.312	0.002517	98892.27	1	0.004046624	86.89711857	1.243550273	0.8004517	0.000213601	3.19E-06	0.001633144	0.985299167	4.764228379	0.12435616	2.246802912	1.439481697	8.823412098	17.39828125	72.49283852	118.2068521	395.1956219	513.402474	25.6701237
1365	1366	42.5	-83.5	424.7199	269.1187	0.002477	99310.27	1	0.003982315	87.13803541	1.256270776	0.794225461	0.000215785	3.19E-06	0.001624339	0.985416012	4.718130577	0.124625982	2.212302077	1.439494564	8.688473687	17.18302688	71.59594535	118.5342591	391.2311146	509.7653736	25.48826868
1366	1367	42.5	-82.5	422.9014	269.3272	0.002476	99794.32	1	0.003980707	86.1649767	1.257548688	0.795050176	0.000216005	3.19E-06	0.001618209	0.985460469	4.716767081	0.124723817	2.201289254	1.439633815	8.644934398	17.12734837	71.36395153	118.8688444	390.7583017	509.6271461	25.48135731
1367	1368	42.5	-81.5	419.769	269.4926	0.002502	99676.21	1	0.004022508	85.89143214	1.250860717	0.798364627	0.000214856	3.18E-06	0.001624053	0.985404509	4.740395929	0.12457998	2.220775393	1.439680319	8.720842432	17.24627405	71.85947522	118.7546089	392.8038683	511.5584772	25.57792386
1368	1369	42.5	-80.5	419.9532	269.3788	0.002548	99304.7	1	0.004096463	87.89015141	1.243938025	0.796328585	0.000213667	3.19E-06	0.001660137	0.98529583	4.74818161	0.124098854	2.283061165	1.439526472	8.963997473	17.55886557	73.16193989	118.4121103	395.0301543	513.4422646	25.67211323
1369	1370	42.5	-79.5	419.2149	268.8875	0.00254	98527.45	1	0.004083601	90.2051985	1.235477953	0.797633044	0.000212214	3.20E-06	0.001673614	0.985124209	4.773732948	0.123797708	2.317911477	1.439159651	9.101745464	17.75634725	73.9847802	117.8920173	397.8894872	515.7815046	25.78907523
1370	1371	42.5	-78.5	419.7179	268.0343	0.002472	97343.21	1	0.003974277	92.52889175	1.229736915	0.800821548	0.000211228	3.21E-06	0.001655595	0.98500885	4.802525896	0.123757147	2.30593988	1.438373797	9.06071539	17.73131211	73.88046712	117.2936216	400.0397176	517.3333391	25.86666696
1371	1372	42.5	-77.5	419.0956	267.8982	0.002424	97249.96	1	0.003897106	91.59121383	1.232005113	0.804085187	0.000211617	3.22E-06	0.00162576	0.985011913	4.8105162	0.124126899	2.259419484	1.43840886	8.878976744	17.51144819	72.96436745	117.2813672	399.3177448	516.599112	25.8299556
1372	1373	42.5	-76.5	419.5889	267.8623	0.002406	97688.65	1	0.003868167	91.57207003	1.236334566	0.80207527	0.000212361	3.22E-06	0.001622652	0.985053982	4.794727108	0.124226586	2.24723301	1.438439856	8.831108617	17.43573518	72.64889656	117.599845	397.929759	515.5296039	25.7764802
1373	1374	42.5	-75.5	417.8593	267.0958	0.002381	96876.96	1	0.003827974	95.28769526	1.226605823	0.804132968	0.00021069	3.21E-06	0.001635481	0.985012498	4.824627901	0.123815706	2.283295774	1.43717359	8.978794931	17.6477079	73.53211626	117.1187583	401.2998379	518.4185962	25.92092981
1374	1375	42.5	-74.5	417.7854	267.3968	0.002381	97104.63	1	0.003827974	93.33641968	1.229484068	0.805023781	0.000211184	3.22E-06	0.00162131	0.984989556	4.821479842	0.124063502	2.258265192	1.437799767	8.878054914	17.51966322	72.99859674	117.2751576	400.2823293	517.5574869	25.87787434
1375	1376	42.5	-73.5	418.7934	268.1559	0.00242	98346.45	1	0.003890675	90.67729284	1.23923362	0.800669365	0.000212859	3.22E-06	0.001627254	0.985099365	4.781911918	0.124269803	2.247703573	1.438739642	8.83087043	17.42349537	72.59789736	117.9934497	396.9010352	514.8944849	25.74472424
1376	1377	42.5	-72.5	418.2756	268.4174	0.002461	98677.36	1	0.003956592	90.70438975	1.238060304	0.798737926	0.000212657	3.21E-06	0.001648051	0.985108773	4.775622847	0.124051989	2.278589715	1.438884593	8.950376725	17.56752587	73.19802446	118.1507564	397.203294	515.3540504	25.76770252
1377	1378	42.5	-71.5	421.7975	269.5572	0.002574	100334.7	1	0.004138264	88.51281334	1.250671097	0.788840926	0.000214824	3.19E-06	0.001687502	0.9853825	4.707268672	0.123942134	2.307773207	1.439676107	9.058846007	17.63750612	73.48960885	119.0189468	392.8309443	511.849891	25.59249455
1378	1379	42.5	-70.5	417.2221	271.792	0.002902	101716.2	1	0.004665595	85.66735256	1.232590496	0.780237711	0.000211718	3.14E-06	0.001803555	0.98537348	4.705525336	0.122165966	2.513646652	1.441363984	9.861992708	18.64469465	77.6862277	119.9259283	398.4467226	518.3726509	25.91863254
1379	1380	42.5	-69.5	415.0143	273.7882	0.003288	101968.1	1	0.005286174	84.08858652	1.211310606	0.773403719	0.000208063	3.11E-06	0.001924861	0.985284079	4.715820965	0.12036721	2.729352233	1.442874442	10.70214244	19.71055729	82.12732204	119.6580469	404.9709193	524.6289662	26.23144831
1380	1381	42.5	-68.5	414.1868	274.8979	0.003544	101852.1	1	0.005697749	83.56293091	1.197924462	0.769835161	0.000205763	3.09E-06	0.001999081	0.985210788	4.72518373	0.119296546	2.861234229	1.443681378	11.21536357	20.36475945	84.85316438	119.1717267	409.0923762	528.264103	26.41320515
1381	1382	42.5	-67.5	413.6686	275.6389	0.00374	101794.6	1	0.006012862	83.57705899	1.186227524	0.765304212	0.000203754	3.07E-06	0.002052617	0.985147811	4.718224116	0.118553251	2.97513638	1.444515057	11.64830657	20.90473537	87.10306404	119.1401387	413.2067203	532.346859	26.61734295
1382	1383	42.5	-66.5	413.3127	276.2156	0.003903	101752.4	1	0.00627492	83.67255152	1.176580607	0.761275142	0.000202097	3.06E-06	0.002096094	0.985093397	4.710868798	0.117943659	3.069768205	1.445202537	12.00745051	21.35123371	88.96347377	119.1122649	416.6651556	535.7774204	26.78887102
1383	1384	42.5	-65.5	413.071	276.4261	0.003953	101742.1	1	0.006355305	83.47863703	1.174254406	0.760786207	0.000201698	3.05E-06	0.002105041	0.985090478	4.708767542	0.117850792	3.090942212	1.445448133	12.08567455	21.44868323	89.36951346	119.0997519	417.4936272	536.5933791	26.82966895
1384	1385	42.5	-64.5	412.7507	276.6527	0.004006	101722.7	1	0.006440514	83.23405302	1.171867177	0.760521547	0.000201288	3.05E-06	0.002113476	0.985089133	4.70710093	0.117773827	3.111494236	1.445707876	12.16097143	21.5430483	89.76270125	119.0736529	418.335915	537.4095679	26.87047839
1385	1386	42.5	-63.5	412.455	277.2944	0.004193	101724	1	0.006741158	83.25833169	1.162172265	0.756142461	0.000199622	3.03E-06	0.002159185	0.985041232	4.696997573	0.117159664	3.210058592	1.446472124	12.53392515	22.0046131	91.68588793	118.9977483	421.813555	540.8113033	27.04056516
1386	1387	43.5	-128.5	410.7368	283.9846	0.006567	101495.6	1	0.010557878	82.20947971	1.086741008	0.727278886	0.000186666	2.80E-06	0.002455003	0.985235966	4.473416131	0.11673046	3.978424634	1.455787976	15.21929597	25.24365518	105.1818966	117.7969196	450.6920858	568.4890054	28.42445027
1387	1388	43.5	-127.5	410.994	283.9293	0.006552	101596.8	1	0.010533762	82.40705604	1.086467714	0.725692317	0.000186619	2.80E-06	0.002460601	0.985221872	4.471793161	0.116562179	3.98820551	1.455716616	15.26177568	25.29405314	105.3918881	117.8824555	450.8517385	568.734194	28.4367097
1388	1389	43.5	-126.5	411.4866	283.9267	0.006507	101690.2	1	0.010461415	81.93272702	1.092038127	0.727944775	0.000187576	2.80E-06	0.002442357	0.985289993	4.466901971	0.117003009	3.937436975	1.455785056	15.06288135	25.04000836	104.3333682	117.918266	448.4597121	566.377978	28.3188989
1389	1390	43.5	-125.5	411.9263	283.8135	0.006484	101816.1	1	0.010424437	82.36414952	1.09062495	0.724880342	0.000187333	2.80E-06	0.00245477	0.98524769	4.466220545	0.116623883	3.962181442	1.455644691	15.16787289	25.16854345	104.8689311	118.0439464	449.1411699	567.1851163	28.35925582
1390	1391	43.5	-124.5	413.8197	282.6823	0.006228	100749.6	1	0.010012862	84.45627437	1.080875091	0.719434932	0.000185658	2.86E-06	0.002490575	0.984839028	4.53446703	0.114453686	4.040827517	1.45409665	15.54988541	25.69373029	107.0572095	117.4818148	453.4206362	570.9024511	28.54512255
1391	1392	43.5	-123.5	416.5577	279.9372	0.005447	97170.34	1	0.008757235	85.90696698	1.084868691	0.737762114	0.000186344	2.96E-06	0.002433636	0.984354988	4.73951664	0.112217439	3.875331996	1.448963088	15.09783267	25.27386183	105.3077576	114.9797304	451.2556845	566.2354149	28.31177074
1392	1393	43.5	-122.5	415.1949	276.174	0.004444	90408.27	1	0.007144695	84.87138678	1.099834378	0.80039522	0.000188915	3.06E-06	0.002125814	0.984075823	5.030474076	0.115893736	3.328453272	1.444155287	13.0246314	22.94360777	95.59836571	111.0443374	445.6153089	556.6596463	27.83298232
1393	1394	43.5	-121.5	413.2109	274.4924	0.003974	85772.51	1	0.006389068	81.22014061	1.098412306	0.845488333	0.000188671	3.09E-06	0.001895765	0.983889583	5.250006457	0.118841239	2.957644537	1.442255055	11.59409423	21.36284152	89.01183966	107.7930429	446.0854047	553.8784476	27.69392238
1394	1395	43.5	-120.5	411.9351	275.237	0.003848	85451.35	1	0.006186495	74.2809367	1.112559166	0.865294574	0.0001911	2.99E-06	0.00174722	0.984581966	5.276295594	0.120855313	2.688654733	1.440115375	10.5532401	20.07916111	83.6631713	107.8161219	440.2380113	548.0541332	27.40270666
1395	1396	43.5	-119.5	411.9417	274.9512	0.003771	85481.68	1	0.006062701	74.32930508	1.115121351	0.866226019	0.000191541	3.00E-06	0.001731445	0.984592295	5.280110813	0.121001928	2.65551714	1.439785887	10.42983763	19.9262534	83.02605583	107.8524411	439.2384096	547.0908507	27.35454253
1396	1397	43.5	-118.5	412.4819	274.5559	0.003728	86298	1	0.005993569	76.32120458	1.118189208	0.857738514	0.000192068	3.04E-06	0.001761213	0.984403841	5.244223223	0.12078059	2.697405555	1.440979284	10.58537718	20.08876583	83.70319095	108.4702058	438.2155379	546.6857437	27.33428718
1397	1398	43.5	-117.5	413.4432	275.1959	0.003739	88293.48	1	0.006011254	74.80194024	1.135216266	0.850055414	0.000194992	3.04E-06	0.001759734	0.984660113	5.159848504	0.121252314	2.656719078	1.442043025	10.41729662	19.79715954	82.48816476	109.9486952	431.5331961	541.4818913	27.07409456
1398	1399	43.5	-116.5	415.7198	275.149	0.003695	88907.8	1	0.005940514	74.68820772	1.144559864	0.845849053	0.000196597	3.05E-06	0.001753379	0.984729258	5.12073841	0.121517519	2.625416628	1.442488418	10.293162	19.60332297	81.68051239	110.4173671	427.9823003	538.3996674	26.91998337
1399	1400	43.5	-115.5	414.4969	273.1361	0.003435	85221.59	1	0.005522508	76.97237467	1.122359357	0.864025664	0.000192784	3.07E-06	0.001678029	0.984311276	5.270329426	0.121738959	2.560897497	1.440245475	10.0568488	19.45006015	81.04191731	107.9770095	436.8978606	544.8748701	27.2437435
1400	1401	43.5	-114.5	413.9433	271.0039	0.003099	81724.88	1	0.004982315	77.89913419	1.105241809	0.884946769	0.000189844	3.14E-06	0.001546087	0.983744036	5.434066807	0.122988132	2.392520285	1.439831353	9.403044379	18.79245096	78.30187899	105.5431962	444.229813	549.7730092	27.48865046
1401	1402	43.5	-113.5	413.9784	270.7333	0.002968	82097.79	1	0.004771704	76.47264869	1.113427155	0.886645877	0.00019125	3.14E-06	0.001492574	0.983860085	5.422227257	0.123658771	2.290843119	1.439676631	9.008992418	18.2853982	76.18915915	105.9545492	441.0262488	546.980798	27.3490399
1402	1403	43.5	-112.5	414.8933	271.2265	0.003	83443.55	1	0.004823151	75.74240671	1.124964936	0.879949512	0.000193231	3.12E-06	0.001510299	0.984114977	5.354123119	0.123614801	2.295732708	1.439721838	9.027674755	18.24086722	76.00361342	106.9976712	436.4024001	543.4000713	27.17000356
1403	1404	43.5	-111.5	414.9945	269.8036	0.002896	80698.91	1	0.004655949	78.61532719	1.105838647	0.891605042	0.000189946	3.16E-06	0.001476646	0.983634958	5.47108722	0.123781433	2.277870408	1.43913132	8.959914781	18.27178516	76.13243818	104.8180928	444.1123049	548.9303977	27.44651989
1404	1405	43.5	-110.5	413.312	267.0616	0.002526	75558.24	1	0.004061093	79.04462339	1.068924336	0.919290373	0.000183606	3.17E-06	0.001308933	0.983053081	5.746151279	0.124349465	2.082924037	1.436447045	8.226999655	17.61687148	73.40363116	101.1497324	460.1771673	561.3268997	28.06634498
1405	1406	43.5	-109.5	412.5384	267.4252	0.00243	75310.98	1	0.003906752	73.71583707	1.068583577	0.92512818	0.000183547	3.17E-06	0.001225283	0.98301436	5.785048534	0.125018669	1.947536439	1.437253525	7.703045849	16.99790302	70.8245959	101.1413738	460.1857252	561.327099	28.06635495
1406	1407	43.5	-108.5	412.4824	269.6271	0.002445	80614.34	1	0.003930868	67.20391346	1.118133622	0.908254069	0.000192058	3.13E-06	0.001209912	0.983963131	5.532848554	0.126104339	1.837569569	1.438982353	7.262176662	16.19768148	67.49033949	105.4411981	439.2582442	544.6994424	27.23497212
1407	1408	43.5	-107.5	412.797	269.6279	0.002416	82258.77	1	0.003884244	67.75855393	1.13327004	0.900775669	0.000194658	3.13E-06	0.0012227	0.984159848	5.453552711	0.126264278	1.833271888	1.439106119	7.242145081	16.09434008	67.05975033	106.7169406	433.5014476	540.2183882	27.01091941
1408	1409	43.5	-106.5	412.8539	269.7592	0.002395	82881.83	1	0.003850482	67.01652238	1.139463306	0.898843539	0.000195722	3.13E-06	0.00121311	0.984251044	5.427082591	0.126437665	1.808743066	1.43926671	7.146092326	15.94762236	66.44842649	107.2358254	431.1115346	538.34736	26.917368
1409	1410	43.5	-105.5	414.019	270.8824	0.002394	84956.19	1	0.003848875	63.15013524	1.161678111	0.893246129	0.000199538	3.08E-06	0.001186567	0.984802771	5.328489712	0.126829099	1.733462685	1.438745154	6.857128789	15.48465544	64.51939767	108.9388875	422.4428701	531.3817576	26.56908788
[truncated: 30,270 more rows]
