# Supplementary material for: Assessing Impacts of Atmospheric Conditions on Efficiency and Siting of Large-Scale Direct Air Capture Facilities
Source: JACS Au. 2024 May 1;4(5):1883–91. doi: 10.1021/jacsau.4c00082 (PMC11134380; doi:10.1021/jacsau.4c00082)
Supplement: Supplementary file 2 — au4c00082_si_002.zip [file au4c00082_si_002.zip › SI_files/form1.csv]

location	OID	latitude	longitude	co2	temperature	specific_humidity	pressure	Month	H2O_vol	Relative Humidity	Productivity_unoptimized	H_cons_unoptimized, kWh/t CO2	H_cost_unoptimized, $/t CO2	E_cons_unoptimized, kWh/t	E_cost_unoptimized, kWh/t	h2o_temperature	kf1, bar-1 s-1 (mol/kg)-1	kf2, bar2 s-1	Optimized Productivity, mol/kg/hr	Ads_t, s	Des_t, s	E_blower_optimized, kWh/t	E_vac_optimized, kWh/t	Q_sens_ads, GJ/t	Q_sens_CO2, GJ/t	Q_sens_H2O, GJ/t	Q_ads_CO2, GJ/t	Q_ads_H2O, GJ/t	Cost_E_optimized, $/tCO2	Cost_H_optimized, $/tCO2
MWH	1660	47.5	-119.5	418.0746	273.6504	0.003624	94198.55	1	0.005826367	86.46081764	1.156629003	5809.914447	87.1487167	538.2311729	26.91155864	278	1.726	33.39	1.218003325	387.7410774	225.0549935	380.7870849	118.7415823	11.19542552	0.034419676	1.473265589	1.429705231	8.528718942	24.97643336	94.42306233
MWH	1660	47.5	-119.5	417.1516	272.524	0.002974	94132.15	2	0.00478135	76.99408141	1.201618131	4999.336126	74.99004189	523.106358	26.1553179	278	1.726	33.39	1.329553322	233.0274048	110.9776431	371.2428086	121.7879703	17.77702447	-0.060467071	0.278892944	1.418305743	5.900039291	24.651539	105.474147
MWH	1660	47.5	-119.5	417.4966	276.678	0.003575	93826.22	3	0.005747588	68.40841318	1.196061326	5029.448016	75.44172024	523.5655067	26.17827534	278	1.726	33.39	1.23384777	420.9633986	258.3745078	368.8985257	118.4510602	10.54441147	0.055968161	1.385012357	1.435034894	7.608541205	24.36747929	87.62070037
MWH	1660	47.5	-119.5	417.7067	280.6702	0.004349	93919.7	4	0.006991961	63.08717737	1.192535767	4999.822889	74.99734333	524.2610382	26.21305191	280.6702	1.727762098	32.77489714	1.220624558	329.9077696	199.7061573	371.3621044	119.2537599	12.62353283	0.028195824	1.298402086	1.430761256	7.977757338	24.53079322	97.32770557
MWH	1660	47.5	-119.5	421.814	289.8337	0.006109	93896.8	5	0.009821543	48.38018194	1.190603077	3998.403685	59.97605527	525.854253	26.29271265	289.8337	1.756148983	22.86577173	1.221690848	935.0784722	545.9161415	392.323817	117.077439	5.131409688	0.132341864	1.190101025	1.454472475	4.961130358	25.470063	53.622731
MWH	1660	47.5	-119.5	415.6472	290.0687	0.005622	93897.3	6	0.009038585	43.87740354	1.178774456	3738.237035	56.07355553	530.573228	26.5286614	290.0687	1.764840075	19.83193685	1.231297154	812.5	456.25	392.0565575	117.8144739	5.784015856	0.12663975	1.032003668	1.450071375	4.501574082	25.49355157	53.72626973
MWH	1660	47.5	-119.5	407.6885	296.4669	0.005895	94145.34	7	0.009477492	31.04794946	1.041974441	3213.34714	48.20020709	588.0233873	29.40116937	296.4669	1.525719101	12.9549824	1.182460346	218.75	100	404.6860426	123.7897637	17.56227024	0.003789918	0.128987688	1.424964013	3.549009912	26.42379032	94.45425739
MWH	1660	47.5	-119.5	406.3484	295.5699	0.00638	93937.75	8	0.010257235	35.38908213	1.072601097	3414.224282	51.21336423	573.2002328	28.66001164	295.5699	1.74759168	14.33798814	1.357264359	157.9573297	100.4938086	361.0415003	125.3829163	21.84802228	-0.020873222	0.202371533	1.413865095	4.94113487	24.32122083	118.2688357
MWH	1660	47.5	-119.5	405.1936	288.1174	0.005621	93990.55	9	0.009036977	49.74481056	1.169756513	4164.885641	62.47328461	533.2488894	26.66244447	288.1174	1.753515028	23.78521692	1.351003041	217.7365144	101.7627399	401.9163701	121.7783356	17.74157092	-0.045165843	0.518114497	1.410045572	6.493606758	26.18473528	108.8257163
MWH	1660	47.5	-119.5	412.9134	282.1762	0.004713	94258.82	10	0.00757717	61.9259316	1.185227217	4970.380245	74.55570368	526.9999353	26.34999677	282.1762	1.730003491	31.99248513	1.335850255	280.8768092	126.9538194	410.972753	119.8857594	14.85862723	-0.03308798	0.831881384	1.420948235	7.50870239	26.54292562	102.4461302
MWH	1660	47.5	-119.5	419.1203	276.2885	0.004084	94308.27	11	0.006565916	80.72027747	1.153869648	5876.97386	88.1546079	538.3853944	26.91926972	278	1.726	33.39	1.368738756	207.9784252	119.750212	369.3844354	122.0183246	19.23465654	-0.077017691	0.671352322	1.415638421	8.517493415	24.570138	124.0088459
MWH	1660	47.5	-119.5	419.7224	273.1803	0.003375	94230.44	12	0.005426045	83.35706476	1.177552054	5493.626917	82.40440376	531.0890553	26.55445276	278	1.726	33.39	1.4374067	190.6653363	107.9551631	354.8376423	122.9978777	20.62181764	-0.085374636	0.299976687	1.413550883	7.009472077	23.891776	121.9143444
DVT	743	33.5	-112.5	423.9597	287.6831	0.003356	95217.69	1	0.005395498	30.9850861	1.181320806	3009.801198	45.14701797	532.4655232	26.62327616	287.6831	1.522506194	12.93495528	1.593922486	176.6573024	103.8750958	314.1532261	125.5147859	19.91953986	-0.01904047	-0.13208586	1.437143743	2.775525135	21.9834006	99.9211767
DVT	743	33.5	-112.5	423.2673	287.0293	0.003558	94967.87	2	0.005720257	34.17733096	1.19812527	3153.008441	47.29512661	525.8511233	26.29255617	287.0293	1.685659834	13.9519463	1.488127899	397.7505188	122.0341456	408.7991728	120.2667328	10.95759998	0.034352509	0.192798408	1.433739193	2.684879411	26.45329528	63.7640396
DVT	743	33.5	-112.5	421.1138	290.549	0.00337	94835.65	3	0.005418006	25.80412578	1.131944594	2809.54716	42.1432074	550.8459016	27.54229508	290.549	1.433433064	8.869421648	1.544722171	245.4288452	123.3572032	342.5621975	123.9750553	15.5289041	0.027869556	-0.014075485	1.444901676	2.119619636	23.32686264	79.61341451
DVT	743	33.5	-112.5	420.155	296.9964	0.002831	94605.04	4	0.004551447	14.53999817	0.996971307	2417.598923	36.26398384	612.0093436	30.60046718	296.9964	1.355979534	1.955358157	1.60963191	218.75	100	338.9463097	125.2724411	16.28447308	0.024453242	-0.149529376	1.467348281	0.876361846	23.21093754	77.09627946
DVT	743	33.5	-112.5	418.2448	299.6354	0.003693	94452.77	5	0.005937299	16.17690124	0.945320746	2551.038971	38.26558456	637.6769108	31.88384554	299.6354	1.353160102	2.004698222	1.593158736	129.6875	100	281.9499075	128.2386465	22.36115757	-0.003615711	-0.277125899	1.476495147	1.215303748	20.5094277	103.2175619
DVT	743	33.5	-112.5	418.1508	304.8463	0.004403	94363.9	6	0.007078778	14.25502131	0.811736028	2724.772281	40.87158421	722.6291745	36.13145873	303	1.356470383	1.946768292	1.507203039	100	100	263.3821655	130.4183854	26.31831378	-0.016416439	-0.359370353	1.487557722	1.209071859	19.69002754	119.329819
DVT	743	33.5	-112.5	415.3762	306.7061	0.010226	94671.99	7	0.016440514	29.81126238	0.84879359	3774.742236	56.62113355	695.7393075	34.78696537	303	1.476336644	12.37101377	1.046531915	331.9633845	203.7345886	469.5012558	122.7562349	13.14543864	0.087172374	0.984887279	1.425996169	5.544459494	29.61287454	88.28314147
DVT	743	33.5	-112.5	409.3066	305.4307	0.011496	94618.32	8	0.018482315	35.95251722	0.888160849	4063.201937	60.94802905	667.8896281	33.39448141	303	1.776388495	14.51748829	1.034686642	577.6839528	344.1363112	480.9309247	119.8573391	8.056274477	0.122223116	1.39704001	1.443640606	6.036897198	30.03941319	71.06698086
DVT	743	33.5	-112.5	407.8195	304.5377	0.008301	94452.31	9	0.013345659	27.31056068	0.867083309	3437.723499	51.56585248	682.9133656	34.14566828	303	1.44956215	10.18580317	1.162105565	167.9317534	108.8884754	414.4750082	127.1128057	22.27422276	0.013479303	0.200059304	1.409629225	4.38916964	27.07939069	117.8606676
DVT	743	33.5	-112.5	414.285	293.4026	0.009168	94631.79	10	0.01473955	58.40536819	1.121075654	4976.242866	74.64364299	550.8524309	27.54262154	293.4026	1.736798749	29.62043677	1.197339709	1023.301644	564.7757249	427.6285239	115.7585253	4.652671069	0.132001905	1.880325301	1.461052178	7.421111979	27.16935246	64.77984347
DVT	743	33.5	-112.5	424.5642	289.2969	0.003611	94990.67	11	0.005805466	29.9815521	1.164257298	2969.416484	44.54124727	538.5449604	26.92724802	289.2969	1.4781599	12.51981956	1.48744732	256.326351	152.4605055	335.3136696	123.6726136	14.87870943	0.043752272	0.170895327	1.437507065	2.884144926	22.94931416	80.8958709
DVT	743	33.5	-112.5	428.4336	285.0926	0.003742	95054.77	12	0.006016077	40.8359751	1.250359431	3418.995758	51.28493637	508.031721	25.40158605	285.0926	1.770710525	17.78271504	1.582260512	169.9287865	101.2776245	315.2013069	124.6852871	20.48751035	-0.043218235	-0.015453385	1.422755033	4.0892174	21.9943297	108.0867132
GCC	1476	44.5	-105.5	414.1508	269.9753	0.002378	86905.77	1	0.003823151	68.65290328	1.175032759	4399.726127	65.99589191	528.2029605	26.41014803	278	1.726	33.39	1.343594568	408.4215888	262.6191652	361.7109567	114.8222999	11.53658931	0.06997927	0.811610884	1.427920956	5.132202497	23.82666283	79.07626215
GCC	1476	44.5	-105.5	418.6336	265.3687	0.001709	86585.49	2	0.002747588	69.87738828	1.198679149	3908.223422	58.62335133	521.6417778	26.08208889	278	1.726	33.39	1.504304984	342.2568012	145.6806145	373.2362304	115.1929569	13.45208271	0.020655192	0.182106535	1.424757191	3.211615745	24.42145936	76.21340571
GCC	1476	44.5	-105.5	417.6039	274.5551	0.003108	86574.48	3	0.004996785	63.85983143	1.164804322	4704.496969	70.56745453	529.996615	26.49983075	278	1.726270751	33.29548791	1.312141843	565.9752467	295.6966781	398.9297493	112.0922958	8.818354733	0.077598499	1.175956595	1.43104117	6.201745424	25.55110225	73.76956842
GCC	1476	44.5	-105.5	418.589	278.0215	0.00404	86647.15	4	0.006495177	64.94165195	1.143253007	5147.988431	77.21982647	537.0796365	26.85398182	278.0215	1.726	33.39	1.261285531	419.0998373	266.3158581	385.9173999	112.760129	11.23279275	0.055329975	1.496191799	1.428891559	8.166923208	24.93387644	93.25053869
GCC	1476	44.5	-105.5	419.2665	288.1658	0.006791	86691.29	5	0.010918006	55.22023249	1.119386666	4755.512039	71.33268058	546.05359	27.3026795	288.1658	1.742946577	27.47438939	1.252362335	228.5813743	105.4643929	435.5797271	115.1087654	17.65064224	-0.054062595	0.801833867	1.396355883	8.069571309	27.53442462	116.1014196
GCC	1476	44.5	-105.5	418.0298	292.4866	0.007991	86586.92	6	0.012847267	49.33649026	1.08776822	4368.493842	65.52740763	559.4822903	27.97411451	292.4866	1.754303153	23.51010314	1.213230485	218.75	100	450.1919719	115.6889772	18.11329994	-0.04332489	0.812519835	1.385344735	7.83731863	28.29404746	117.104826
GCC	1476	44.5	-105.5	413.1873	296.5021	0.00874	87132.72	7	0.014051447	42.43978739	1.032059143	4007.013813	60.1052072	585.6346038	29.28173019	296.5021	1.767614907	18.86331489	1.155031047	724.3261046	346.5782924	465.4549091	112.6191991	6.651005498	0.118093083	1.235519309	1.440339524	5.415884367	28.90370541	61.92017409
GCC	1476	44.5	-105.5	406.0771	294.3018	0.007414	86890.07	8	0.011919614	41.07543564	1.050721022	3869.561849	58.04342774	576.561775	28.82808875	294.3018	1.770248327	17.94405625	1.227670345	242.9236586	105.3469461	452.4431346	116.2219412	16.94852623	-0.011362763	0.571582461	1.398538565	5.907143587	28.43325379	103.3934503
GCC	1476	44.5	-105.5	406.6864	289.5473	0.006102	86824.62	9	0.009810289	45.50658484	1.102023323	4084.911843	61.27367764	554.0903412	27.70451706	289.5473	1.761695491	20.92962957	1.273817023	261.099028	129.2943234	417.9726223	115.3893066	15.86910299	0.000700489	0.737563031	1.411455219	6.355958038	26.66809644	101.5615824
GCC	1476	44.5	-105.5	415.2811	279.5644	0.004545	86949.36	10	0.007307074	65.84586982	1.126546289	5407.41051	81.11115766	543.0872686	27.15436343	279.5644	1.726	33.39	1.230891581	434.6221391	184.3638065	454.2752325	111.8584266	11.18322457	0.014852827	1.287201678	1.425382022	8.122638234	28.30668296	91.80541388
GCC	1476	44.5	-105.5	416.0686	272.9534	0.003043	86760.95	11	0.004892283	70.3667666	1.157721791	4892.758688	73.39138032	533.0098482	26.65049241	278	1.726	33.39	1.250870694	1086.712839	537.3546226	426.872935	110.4925852	5.328390877	0.117903785	1.373437943	1.437929464	6.01132023	26.86827601	59.45409291
GCC	1476	44.5	-105.5	416.7281	270.1797	0.002429	86756.1	12	0.003905145	68.941643	1.176990532	4428.67234	66.43008509	527.2853292	26.36426646	278	1.726	33.39	1.359297032	505.9460474	271.2996604	382.8822192	113.345443	9.620349158	0.074944895	0.895422271	1.428867653	5.187049165	24.81138311	71.69430476
MCO	444	28.5	-81.5	419.2775	286.8276	0.007368	102025.5	1	0.011845659	76.86100758	1.119238922	6535.932898	98.03899347	556.1936872	27.80968436	286.8276	1.726	33.39	1.166744356	1105.6303	881.1199782	379.4132733	118.250548	4.323768315	0.132475769	3.480356104	1.456196126	13.06685726	24.88319107	93.58188988
MCO	444	28.5	-81.5	423.511	294.0999	0.011456	102103.7	2	0.018418006	75.32808417	1.045182054	7046.173649	105.6926047	588.6157259	29.43078629	294.0999	1.726	33.39	1.118700676	1193.987813	937.9309215	398.0754369	117.8809763	3.878217621	0.140462268	3.699252555	1.478470309	13.47648053	25.79782066	94.47034701
MCO	444	28.5	-81.5	423.85	290.9757	0.007427	101533.5	3	0.011940514	59.12294576	1.217568205	4680.337306	70.20505959	520.9318819	26.0465941	290.9757	1.735413708	30.10391868	1.228429148	991.417326	667.5167812	386.6088385	119.3487853	4.577284517	0.131536112	2.549156482	1.453312428	9.550536513	25.29788119	76.09094188
MCO	444	28.5	-81.5	423.3578	294.711	0.010746	101426.8	4	0.017276527	67.63925052	1.11743609	5847.376943	87.71065415	556.2187474	27.81093737	294.711	1.726	33.39	1.128060879	1484.433118	933.6357524	432.5028417	117.9076635	3.458902524	0.144424876	2.742601637	1.482509478	9.978724888	27.52052526	74.19651418
MCO	444	28.5	-81.5	420.7021	296.7383	0.013899	101423.2	5	0.022345659	77.20884668	0.958693426	7931.601837	118.9740275	632.0887485	31.60443742	296.7383	1.726	33.39	1.054754315	1504.520356	1083.711286	438.1772202	116.8592119	3.375473618	0.146533521	3.698903426	1.49609792	13.29492915	27.7518216	91.71640681
MCO	444	28.5	-81.5	438.6115	299.1235	0.016428	101365.6	6	0.026411576	78.98681649	0.903430314	8623.793936	129.356909	661.0537978	33.05268989	299.1235	1.726	33.39	1.047642453	1211.73287	1063.426025	404.3579836	116.891933	3.711650135	0.146265721	4.338894503	1.501287152	15.46925652	26.06249583	104.8639751
MCO	444	28.5	-81.5	432.7762	299.1339	0.017344	101405.2	7	0.027884244	83.32637242	0.823089105	10126.80763	151.9021145	720.9705217	36.04852609	299.1339	1.726	33.39	1.003375474	1401.068981	1084.402466	446.7831818	116.2282009	3.435413078	0.145516168	4.789093453	1.508460234	17.05804489	28.15056914	112.2355326
MCO	444	28.5	-81.5	420.8744	299.4351	0.016946	101569.9	8	0.027244373	80.1280571	0.855017101	9222.292933	138.334394	690.1440857	34.50720428	299.4351	1.726	33.39	1.006585579	1229.659461	1075.429732	421.5468543	116.924152	3.787257414	0.146076576	4.621517948	1.502857277	16.45352908	26.92355032	110.4634929
MCO	444	28.5	-81.5	414.2378	299.485	0.017045	101315	9	0.027403537	80.15290174	0.84463134	9346.76948	140.2015422	696.9636357	34.84818179	299.485	1.726	33.39	0.992593716	1337.247845	1087.095705	441.8387014	116.6056281	3.64613822	0.146603504	4.552010408	1.50520126	16.19745865	27.92221647	108.5308835
MCO	444	28.5	-81.5	414.7335	297.5123	0.0145	101400.3	10	0.023311897	76.84519677	0.938229926	8081.199127	121.2179869	643.8501803	32.19250901	297.5123	1.726	33.39	1.03963394	1427.482765	1085.965106	434.2660155	116.9647374	3.507365163	0.146792029	3.819224569	1.496989774	13.69129441	27.56153764	94.42360809
MCO	444	28.5	-81.5	429.6072	293.3563	0.011254	101516.7	11	0.018093248	77.03371405	1.041473917	7220.037865	108.300568	589.3953316	29.46976658	293.3563	1.726	33.39	1.1228363	1239.57825	1010.921755	390.1164583	117.3596487	3.771992229	0.141994434	3.669864964	1.478284332	13.37978036	25.37380535	93.50798467
MCO	444	28.5	-81.5	425.1645	290.7357	0.009563	101702.9	12	0.015374598	77.31585756	1.074379981	6960.571626	104.4085744	574.3329559	28.71664779	290.7357	1.726	33.39	1.132879068	1399.635376	1029.080883	404.5420552	117.3577634	3.590197061	0.141224855	3.395181708	1.472876067	12.49194162	26.09499093	87.88092213
AUG	1512	44.5	-69.5	417.0316	267.395	0.002119	100118.3	1	0.003406752	85.66926415	1.267898152	4468.200739	67.02301109	507.7140631	25.38570315	278	1.726	33.39	1.634387431	159.375	100	300.8356882	129.3961634	22.47350234	-0.076780911	-0.158364951	1.416659263	4.401924027	21.51159258	116.9039157
AUG	1512	44.5	-69.5	419.8016	272.2069	0.002788	100398.7	2	0.004482315	78.80199134	1.248937821	4868.141017	73.02211526	512.046614	25.6023307	278	1.726	33.39	1.494878405	309.18473	162.9892101	350.1497256	124.7658295	13.01909391	0.009585782	0.738654231	1.426343341	6.055508988	23.74577776	88.53827606
AUG	1512	44.5	-69.5	417.0557	273.2756	0.002763	99468.66	3	0.004442122	71.56418033	1.252048304	4651.229554	69.76844331	510.2853989	25.51426995	278	1.726	33.39	1.542664646	213.7438192	109.8875504	342.0183238	126.280392	18.16598233	-0.057356116	0.190894049	1.41965522	5.378133374	23.41493579	104.5721202
AUG	1512	44.5	-69.5	418.4434	277.6589	0.00383	99748.83	4	0.006157556	72.70595962	1.213993823	5303.619877	79.55429816	521.4064072	26.07032036	278	1.726	33.39	1.452057113	189.9099922	102.1966347	357.0898839	126.4310611	20.20408127	-0.103576034	0.325190554	1.41471791	7.542175422	24.17604725	122.4274547
AUG	1512	44.5	-69.5	419.6871	287.2159	0.006472	99969.16	5	0.010405145	64.54064329	1.198039761	5177.588831	77.66383247	526.3357411	26.31678706	287.2159	1.726	33.39	1.340487867	195.7215766	117.7771946	371.2234807	125.7000486	17.52174126	-0.050801277	1.177092206	1.403931044	9.722039065	24.84617647	124.0583429
AUG	1512	44.5	-69.5	420.8801	290.344	0.007992	99639.11	6	0.012848875	64.95102922	1.17116207	5347.161228	80.20741842	535.3740417	26.76870209	290.344	1.726	33.39	1.255751261	1026.258718	636.7055436	391.5194621	118.6846818	4.443402666	0.13269829	2.098225536	1.469788504	8.20790006	25.5102072	68.13339606
AUG	1512	44.5	-69.5	404.6529	294.7711	0.011418	100182.6	7	0.018356913	70.69838509	1.050015846	6505.13984	97.5770976	583.1979136	29.15989568	294.7711	1.726	33.39	1.138164407	1201.13594	800.0642502	420.2285832	118.0843294	3.966973146	0.141423231	2.685763619	1.487249858	10.06126363	26.91564563	76.42780616
AUG	1512	44.5	-69.5	406.1049	294.8781	0.012324	99918.17	8	0.019813505	75.56948509	0.989916938	7459.860828	111.8979124	612.8501041	30.64250521	294.8781	1.726	33.39	1.109054662	1188.746339	865.6024533	415.7669112	117.3802108	3.966322612	0.141872128	3.15029526	1.489873894	11.70899698	26.6573561	85.23900365
AUG	1512	44.5	-69.5	409.863	290.1046	0.009175	100543.4	9	0.014750804	76.33690713	1.064131709	6915.711292	103.7356694	577.8025629	28.89012814	290.1046	1.726	33.39	1.17424602	1168.75	812.5	400.5269581	118.008477	4.07609482	0.136733137	2.842808475	1.476184401	10.82826701	25.92677176	80.66703269
AUG	1512	44.5	-69.5	413.2977	281.0456	0.005426	99867.07	10	0.008723473	81.52363548	1.116780148	6619.41522	99.29122831	555.1968707	27.75984353	281.0456	1.726	33.39	1.284091269	283.9133103	172.5233649	385.7517845	123.0680891	13.61437632	-0.014984504	1.784243485	1.424132742	11.26931527	25.44099368	116.9878472
AUG	1512	44.5	-69.5	418.6628	274.3221	0.003694	99846.82	11	0.005938907	88.98535934	1.17315689	5955.986075	89.33979113	535.509402	26.7754701	278	1.726	33.39	1.404141657	237.4683073	112.570098	384.8948932	124.7187072	16.87431229	-0.079133174	0.607742683	1.416533267	8.096931847	25.48068002	112.1516121
AUG	1512	44.5	-69.5	419.6847	270.5607	0.002506	100032.8	12	0.004028939	79.71281665	1.261039882	4648.002836	69.72004254	508.4182402	25.42091201	278	1.726	33.39	1.580087814	188.608114	111.0409877	318.8808836	127.7867601	19.62774164	-0.056964069	0.112033062	1.418049695	5.144714482	22.33338219	109.3565617
HOU	496	29.5	-95.5	427.5987	282.8483	0.005573	102288.8	1	0.008959807	75.90727913	1.179095292	6006.364938	90.09547407	534.1730196	26.70865098	282.8483	1.726	33.39	1.381032878	199.0484412	128.3462372	351.2035939	126.9655958	17.27059608	-0.057505759	1.220558628	1.413371519	10.24146883	23.90845948	125.3687054
HOU	496	29.5	-95.5	425.4347	290.5361	0.011127	101654.4	2	0.017889068	90.97195163	0.911958764	9449.317697	141.7397655	654.3934294	32.71967147	290.5361	1.726	33.39	1.121788929	1103.764025	971.9152408	377.9027984	117.7576046	4.029851993	0.137390546	4.093665281	1.48154916	15.33913701	24.78302015	104.5066416
HOU	496	29.5	-95.5	423.2907	292.3321	0.010019	101414.5	3	0.016107717	73.06080235	1.094125345	6487.552538	97.31328807	566.9095457	28.34547729	292.3321	1.726	33.39	1.203056154	1092.159897	772.4425069	388.0956829	118.8594831	4.089806663	0.13772677	2.73575096	1.479981531	10.36699689	25.3477583	78.37609505
HOU	496	29.5	-95.5	426.5165	293.2116	0.009481	101359.8	4	0.015242765	65.44965028	1.156243113	5467.748461	82.01622692	542.2163778	27.11081889	293.2116	1.726	33.39	1.242460117	926.7291264	622.6347457	383.6076465	119.777395	4.571468511	0.132884226	2.372426145	1.474649346	9.15219111	25.16925208	73.76508057
HOU	496	29.5	-95.5	422.1969	298.863	0.014311	101145.9	5	0.023008039	69.81467446	1.020672979	6598.475594	98.9771339	597.3773779	29.8688689	298.863	1.726	33.39	1.109958718	994.8241265	802.2789159	397.5500763	118.9573819	4.301452307	0.143394379	3.102326495	1.496507521	11.43016008	25.82537291	85.30766992
HOU	496	29.5	-95.5	419.9778	300.6792	0.017504	101075	6	0.028141479	76.53635094	0.869806946	8812.877236	132.1931585	688.3089001	34.41544501	300.6792	1.726	33.39	#NAME?			0	0	0	0	0	0	0	0	0
HOU	496	29.5	-95.5	428.2556	301.1476	0.01727	101291.8	7	0.027765273	73.64598315	0.915461759	8076.355868	121.145338	661.6393569	33.08196785	301.1476	1.726	33.39	1.061478587	1187.027786	904.2663893	426.1783693	118.1578794	3.773463019	0.147807725	3.419036734	1.512573274	12.3598638	27.21681243	88.38643565
HOU	496	29.5	-95.5	421.2159	300.7197	0.017526	101307.7	8	0.028176849	76.62643551	0.870766994	8824.519791	132.3677969	687.97935	34.3989675	300.7197	1.726	33.39	1.012215719	1272.766089	1170.317565	410.2551846	117.9792997	3.642032413	0.15211037	3.473124075	1.513193926	12.49236534	26.41172422	88.63677549
HOU	496	29.5	-95.5	422.7154	298.7418	0.017534	101112.3	9	0.028189711	85.95886095	0.774202448	11115.33704	166.7300556	761.0138137	38.05069068	298.7418	1.726	33.39	#NAME?			0	0	0	0	0	0	0	0	0
HOU	496	29.5	-95.5	421.1564	295.5697	0.013628	101324	10	0.021909968	81.18144918	0.92995373	8567.297375	128.5094606	645.9102167	32.29551084	295.5697	1.726	33.39	1.10526889	1260.626674	978.7418285	405.9458704	117.6059419	3.649788331	0.144488736	3.552942007	1.497513329	13.05516628	26.17759062	91.24957784
HOU	496	29.5	-95.5	429.3229	288.2411	0.008688	101605.5	11	0.013967846	82.30444124	1.057855184	7412.573022	111.1885953	581.4548974	29.07274487	288.2411	1.726	33.39	1.203647374	1050	812.5	373.4655032	118.5405433	4.249725214	0.132963329	3.180509113	1.471934848	12.190472	24.60030232	88.44001878
HOU	496	29.5	-95.5	432.0106	287.23	0.007363	101557.2	12	0.011837621	74.48399087	1.154056733	6174.861495	92.62292242	542.9909099	27.1495455	287.23	1.726	33.39	1.265514175	980.6720074	692.6447959	369.1084715	119.3084481	4.507280178	0.129394357	2.572530337	1.466233746	10.06792016	24.42084598	78.09732824
MDW	1296	41.5	-87.5	426.4144	270.0609	0.002662	99798.39	1	0.004279743	87.6752161	1.251978451	4926.546116	73.89819174	510.8272046	25.54136023	278	1.726	33.39	1.523932894	276.7577239	131.1636636	357.5540992	124.6808974	14.3810625	-0.022059646	0.500607807	1.421797413	5.78912855	24.11174983	91.96056928
MDW	1296	41.5	-87.5	429.4286	272.3278	0.003116	99702.99	2	0.005009646	86.67338875	1.22759651	5319.517389	79.79276083	518.3080263	25.91540132	278	1.726	33.39	1.422294476	455.8447512	256.342311	361.1991677	122.0007894	9.203180098	0.056815802	1.39071663	1.433099031	7.511614934	24.15999786	81.64761039
MDW	1296	41.5	-87.5	430.4221	275.1224	0.003018	99441.05	3	0.00485209	68.38924545	1.272220896	4621.621493	69.32432239	503.2334014	25.16167007	278	1.726	33.39	1.402515225	670.1085074	470.1919806	336.2343993	121.2725481	6.731136461	0.109453219	1.446344329	1.444086914	6.535547161	22.87534737	67.77736702
MDW	1296	41.5	-87.5	431.7907	278.7289	0.003794	99258.41	4	0.006099678	66.51382321	1.253946016	4879.882376	73.19823564	508.0749111	25.40374555	278.7289	1.726	33.39	1.47470421	236.0306014	145.8729249	335.0568998	124.8965791	15.98421452	-0.02051303	0.783676088	1.424222099	7.193112682	22.99767394	105.6863015
MDW	1296	41.5	-87.5	430.3795	292.8679	0.009054	99040.98	5	0.01455627	62.40260163	1.171311298	5129.563985	76.94345978	535.2825853	26.76412927	292.8679	1.72908344	32.31365087	1.260918421	1006.721688	618.7236876	393.6114608	118.4394295	4.398067393	0.13457457	2.047808368	1.473268023	7.948431886	25.60254451	66.675626
MDW	1296	41.5	-87.5	431.3747	295.573	0.011874	98927.5	6	0.019090032	69.11920412	1.088570621	6134.061235	92.01091853	565.9029546	28.29514773	295.573	1.726	33.39	1.184054497	1089.00343	740.2217801	402.9941177	117.3707739	4.071477992	0.13989879	2.656474626	1.487283234	9.968067004	26.01824458	76.34667352
MDW	1296	41.5	-87.5	429.6004	296.5826	0.012294	99322.08	7	0.019765273	67.57395001	1.081207268	6037.535424	90.56303136	570.3476823	28.51738412	296.5826	1.726	33.39	1.172471042	1016.158708	680.2421676	409.4536768	117.7975571	4.272266192	0.137696025	2.717090843	1.487323043	10.2093373	26.3625617	78.4321392
MDW	1296	41.5	-87.5	428.0386	296.8255	0.013481	99145.98	8	0.021673633	72.84058098	1.015089187	7025.406892	105.3811034	601.9657371	30.09828685	296.8255	1.726	33.39	1.137690019	1188.965306	857.9527721	409.1536625	117.0021819	3.826028959	0.144186102	2.952511189	1.495867547	10.90436799	26.30779222	80.51234077
MDW	1296	41.5	-87.5	420.5146	293.629	0.011247	99474.2	9	0.018081994	74.17777232	1.044863715	6918.109381	103.7716407	587.038384	29.3519192	293.629	1.726	33.39	1.15869987	1197.41263	825.159923	407.1387591	117.2025509	3.889123913	0.140538912	2.858148335	1.485998597	10.71348749	26.2170655	79.5304052
MDW	1296	41.5	-87.5	424.2773	285.113	0.007115	99342.34	10	0.011438907	80.87286179	1.094432413	6913.714576	103.7057186	563.1088573	28.15544287	285.113	1.726	33.39	1.220220703	342.9149925	230.9735704	391.9701239	120.914402	10.77689221	0.027511749	2.700151891	1.430191313	13.48014026	25.6442263	118.3953643
MDW	1296	41.5	-87.5	428.8802	275.1188	0.003515	99396.28	11	0.005651125	79.61214746	1.223242696	5372.095621	80.58143431	517.8621909	25.89310955	278	1.726	33.39	1.449303388	262.673055	122.8760616	376.3766276	123.8870713	15.24664632	-0.050078452	0.634271013	1.421178236	7.204621338	25.01318494	101.9026602
MDW	1296	41.5	-87.5	438.5251	274.3379	0.003474	99371.97	12	0.005585209	83.20408204	1.228502629	5432.700529	81.49050793	516.7103075	25.83551537	278	1.726	33.39	1.480521405	265.3861786	148.7144578	346.1959863	124.0437907	14.4390001	-0.018029049	0.858968814	1.423342979	7.386974287	23.51198885	100.3760714
