# Supplementary material for: Assessing Impacts of Atmospheric Conditions on Efficiency and Siting of Large-Scale Direct Air Capture Facilities
Source: JACS Au. 2024 May 1;4(5):1883–91. doi: 10.1021/jacsau.4c00082 (PMC11134380; doi:10.1021/jacsau.4c00082)
Supplement: Supplementary file 2 — au4c00082_si_002.zip [file au4c00082_si_002.zip › SI_files/form2.csv]

location	OID	latitude	longitude	co2	temperature	specific_humidity	pressure	Month	H2O_vol	Relative Humidity	Productivity_unoptimized	H_cons_unoptimized, kWh/t CO2	H_cost_unoptimized, $/t CO2	E_cons_unoptimized, kWh/t	E_cost_unoptimized, kWh/t	h2o_temperature	kf1, bar-1 s-1 (mol/kg)-1	kf2, bar2 s-1	Ads_t, s	Des_t, s	E_blower_optimized, kWh/t	E_vac_optimized, kWh/t	Q_sens_ads, GJ/t	Q_sens_CO2, GJ/t	Q_sens_H2O, GJ/t	Q_ads_CO2, GJ/t	Q_ads_H2O, GJ/t	Optimized Productivity, mol/kg/hr	Cost_E_optimized, $/tCO2	Cost_H_optimized, $/tCO2
MWH	1660	47.5	-119.5	418.0746	273.6504	0.003624	94198.55	1	0.005826367	86.46081764	1.156629003	5809.914447	87.1487167	538.2311729	26.91155864	278	1.726	33.39	1860.995007	1694.194299	445.3087349	114.2946836	3.676984101	0.140428165	1.832369343	1.45390297	7.298418061	0.939016798	27.98017093	60.008761
MWH	1660	47.5	-119.5	417.1516	272.524	0.002974	94132.15	2	0.00478135	76.99408141	1.201618131	4999.336126	74.99004189	523.106358	26.1553179	278	1.726	33.39	1950	1950	461.4620005	115.1440263	3.638436212	0.140386243	1.337928459	1.452004701	5.420294211	0.865929824	28.83030134	49.95437428
MWH	1660	47.5	-119.5	417.4966	276.678	0.003575	93826.22	3	0.005747588	68.40841318	1.196061326	5029.448016	75.44172024	523.5655067	26.17827534	278	1.726	33.39	2154.646733	1628.325046	488.4102206	114.6466895	3.489374366	0.140794636	1.294074211	1.456695199	5.233926924	0.929907184	30.15284551	48.39527223
MWH	1660	47.5	-119.5	417.7067	280.6702	0.004349	93919.7	4	0.006991961	63.08717737	1.192535767	4999.822889	74.99734333	524.2610382	26.21305191	280.6702	1.727762098	32.77489714	2192.317811	1768.9533	494.5321158	114.8939581	3.380266011	0.142650593	1.208407911	1.46123034	4.849694001	0.891504432	30.47130369	46.00937023
MWH	1660	47.5	-119.5	421.814	289.8337	0.006109	93896.8	5	0.009821543	48.38018194	1.190603077	3998.403685	59.97605527	525.854253	26.29271265	289.8337	1.756148983	22.86577173	1899.968905	1542.485225	485.8504862	116.5717725	3.450383639	0.147289915	0.873564845	1.462734195	3.489130582	0.905138505	30.12111293	39.2629299
MWH	1660	47.5	-119.5	415.6472	290.0687	0.005622	93897.3	6	0.009038585	43.87740354	1.178774456	3738.237035	56.07355553	530.573228	26.5286614	290.0687	1.764840075	19.83193685	1824.307128	1465.386087	485.8313151	117.1842876	3.583371484	0.14677845	0.747018548	1.458202951	3.038511444	0.909392677	30.15078013	37.39117865
MWH	1660	47.5	-119.5	407.6885	296.4669	0.005895	94145.34	7	0.009477492	31.04794946	1.041974441	3213.34714	48.20020709	588.0233873	29.40116937	296.4669	1.525719101	12.9549824	1570.347746	1297.696399	524.2672596	119.2542969	4.145458482	0.14783461	0.507893253	1.455474127	2.167661849	0.831841259	32.17607782	35.101343
MWH	1660	47.5	-119.5	406.3484	295.5699	0.00638	93937.75	8	0.010257235	35.38908213	1.072601097	3414.224282	51.21336423	573.2002328	28.66001164	295.5699	1.74759168	14.33798814	1607.947658	1402.801884	505.7183937	118.4736334	3.950934242	0.148405308	0.617201492	1.456569708	2.553366588	0.84128198	31.20960135	36.36032224
MWH	1660	47.5	-119.5	405.1936	288.1174	0.005621	93990.55	9	0.009036977	49.74481056	1.169756513	4164.885641	62.47328461	533.2488894	26.66244447	288.1174	1.753515028	23.78521692	2027.225793	1597.967723	506.1332382	116.4810576	3.439252358	0.146371412	0.882576813	1.461521059	3.541119128	0.880143137	31.13071479	39.46183654
MWH	1660	47.5	-119.5	412.9134	282.1762	0.004713	94258.82	10	0.00757717	61.9259316	1.185227217	4970.380245	74.55570368	526.9999353	26.34999677	282.1762	1.730003491	31.99248513	2169.228503	2213.383577	494.8258534	115.2523272	3.36372449	0.143574579	1.195733505	1.462637638	4.774789702	0.796922848	30.50390903	45.58524964
MWH	1660	47.5	-119.5	419.1203	276.2885	0.004084	94308.27	11	0.006565916	80.72027747	1.153869648	5876.97386	88.1546079	538.3853944	26.91926972	278	1.726	33.39	1941.354234	1873.95639	453.4227579	114.0884531	3.597171533	0.140753367	1.85237182	1.457046702	7.359885864	0.894974339	28.37556055	60.03012203
MWH	1660	47.5	-119.5	419.7224	273.1803	0.003375	94230.44	12	0.005426045	83.35706476	1.177552054	5493.626917	82.40440376	531.0890553	26.55445276	278	1.726	33.39	1882.67171	1730.965668	448.5115261	114.6200991	3.660886887	0.140430244	1.646945428	1.453185614	6.594103873	0.928139516	28.15658126	56.23146686
DVT	743	33.5	-112.5	423.9597	287.6831	0.003356	95217.69	1	0.005395498	30.9850861	1.181320806	3009.801198	45.14701797	532.4655232	26.62327616	287.6831	1.522506194	12.93495528	1729.478704	2298.751522	483.5578075	119.6360567	3.883219772	0.142403158	0.37737398	1.440765347	1.719003869	0.705443478	30.15969321	31.51152552
DVT	743	33.5	-112.5	423.2673	287.0293	0.003558	94967.87	2	0.005720257	34.17733096	1.19812527	3153.008441	47.29512661	525.8511233	26.29255617	287.0293	1.685659834	13.9519463	1700.294768	1438.749691	463.6745531	119.1108864	3.814301434	0.142581738	0.442728977	1.440982247	1.967365319	0.928218755	29.13927198	32.53316547
DVT	743	33.5	-112.5	421.1138	290.549	0.00337	94835.65	3	0.005418006	25.80412578	1.131944594	2809.54716	42.1432074	550.8459016	27.54229508	290.549	1.433433064	8.869421648	1444.863983	1044.540376	470.6577702	120.2586571	4.349379514	0.142364941	0.305472044	1.447363273	1.461639104	0.982308681	29.545821	32.109245
DVT	743	33.5	-112.5	420.155	296.9964	0.002831	94605.04	4	0.004551447	14.53999817	0.996971307	2417.598923	36.26398384	612.0093436	30.60046718	296.9964	1.355979534	1.955358157	1224.423151	1047.189344	506.3991597	121.5247823	5.113761998	0.139834455	0.122627805	1.441142655	0.750883402	0.845800165	31.3961971	31.53437632
DVT	743	33.5	-112.5	418.2448	299.6354	0.003693	94452.77	5	0.005937299	16.17690124	0.945320746	2551.038971	38.26558456	637.6769108	31.88384554	299.6354	1.353160102	2.004698222	1171.05911	1125.646619	523.0211604	121.6753278	5.330212938	0.14127558	0.165333147	1.441360443	0.947323556	0.774585819	32.23482441	33.43960692
DVT	743	33.5	-112.5	418.1508	304.8463	0.004403	94363.9	6	0.007078778	14.25502131	0.811736028	2724.772281	40.87158421	722.6291745	36.13145873	303	1.356470383	1.946768292	918.1882033	1177.646534	538.8594575	122.8438503	6.69177684	0.13771747	0.15220755	1.444476678	0.996563501	0.645306393	33.08516539	39.26142516
DVT	743	33.5	-112.5	415.3762	306.7061	0.010226	94671.99	7	0.016440514	29.81126238	0.84879359	3774.742236	56.62113355	695.7393075	34.78696537	303	1.476336644	12.37101377	1199.501633	1327.030199	551.957847	120.319256	5.245472254	0.148567578	0.800280819	1.458961046	3.301428991	0.682436879	33.61385515	45.64462786
DVT	743	33.5	-112.5	409.3066	305.4307	0.011496	94618.32	8	0.018482315	35.95251722	0.888160849	4063.201937	60.94802905	667.8896281	33.39448141	303	1.776388495	14.51748829	1308.707427	1376.358589	540.8386669	119.1701351	4.708507061	0.150604528	1.015738187	1.464687709	4.002428308	0.715475654	33.0004401	47.25819081
DVT	743	33.5	-112.5	407.8195	304.5377	0.008301	94452.31	9	0.013345659	27.31056068	0.867083309	3437.723499	51.56585248	682.9133656	34.14566828	303	1.44956215	10.18580317	1359.097919	2860.367219	593.63464	120.514674	4.981521287	0.148502837	0.581886043	1.452350581	2.488062208	0.430863	35.707466	40.218012
DVT	743	33.5	-112.5	414.285	293.4026	0.009168	94631.79	10	0.01473955	58.40536819	1.121075654	4976.242866	74.64364299	550.8524309	27.54262154	293.4026	1.736798749	29.62043677	1948.790155	1823.442791	488.3551829	115.7124651	3.245580702	0.149567956	1.343662954	1.474559722	5.140277611	0.840827175	30.2033824	47.30687061
DVT	743	33.5	-112.5	424.5642	289.2969	0.003611	94990.67	11	0.005805466	29.9815521	1.164257298	2969.416484	44.54124727	538.5449604	26.92724802	289.2969	1.4781599	12.51981956	1573.23948	1023.417681	469.3847171	119.7235907	4.049962909	0.14238665	0.379029061	1.441626567	1.734373785	1.025893994	29.45541539	32.28074572
DVT	743	33.5	-112.5	428.4336	285.0926	0.003742	95054.77	12	0.006016077	40.8359751	1.250359431	3418.995758	51.28493637	508.031721	25.40158605	285.0926	1.770710525	17.78271504	1692.29299	1267.216121	442.3773305	118.4719898	3.733660228	0.142193227	0.586431997	1.442613841	2.520303687	1.027248581	28.04246602	35.10501241
GCC	1476	44.5	-105.5	414.1508	269.9753	0.002378	86905.77	1	0.003823151	68.65290328	1.175032759	4399.726127	65.99589191	528.2029605	26.41014803	278	1.726	33.39	2048.327783	1244.68079	496.4179867	110.7783414	3.713597813	0.138575815	0.917599113	1.440381081	3.859567463	1.000880032	30.35981641	41.95717202
GCC	1476	44.5	-105.5	418.6336	265.3687	0.001709	86585.49	2	0.002747588	69.87738828	1.198679149	3908.223422	58.62335133	521.6417778	26.08208889	278	1.726	33.39	1844.465711	1280.057894	470.9357088	111.3775862	3.909214138	0.137794532	0.740081425	1.436845958	3.200607692	1.004073283	29.11566475	39.26893227
GCC	1476	44.5	-105.5	417.6039	274.5551	0.003108	86574.48	3	0.004996785	63.85983143	1.164804322	4704.496969	70.56745453	529.996615	26.49983075	278	1.726270751	33.29548791	2051.232269	1612.243265	491.8825387	110.1476209	3.695891249	0.139037687	1.025347982	1.443771405	4.26541207	0.907011239	30.10150798	44.03941829
GCC	1476	44.5	-105.5	418.589	278.0215	0.00404	86647.15	4	0.006495177	64.94165195	1.143253007	5147.988431	77.21982647	537.0796365	26.85398182	278.0215	1.726	33.39	2244.618982	1683.311203	512.7541549	109.2961866	3.525339345	0.13978821	1.257414538	1.44875609	5.128750292	0.886415066	31.10251708	47.91686865
GCC	1476	44.5	-105.5	419.2665	288.1658	0.006791	86691.29	5	0.010918006	55.22023249	1.119386666	4755.512039	71.33268058	546.05359	27.3026795	288.1658	1.742946577	27.47438939	2091.305223	1468.799647	514.1856572	110.2096188	3.387869213	0.145762394	1.083770226	1.45778075	4.298317675	0.908389357	31.2197638	43.22291774
GCC	1476	44.5	-105.5	418.0298	292.4866	0.007991	86586.92	6	0.012847267	49.33649026	1.08776822	4368.493842	65.52740763	559.4822903	27.97411451	292.4866	1.754303153	23.51010314	1776.96068	1915.455695	496.5384238	110.9732059	3.658903463	0.14742421	1.024670649	1.457721178	4.051676801	0.770846963	30.37558149	43.08498458
GCC	1476	44.5	-105.5	413.1873	296.5021	0.00874	87132.72	7	0.014051447	42.43978739	1.032059143	4007.013813	60.1052072	585.6346038	29.28173019	296.5021	1.767614907	18.86331489	1806.130381	2894.638828	546.1264493	112.2318098	3.762816804	0.149206245	0.86895683	1.457904259	3.451413577	0.559399442	32.91791296	40.37624048
GCC	1476	44.5	-105.5	406.0771	294.3018	0.007414	86890.07	8	0.011919614	41.07543564	1.050721022	3869.561849	58.04342774	576.561775	28.82808875	294.3018	1.770248327	17.94405625	1706.599616	1329.449285	519.2423698	112.291081	3.887698417	0.147297081	0.786724295	1.451449302	3.192656909	0.861102328	31.57667254	39.44094169
GCC	1476	44.5	-105.5	406.6864	289.5473	0.006102	86824.62	9	0.009810289	45.50658484	1.102023323	4084.911843	61.27367764	554.0903412	27.70451706	289.5473	1.761695491	20.92962957	1865.379182	1433.01847	508.9037684	111.6279048	3.703197452	0.14537454	0.81440054	1.450593925	3.321844725	0.882846947	31.026584	39.314213
GCC	1476	44.5	-105.5	415.2811	279.5644	0.004545	86949.36	10	0.007307074	65.84586982	1.126546289	5407.41051	81.11115766	543.0872686	27.15436343	279.5644	1.726	33.39	2207.26651	1644.851539	508.0211097	109.3833519	3.494474491	0.140785265	1.337890367	1.451050538	5.401810314	0.896894747	30.87022308	49.27504573
GCC	1476	44.5	-105.5	416.0686	272.9534	0.003043	86760.95	11	0.004892283	70.3667666	1.157721791	4892.758688	73.39138032	533.0098482	26.65049241	278	1.726	33.39	2353.300564	1687.658999	532.3836409	109.7883337	3.484411887	0.139795818	1.107551191	1.444129958	4.554692132	0.872250543	32.10859873	44.7107541
GCC	1476	44.5	-105.5	416.7281	270.1797	0.002429	86756.1	12	0.003905145	68.941643	1.176990532	4428.67234	66.43008509	527.2853292	26.36426646	278	1.726	33.39	1981.340585	1446.73584	485.0921772	110.6707289	3.761991198	0.13867478	0.944364217	1.440349821	3.965286071	0.951620561	29.7881453	42.7111087
MCO	444	28.5	-81.5	419.2775	286.8276	0.007368	102025.5	1	0.011845659	76.86100758	1.119238922	6535.932898	98.03899347	556.1936872	27.80968436	286.8276	1.726	33.39	2148.618164	2091.594373	471.6285136	117.3332525	3.076862948	0.145719246	2.720241514	1.4708021	10.10396236	0.854130573	29.44808831	72.9899507
MCO	444	28.5	-81.5	423.511	294.0999	0.011456	102103.7	2	0.018418006	75.32808417	1.045182054	7046.173649	105.6926047	588.6157259	29.43078629	294.0999	1.726	33.39	2195.683433	2065.233008	492.7824028	117.3038168	2.881206464	0.150502987	2.826918892	1.495549233	10.2271502	0.831349914	30.50431098	73.25553239
MCO	444	28.5	-81.5	423.85	290.9757	0.007427	101533.5	3	0.011940514	59.12294576	1.217568205	4680.337306	70.20505959	520.9318819	26.0465941	290.9757	1.735413708	30.10391868	2020.169823	1844.356464	477.3961009	119.0085174	3.154249157	0.147578332	1.750711616	1.470172486	6.457270233	0.870398525	29.82023092	54.0832576
MCO	444	28.5	-81.5	423.3578	294.711	0.010746	101426.8	4	0.017276527	67.63925052	1.11743609	5847.376943	87.71065415	556.2187474	27.81093737	294.711	1.726	33.39	2115.460503	1880.550063	493.1055895	117.7999001	2.970022654	0.150453325	2.304681411	1.49188238	8.345784431	0.853162602	30.54527448	63.59510084
MCO	444	28.5	-81.5	420.7021	296.7383	0.013899	101423.2	5	0.022345659	77.20884668	0.958693426	7931.601837	118.9740275	632.0887485	31.60443742	296.7383	1.726	33.39	2227.051802	2361.283862	512.0033513	116.5682483	2.854216622	0.152150973	3.137201156	1.506884812	11.23558487	0.75358868	31.42857998	78.69182681
MCO	444	28.5	-81.5	438.6115	299.1235	0.016428	101365.6	6	0.026411576	78.98681649	0.903430314	8623.793936	129.356909	661.0537978	33.05268989	299.1235	1.726	33.39	2096.790439	2354.775072	496.3326811	116.3092857	2.846719386	0.153579298	3.456770342	1.516144288	12.27043429	0.754387296	30.63209834	84.34853168
MCO	444	28.5	-81.5	432.7762	299.1339	0.017344	101405.2	7	0.027884244	83.32637242	0.823089105	10126.80763	151.9021145	720.9705217	36.04852609	299.1339	1.726	33.39	2091.37964	2447.714564	494.6514256	115.883874	2.8447692	0.153653703	3.959935891	1.518329168	14.0399916	0.740374773	30.52676498	93.81949816
MCO	444	28.5	-81.5	420.8744	299.4351	0.016946	101569.9	8	0.027244373	80.1280571	0.855017101	9222.292933	138.334394	690.1440857	34.50720428	299.4351	1.726	33.39	2148.731123	2309.632308	516.1978684	116.3094183	2.876827178	0.153685457	3.659002673	1.517724699	12.96981115	0.742183044	31.62536433	88.23771315
MCO	444	28.5	-81.5	414.2378	299.485	0.017045	101315	9	0.027403537	80.15290174	0.84463134	9346.76948	140.2015422	696.9636357	34.84818179	299.485	1.726	33.39	2180.404202	2530.142103	526.5833076	116.1299275	2.891317064	0.153678844	3.690696903	1.517864595	13.07967677	0.698700628	32.13566176	88.88847572
MCO	444	28.5	-81.5	414.7335	297.5123	0.0145	101400.3	10	0.023311897	76.84519677	0.938229926	8081.199127	121.2179869	643.8501803	32.19250901	297.5123	1.726	33.39	2228.526927	2222.800285	521.5249624	116.5881882	2.875132362	0.152526699	3.172592663	1.509281048	11.33273712	0.763107352	31.90565753	79.34279122
MCO	444	28.5	-81.5	429.6072	293.3563	0.011254	101516.7	11	0.018093248	77.03371405	1.041473917	7220.037865	108.300568	589.3953316	29.46976658	293.3563	1.726	33.39	2170.533305	2174.347874	482.8552432	116.7388651	2.882818897	0.150099008	2.935344255	1.49352033	10.64196266	0.822581186	29.97970541	75.43227146
MCO	444	28.5	-81.5	425.1645	290.7357	0.009563	101702.9	12	0.015374598	77.31585756	1.074379981	6960.571626	104.4085744	574.3329559	28.71664779	290.7357	1.726	33.39	2219.771172	2019.913104	484.4734024	116.8853899	2.920757274	0.148462946	2.853663342	1.484553286	10.44386272	0.859113522	30.06793962	74.38041487
AUG	1512	44.5	-69.5	417.0316	267.395	0.002119	100118.3	1	0.003406752	85.66926415	1.267898152	4468.200739	67.02301109	507.7140631	25.38570315	278	1.726	33.39	1718.3705	1495.624872	421.6013785	120.1810242	3.75717226	0.139767899	1.205342586	1.447241868	4.937637807	1.016339647	27.08912014	47.86317675
AUG	1512	44.5	-69.5	419.8016	272.2069	0.002788	100398.7	2	0.004482315	78.80199134	1.248937821	4868.141017	73.02211526	512.046614	25.6023307	278	1.726	33.39	1834.474764	1865.443643	432.0155229	119.6353103	3.620560269	0.140433276	1.354504007	1.451717936	5.481863656	0.917435832	27.58254166	50.20449643
AUG	1512	44.5	-69.5	417.0557	273.2756	0.002763	99468.66	3	0.004442122	71.56418033	1.252048304	4651.229554	69.76844331	510.2853989	25.51426995	278	1.726	33.39	1894.007397	1408.543937	444.7736176	119.3077237	3.603150001	0.140203153	1.181639981	1.452382127	4.825351867	1.029912495	28.20406707	46.67802971
AUG	1512	44.5	-69.5	418.4434	277.6589	0.00383	99748.83	4	0.006157556	72.70595962	1.213993823	5303.619877	79.55429816	521.4064072	26.07032036	278	1.726	33.39	1892.433227	1785.728982	437.5071871	118.4002078	3.563028027	0.140748849	1.575879053	1.457889579	6.308518862	0.937064371	27.79536974	54.35860154
AUG	1512	44.5	-69.5	419.6871	287.2159	0.006472	99969.16	5	0.010405145	64.54064329	1.198039761	5177.588831	77.66383247	526.3357411	26.31678706	287.2159	1.726	33.39	2025.031239	1806.515895	460.1694888	118.827277	3.163665669	0.147156633	1.404196182	1.474867132	5.433004728	0.914921775	28.94983829	48.42870977
AUG	1512	44.5	-69.5	420.8801	290.344	0.007992	99639.11	6	0.012848875	64.95102922	1.17116207	5347.161228	80.20741842	535.3740417	26.76870209	290.344	1.726	33.39	2069.790881	1722.567521	471.8385207	118.3896238	3.056866113	0.149295516	1.496262726	1.483648989	5.696542025	0.921488969	29.51140722	49.51089737
AUG	1512	44.5	-69.5	404.6529	294.7711	0.011418	100182.6	7	0.018356913	70.69838509	1.050015846	6505.13984	97.5770976	583.1979136	29.15989568	294.7711	1.726	33.39	2228.66268	2244.495937	512.5950829	117.7619853	2.921383402	0.152451237	1.988167527	1.501948776	7.347268109	0.774516199	31.51785341	57.96341271
AUG	1512	44.5	-69.5	406.1049	294.8781	0.012324	99918.17	8	0.019813505	75.56948509	0.989916938	7459.860828	111.8979124	612.8501041	30.64250521	294.8781	1.726	33.39	2192.481917	2157.336244	501.7331356	116.8986313	2.903443028	0.15265299	2.363544561	1.504728489	8.6770687	0.800366671	30.93158834	65.0059907
AUG	1512	44.5	-69.5	409.863	290.1046	0.009175	100543.4	9	0.014750804	76.33690713	1.064131709	6915.711292	103.7356694	577.8025629	28.89012814	290.1046	1.726	33.39	2213.572797	2116.425133	485.0550132	117.4370043	2.948303942	0.149745449	2.168459475	1.489605551	8.119000526	0.839887554	30.12460087	61.9796456
AUG	1512	44.5	-69.5	413.2977	281.0456	0.005426	99867.07	10	0.008723473	81.52363548	1.116780148	6619.41522	99.29122831	555.1968707	27.75984353	281.0456	1.726	33.39	1991.087367	2066.379645	447.4967718	117.1846194	3.353755121	0.143355605	2.194892528	1.465860007	8.528925232	0.873929533	28.23406956	65.36161872
AUG	1512	44.5	-69.5	418.6628	274.3221	0.003694	99846.82	11	0.005938907	88.98535934	1.17315689	5955.986075	89.33979113	535.509402	26.7754701	278	1.726	33.39	1641.610591	2810.29382	404.9537142	118.3052012	3.795299553	0.140228249	1.995082011	1.453919111	7.928624837	0.727342144	26.16294577	63.80480733
AUG	1512	44.5	-69.5	419.6847	270.5607	0.002506	100032.8	12	0.004028939	79.71281665	1.261039882	4648.002836	69.72004254	508.4182402	25.42091201	278	1.726	33.39	1742.824327	2147.205987	422.2527514	119.8013689	3.720993987	0.140073396	1.268795152	1.449660755	5.170098774	0.849073948	27.10270602	48.9567586
HOU	496	29.5	-95.5	427.5987	282.8483	0.005573	102288.8	1	0.008959807	75.90727913	1.179095292	6006.364938	90.09547407	534.1730196	26.70865098	282.8483	1.726	33.39	1964.770384	2018.243054	431.8531304	119.2368782	3.220325207	0.143770725	1.872545091	1.459966654	7.304237917	0.908920696	27.55450043	58.33685665
HOU	496	29.5	-95.5	425.4347	290.5361	0.011127	101654.4	2	0.017889068	90.97195163	0.911958764	9449.317697	141.7397655	654.3934294	32.71967147	290.5361	1.726	33.39	1952.358613	2329.004268	429.0722073	116.7688861	2.946376207	0.149272541	3.401290554	1.485565456	12.62978471	0.845659277	27.29205467	85.88453944
HOU	496	29.5	-95.5	423.2907	292.3321	0.010019	101414.5	3	0.016107717	73.06080235	1.094125345	6487.552538	97.31328807	566.9095457	28.34547729	292.3321	1.726	33.39	2173.76361	2304.370209	475.7651939	118.3542425	2.870922373	0.150229422	1.991046674	1.48639363	7.457706122	0.811764214	29.70597182	58.15124259
HOU	496	29.5	-95.5	426.5165	293.2116	0.009481	101359.8	4	0.015242765	65.44965028	1.156243113	5467.748461	82.01622692	542.2163778	27.11081889	293.2116	1.726	33.39	1981.38377	2090.813388	456.9471855	119.4311804	2.992782367	0.1502271	1.603759459	1.482762747	6.055948937	0.846937644	28.81891829	51.18950253
HOU	496	29.5	-95.5	422.1969	298.863	0.014311	101145.9	5	0.023008039	69.81467446	1.020672979	6598.475594	98.9771339	597.3773779	29.8688689	298.863	1.726	33.39	1988.909585	2040.31951	486.1796492	118.4508023	2.947137676	0.153755645	2.157738354	1.504003914	7.894432055	0.807752699	30.23152257	61.07111518
HOU	496	29.5	-95.5	419.9778	300.6792	0.017504	101075	6	0.028141479	76.53635094	0.869806946	8812.877236	132.1931585	688.3089001	34.41544501	300.6792	1.726	33.39	2043.471982	2103.015113	503.4738679	117.3242467	2.898733113	0.155082735	2.860004102	1.515023109	10.30427483	0.778598133	31.03990573	73.8879912
HOU	496	29.5	-95.5	428.2556	301.1476	0.01727	101291.8	7	0.027765273	73.64598315	0.915461759	8076.355868	121.145338	661.6393569	33.08196785	301.1476	1.726	33.39	1981.602188	2468.258448	495.8796277	117.8863998	2.927090136	0.155374191	2.628198131	1.515465299	9.472812664	0.713937619	30.688301	69.578918
HOU	496	29.5	-95.5	421.2159	300.7197	0.017526	101307.7	8	0.028176849	76.62643551	0.870766994	8824.519791	132.3677969	687.97935	34.3989675	300.7197	1.726	33.39	2061.011527	2179.241187	505.2482564	117.4577382	2.88226818	0.15515799	2.858797409	1.515569757	10.29674685	0.765348135	31.13529973	73.78558409
HOU	496	29.5	-95.5	422.7154	298.7418	0.017534	101112.3	9	0.028189711	85.95886095	0.774202448	11115.33704	166.7300556	761.0138137	38.05069068	298.7418	1.726	33.39	2084.496164	2409.3663	482.6984143	116.2029143	2.797481654	0.154388656	3.646377662	1.514760122	13.13206792	0.76454448	29.94506643	88.52115005
HOU	496	29.5	-95.5	421.1564	295.5697	0.013628	101324	10	0.021909968	81.18144918	0.92995373	8567.297375	128.5094606	645.9102167	32.29551084	295.5697	1.726	33.39	2160.282404	2288.069128	479.513184	117.0525939	2.795405385	0.152465333	2.830480653	1.501784187	10.36252036	0.805695584	29.82828889	73.51106634
HOU	496	29.5	-95.5	429.3229	288.2411	0.008688	101605.5	11	0.013967846	82.30444124	1.057855184	7412.573022	111.1885953	581.4548974	29.07274487	288.2411	1.726	33.39	2045.829058	2184.066047	440.9899843	117.6197412	2.969797221	0.14773971	2.499094377	1.476402078	9.432544288	0.872689896	27.93048627	68.85657363
HOU	496	29.5	-95.5	432.0106	287.23	0.007363	101557.2	12	0.011837621	74.48399087	1.154056733	6174.861495	92.62292242	542.9909099	27.1495455	287.23	1.726	33.39	2044.741682	2085.161974	443.7065942	118.5686699	3.025458073	0.146847631	1.910612766	1.470700828	7.31111571	0.887814114	28.11376321	57.76972919
MDW	1296	41.5	-87.5	426.4144	270.0609	0.002662	99798.39	1	0.004279743	87.6752161	1.251978451	4926.546116	73.89819174	510.8272046	25.54136023	278	1.726	33.39	1719.085009	2825.139007	415.4065241	119.2117351	3.710943134	0.140227425	1.476351227	1.449589207	5.957194751	0.728925842	26.73091296	53.05960726
MDW	1296	41.5	-87.5	429.4286	272.3278	0.003116	99702.99	2	0.005009646	86.67338875	1.22759651	5319.517389	79.79276083	518.3080263	25.91540132	278	1.726	33.39	1695.668806	2220.412412	408.9995804	118.7066498	3.707369353	0.14033576	1.655922037	1.451895444	6.635233835	0.846521879	26.38531151	56.62815179
MDW	1296	41.5	-87.5	430.4221	275.1224	0.003018	99441.05	3	0.00485209	68.38924545	1.272220896	4621.621493	69.32432239	503.2334014	25.16167007	278	1.726	33.39	1796.589364	1520.7432	424.6582577	119.2660385	3.633520728	0.140220765	1.195576022	1.453723846	4.879795447	1.017793633	27.19621481	47.09515337
MDW	1296	41.5	-87.5	431.7907	278.7289	0.003794	99258.41	4	0.006099678	66.51382321	1.253946016	4879.882376	73.19823564	508.0749111	25.40374555	278.7289	1.726	33.39	1926.460305	1857.039897	439.0556003	118.542131	3.487417433	0.141287909	1.320487626	1.45865934	5.318828279	0.92390706	27.87988656	48.86116911
MDW	1296	41.5	-87.5	430.3795	292.8679	0.009054	99040.98	5	0.01455627	62.40260163	1.171311298	5129.563985	76.94345978	535.2825853	26.76412927	292.8679	1.72908344	32.31365087	1974.045403	1720.985958	465.904168	118.2616069	3.068917029	0.150686571	1.458891322	1.487757736	5.515697209	0.913544376	29.20828875	48.67479112
MDW	1296	41.5	-87.5	431.3747	295.573	0.011874	98927.5	6	0.019090032	69.11920412	1.088570621	6134.061235	92.01091853	565.9029546	28.29514773	295.573	1.726	33.39	2052.584961	2186.62513	479.8382262	117.1060993	2.938630045	0.152836807	1.921726085	1.5025904	7.094038744	0.803941511	29.84721628	56.707592
MDW	1296	41.5	-87.5	429.6004	296.5826	0.012294	99322.08	7	0.019765273	67.57395001	1.081207268	6037.535424	90.56303136	570.3476823	28.51738412	296.5826	1.726	33.39	2026.08521	2203.038256	483.2003336	117.5781546	2.959673486	0.15334053	1.879207674	1.504632213	6.922341568	0.789893788	30.03892441	55.91331446
MDW	1296	41.5	-87.5	428.0386	296.8255	0.013481	99145.98	8	0.021673633	72.84058098	1.015089187	7025.406892	105.3811034	601.9657371	30.09828685	296.8255	1.726	33.39	2087.729464	2210.150138	488.9889995	116.6696858	2.896984963	0.153761397	2.246448465	1.509613816	8.206595239	0.791529136	30.28293427	62.5558495
MDW	1296	41.5	-87.5	420.5146	293.629	0.011247	99474.2	9	0.018081994	74.17777232	1.044863715	6918.109381	103.7716407	587.038384	29.3519192	293.629	1.726	33.39	2150.886209	2054.720575	484.7975134	116.8332467	2.904202694	0.15188345	2.170455858	1.499774046	8.02448357	0.8404648	30.081538	61.46166507
MDW	1296	41.5	-87.5	424.2773	285.113	0.007115	99342.34	10	0.011438907	80.87286179	1.094432413	6913.714576	103.7057186	563.1088573	28.15544287	285.113	1.726	33.39	2024.877544	2162.121838	447.4859774	116.4996858	3.15222163	0.146313846	2.305712419	1.475469753	8.79059237	0.861233595	28.19928316	66.12629174
MDW	1296	41.5	-87.5	428.8802	275.1188	0.003515	99396.28	11	0.005651125	79.61214746	1.223242696	5372.095621	80.58143431	517.8621909	25.89310955	278	1.726	33.39	1930.364987	2527.549039	439.4422124	118.0566298	3.505848448	0.140966299	1.628139195	1.45565768	6.501566746	0.786280989	27.87494211	55.13407653
MDW	1296	41.5	-87.5	438.5251	274.3379	0.003474	99371.97	12	0.005585209	83.20408204	1.228502629	5432.700529	81.49050793	516.7103075	25.83551537	278	1.726	33.39	1752.362516	1808.600552	411.4880887	118.1374156	3.612541214	0.140619956	1.704842799	1.454408839	6.807084096	0.954747017	26.48127521	57.16457043
