# Supplementary material for: Assessing Impacts of Atmospheric Conditions on Efficiency and Siting of Large-Scale Direct Air Capture Facilities
Source: JACS Au. 2024 May 1;4(5):1883–91. doi: 10.1021/jacsau.4c00082 (PMC11134380; doi:10.1021/jacsau.4c00082)
Supplement: Supplementary file 2 — au4c00082_si_002.zip [file au4c00082_si_002.zip › SI_files/UniformSample.csv]

	co2	pressure	RH	temperature	H2O_vol	kf1, bar-1 s-1 (mol/kg)-1	kf2, bar2 s-1	h2o_temperature	Productivity, mol/hr/kg	Recovery	Out_CO2_des, mol	Out_N2_des, mol	Out_H2O_des, mol	Purity	E_blower (kWh/t)	E_vac (kWh/t)	Q_sens_ads (GJ/t)	Q_sens_CO2 (GJ/t)	Q_sens_H2O (GJ/t)	Q_ads_CO2 (GJ/t)	Q_ads_H2O (GJ/t)
0	380	70000	0	240	0	1.37	1.71	278	0.917169726	0.834231242	0.000157539	3.11E-06	-3.21E-16	0.980641025	545.0344359	100.7425834	7.143139894	0.115241521	1.0836E-13	1.454525405	-2.3436E-12
1	380	75000	0	240	0	1.37	1.71	278	0.95764835	0.811639681	0.000164492	3.11E-06	6.05E-16	0.981444136	522.0284328	105.2239751	6.841268942	0.116839276	2.142E-14	1.453722094	4.248E-12
2	380	80000	0	240	0	1.37	1.71	278	0.999571237	0.792941229	0.000171693	3.04E-06	1.02E-14	0.982611278	500.0566144	109.4448805	6.554329746	0.117835645	1.40562E-11	1.448088534	6.8742E-11
3	380	85000	0	240	0	1.37	1.71	278	1.038358305	0.774098526	0.000178355	3.01E-06	5.10E-16	0.98343003	481.3554611	113.4950807	6.309515379	0.118868373	9.21945E-14	1.444992373	3.29601E-12
4	380	90000	0	240	0	1.37	1.71	278	1.073847096	0.755042371	0.000184451	3.00E-06	1.48E-14	0.983972915	465.4572596	117.3918942	6.10099722	0.119967172	-7.75354E-12	1.444417276	9.21883E-11
5	380	95000	0	240	0	1.37	1.71	278	1.105771832	0.735641391	0.000189935	3.03E-06	-6.72E-14	0.984276404	452.0882877	121.1373399	5.92486105	0.121158115	-5.00296E-12	1.446386334	-4.07773E-10
6	380	100000	0	240	0	1.37	1.71	278	1.134236829	0.71602183	0.000194824	3.09E-06	7.04E-16	0.984387158	440.8471022	124.7617542	5.77624693	0.122471204	3.744E-15	1.450942842	4.176E-12
7	380	105000	0	240	0	1.37	1.71	278	1.164848742	0.699522068	0.000200082	3.09E-06	6.79E-16	0.984791211	429.2741759	128.2105927	5.624431337	0.123274721	-4.644E-16	1.450555395	3.924E-12
8	385	70000	0	240	0	1.37	1.71	278	0.92488005	0.830055854	0.000158863	3.11E-06	6.98E-16	0.980799269	540.4912795	100.6966336	7.083624388	0.115557664	-7.452E-15	1.454366203	5.076E-12
9	385	75000	0	240	0	1.37	1.71	278	0.965531965	0.807432879	0.000165846	3.11E-06	-3.80E-16	0.981592841	517.7665288	105.1857983	6.78528463	0.117134146	5.004E-14	1.45357411	-2.6424E-12
10	385	80000	0	240	0	1.37	1.71	278	1.007678595	0.788737515	0.000173086	3.04E-06	4.85E-14	0.982749974	496.0337803	109.4116998	6.501603392	0.118114785	2.81496E-12	1.447944752	3.22494E-10
11	385	85000	0	240	0	1.37	1.71	278	1.044853306	0.768605962	0.000179471	3.04E-06	2.30E-14	0.983360389	478.4199201	113.4716569	6.270286089	0.119335153	1.16102E-10	1.447316487	1.47364E-10
12	385	90000	0	240	0	1.37	1.71	278	1.082168055	0.75077563	0.00018588	3.00E-06	4.20E-16	0.984095013	461.8785562	117.3383672	6.054074799	0.120215637	1.6438E-13	1.444288843	2.60129E-12
13	385	95000	0	240	0	1.37	1.71	278	1.11418065	0.731371785	0.000191379	3.03E-06	-5.68E-14	0.984395772	448.6765373	121.0897216	5.880124751	0.1213943	3.19226E-12	1.446265695	-3.41703E-10
14	385	100000	0	240	0	1.37	1.71	278	1.142620185	0.711717646	0.000196264	3.09E-06	6.85E-16	0.984499935	437.6127312	124.7160806	5.733790834	0.122696249	4.068E-15	1.450834973	4.032E-12
15	385	105000	0	240	0	1.37	1.71	278	1.173144705	0.695136582	0.000201507	3.09E-06	6.99E-16	0.984897139	426.2385994	128.1671172	5.584690645	0.123486483	-2.4084E-15	1.450454168	3.996E-12
16	390	70000	0	240	0	1.37	1.71	278	0.932459494	0.825869123	0.000160165	3.11E-06	-6.19E-15	0.980952381	536.0984636	100.6549828	7.025895572	0.115863501	3.4416E-12	1.454213505	-4.464E-11
17	390	75000	0	240	0	1.37	1.71	278	0.973304649	0.803246837	0.000167181	3.11E-06	-7.38E-16	0.981737144	513.6321851	105.1425399	6.731204944	0.117422049	1.404E-13	1.453431356	-5.076E-12
18	390	80000	0	240	0	1.37	1.71	278	1.015614096	0.784507797	0.000174449	3.04E-06	-8.12E-15	0.982883912	492.1584101	109.3694545	6.4507269	0.118382376	4.28772E-12	1.447808067	-5.36312E-11
19	390	85000	0	240	0	1.37	1.71	278	1.052906981	0.764358195	0.000180854	3.04E-06	3.48E-15	0.983487341	474.7608111	113.4248728	6.222274386	0.119588171	7.77329E-12	1.447188979	2.21763E-11
20	390	90000	0	240	0	1.37	1.71	278	1.090214598	0.746422671	0.000187262	3.00E-06	1.36E-15	0.984211671	458.4698185	117.2968893	6.009358159	0.120451945	-3.51283E-13	1.444166177	8.35436E-12
21	390	95000	0	240	0	1.37	1.71	278	1.122385039	0.727084557	0.000192788	3.03E-06	1.43E-14	0.984510391	445.3969902	121.0452082	5.837136998	0.121621887	-7.39314E-12	1.446150533	8.54881E-11
22	390	100000	0	240	0	1.37	1.71	278	1.150681366	0.707337983	0.000197649	3.09E-06	6.83E-16	0.984606878	434.547151	124.6642099	5.693639969	0.122910114	-9.864E-15	1.450732022	3.996E-12
23	390	105000	0	240	0	1.37	1.71	278	1.18132206	0.690795315	0.000202912	3.09E-06	8.97E-16	0.98501858	423.2997472	128.1179702	5.545930284	0.123692211	6.55842E-14	1.450355764	5.09169E-12
24	395	70000	0	240	0	1.37	1.71	278	0.940029783	0.821779149	0.000161466	3.11E-06	-2.96E-15	0.981102955	531.7816477	100.6214888	6.969372908	0.116162438	-3.0564E-13	1.45406292	-2.1096E-11
25	395	75000	0	240	0	1.37	1.71	278	0.981049193	0.799140227	0.000168511	3.11E-06	-2.12E-15	0.981878675	509.577946	105.1029692	6.677998488	0.117702909	1.6452E-12	1.453291883	-1.4472E-11
26	395	80000	0	240	0	1.37	1.71	278	1.023458252	0.780319279	0.000175796	3.04E-06	-1.18E-13	0.983014615	488.3867086	109.3207201	6.401281803	0.11864438	-1.16104E-11	1.447673918	-7.70844E-10
27	395	85000	0	240	0	1.37	1.71	278	1.057386362	0.757703142	0.000181624	3.10E-06	8.08E-15	0.98321844	472.8488301	113.4262484	6.195853507	0.1202519	2.08559E-14	1.452028021	5.12543E-11
28	395	90000	0	240	0	1.37	1.71	278	1.098319696	0.742223883	0.000188655	3.00E-06	6.81E-16	0.984327431	455.0963908	117.2597507	5.964949173	0.120687023	1.96053E-15	1.444044112	4.16E-12
29	395	95000	0	240	0	1.37	1.71	278	1.130478342	0.722840347	0.000194178	3.03E-06	1.60E-14	0.984621941	442.2084747	120.9984683	5.795367354	0.121843372	7.52113E-12	1.446038351	9.51531E-11
30	395	100000	0	240	0	1.37	1.71	278	1.158857197	0.703123263	0.000199053	3.09E-06	6.80E-16	0.984713792	431.4814577	124.6284327	5.653435946	0.123122213	1.6452E-14	1.450629882	3.924E-12
31	395	105000	0	240	0	1.37	1.71	278	1.189370176	0.686489796	0.000204294	3.09E-06	6.88E-16	0.985100104	420.4239115	128.070787	5.508410371	0.123889777	1.8072E-15	1.450260416	3.888E-12
32	400	70000	0	240	0	1.37	1.71	278	0.947535403	0.817734016	0.000162755	3.11E-06	7.78E-16	0.981249812	527.5697939	100.5807188	6.914145463	0.116455039	1.404E-14	1.453917732	5.508E-12
33	400	75000	0	240	0	1.37	1.71	278	0.988680687	0.795042929	0.000169822	3.10E-06	3.15E-16	0.982072842	505.6450056	105.0617607	6.626367058	0.117974037	1.2924E-13	1.453155435	2.1384E-12
34	400	80000	0	240	0	1.37	1.71	278	1.031318051	0.776242298	0.000177146	3.04E-06	-1.29E-13	0.983143518	484.6650056	109.2785811	6.352466453	0.118902106	-5.51141E-11	1.447541395	-8.37188E-10
35	400	85000	0	240	0	1.37	1.71	278	1.068809039	0.75603932	0.000183586	3.04E-06	-1.16E-16	0.983732734	467.6977153	113.3404743	6.129703471	0.120078731	7.23186E-13	1.44693867	-7.28278E-13
36	400	90000	0	240	0	1.37	1.71	278	1.106346533	0.738077719	0.000190033	3.00E-06	9.60E-16	0.984440351	451.7851909	117.2086183	5.921728261	0.120915118	3.68386E-15	1.443924648	5.81617E-12
37	400	95000	0	240	0	1.37	1.71	278	1.138474234	0.718636548	0.000195552	3.03E-06	6.61E-14	0.984730692	439.1028381	120.9555896	5.754628065	0.122059164	7.72262E-12	1.44592922	3.89181E-10
38	400	100000	0	240	0	1.37	1.71	278	1.166698343	0.698825708	0.0002004	3.09E-06	6.78E-16	0.984814979	428.5816457	124.5767972	5.615417182	0.123323405	-7.956E-15	1.450533333	3.888E-12
39	400	105000	0	240	0	1.37	1.71	278	1.201501134	0.684572303	0.000206378	3.03E-06	1.35E-13	0.985539213	416.0948161	127.9951741	5.452791119	0.12365267	8.26656E-12	1.445120558	7.54429E-10
40	405	70000	0	240	0	1.37	1.71	278	0.954967801	0.813729934	0.000164032	3.11E-06	-1.86E-16	0.981393067	523.464263	100.5456805	6.860311823	0.116739775	1.1808E-13	1.45377552	-1.3104E-12
41	405	75000	0	240	0	1.37	1.71	278	0.996278487	0.791022688	0.000171127	3.10E-06	-9.55E-16	0.982207121	501.789278	105.0211827	6.575838916	0.118242072	3.5424E-13	1.453022158	-6.444E-12
42	405	80000	0	240	0	1.37	1.71	278	1.039011648	0.772139567	0.000178467	3.04E-06	9.14E-14	0.983267594	481.0765218	109.243343	6.305401218	0.119150311	-3.08995E-11	1.447414282	5.9006E-10
43	405	85000	0	240	0	1.37	1.71	278	1.076611226	0.751927566	0.000184926	3.04E-06	-9.12E-15	0.983850458	464.3086298	113.3015301	6.085222861	0.120313121	-3.30732E-11	1.446818899	-5.68084E-11
44	405	90000	0	240	0	1.37	1.71	278	1.11421931	0.733931663	0.000191386	3.00E-06	1.55E-16	0.984549695	448.593191	117.167694	5.879884874	0.121135736	1.12961E-12	1.443810349	9.32063E-13
45	405	95000	0	240	0	1.37	1.71	278	1.146350359	0.714459227	0.000196905	3.03E-06	-1.23E-13	0.984836187	436.0860623	120.9170812	5.715022678	0.122267363	-4.91168E-12	1.445823866	-7.21553E-10
46	405	100000	0	240	0	1.37	1.71	278	1.17460773	0.694671385	0.000201758	3.09E-06	6.56E-16	0.984915645	425.6957957	124.5287843	5.577600798	0.123526708	-2.0628E-15	1.45043664	3.744E-12
47	405	105000	0	240	0	1.37	1.71	278	1.205187405	0.678037065	0.000207011	3.08E-06	7.02E-16	0.985339686	414.9061568	127.9800536	5.436104486	0.124274588	8.82E-15	1.450076057	3.924E-12
48	410	70000	0	240	0	1.37	1.71	278	0.962362457	0.809785268	0.000165302	3.11E-06	6.74E-16	0.981533382	519.442494	100.5104086	6.80755162	0.117017788	-9.792E-15	1.453633932	4.68E-12
49	410	75000	0	240	0	1.37	1.71	278	1.003790058	0.787026729	0.000172418	3.10E-06	1.48E-15	0.982337994	498.0346613	104.9862512	6.526586534	0.118503152	5.076E-15	1.45289343	9.9E-12
50	410	80000	0	240	0	1.37	1.71	278	1.046663912	0.768113965	0.000179782	3.04E-06	-2.99E-14	0.983389448	477.5596465	109.199715	6.259287643	0.119394297	-3.53668E-12	1.447289808	-1.91286E-10
51	410	85000	0	240	0	1.37	1.71	278	1.080723823	0.745415808	0.000185632	3.10E-06	9.56E-16	0.983586334	462.6387794	113.2980054	6.06202898	0.120959802	-6.06355E-13	1.45168128	5.93088E-12
52	410	90000	0	240	0	1.37	1.71	278	1.121995893	0.729826132	0.000192721	3.00E-06	7.04E-16	0.984656268	445.4841551	117.1280493	5.839000315	0.121352321	8.06063E-13	1.443697885	4.20983E-12
53	410	95000	0	240	0	1.37	1.71	278	1.154144904	0.710331085	0.000198244	3.03E-06	-6.86E-14	0.984939477	433.1410558	120.8697694	5.676453763	0.122472147	-1.58595E-11	1.445719213	-3.98554E-10
54	410	100000	0	240	0	1.37	1.71	278	1.18242822	0.69056322	0.000203102	3.09E-06	6.93E-16	0.985013968	422.8803177	124.4832748	5.540671991	0.123719916	6.336E-16	1.450343032	3.924E-12
55	410	105000	0	240	0	1.37	1.71	278	1.212938329	0.673884546	0.000208342	3.08E-06	6.69E-16	0.98543198	412.2548275	127.9356715	5.401335334	0.124458257	-1.2168E-14	1.449988677	3.708E-12
56	415	70000	0	240	0	1.37	1.71	278	0.969685869	0.80587688	0.00016656	3.11E-06	8.81E-15	0.981670301	515.51992	100.4726833	6.75607028	0.117290766	-4.716E-12	1.453498499	6.084E-11
57	415	75000	0	240	0	1.37	1.71	278	1.011224856	0.783073278	0.000173695	3.10E-06	-1.31E-15	0.982465567	494.3733506	104.9496976	6.478597825	0.118756836	-4.536E-14	1.452767653	-8.676E-12
58	415	80000	0	240	0	1.37	1.71	278	1.054245037	0.764128752	0.000181084	3.04E-06	6.09E-14	0.983508759	474.1257886	109.1599736	6.214217596	0.119631939	5.61918E-12	1.447168087	3.8709E-10
59	415	85000	0	240	0	1.37	1.71	278	1.091994551	0.743849974	0.000187568	3.03E-06	1.14E-14	0.984078764	457.7682054	113.2224576	5.999431283	0.120765809	1.93986E-11	1.44658758	7.01691E-11
60	415	90000	0	240	0	1.37	1.71	278	1.124037507	0.722198976	0.000193072	3.09E-06	6.96E-16	0.984233294	444.8317502	117.1420201	5.828412899	0.122196399	1.21789E-14	1.451078897	4.14978E-12
61	415	95000	0	240	0	1.37	1.71	278	1.161805365	0.706228929	0.000199559	3.03E-06	6.42E-15	0.985039776	430.2851992	120.8306937	5.638943792	0.122669746	1.90276E-12	1.445619316	3.70521E-11
62	415	100000	0	240	0	1.37	1.71	278	1.190010221	0.686424746	0.000204404	3.08E-06	7.01E-16	0.985155482	420.1860389	124.4428315	5.505369476	0.12390828	1.0188E-14	1.450253141	3.96E-12
63	415	105000	0	240	0	1.37	1.71	278	1.220593481	0.669775561	0.000209657	3.08E-06	6.88E-16	0.98552203	409.6692812	127.9010455	5.367437226	0.124638088	2.5524E-15	1.449902212	3.78E-12
64	420	70000	0	240	0	1.37	1.71	278	0.976900708	0.801974303	0.000167799	3.11E-06	6.75E-16	0.981803182	511.7130071	100.4350415	6.706216901	0.117554446	-2.34E-15	1.453367119	4.644E-12
65	420	75000	0	240	0	1.37	1.71	278	1.018606532	0.779170169	0.000174963	3.10E-06	4.11E-16	0.982590431	490.7910604	104.9046856	6.431603742	0.119005204	3.636E-13	1.452643527	2.7072E-12
66	420	80000	0	240	0	1.37	1.71	278	1.061744168	0.760184536	0.000182372	3.04E-06	7.03E-14	0.983625071	470.7773206	109.1302748	6.170366144	0.119864497	1.16571E-11	1.447048964	4.43677E-10
67	420	85000	0	240	0	1.37	1.71	278	1.101346746	0.74104873	0.000189175	3.00E-06	4.51E-17	0.984370543	453.827817	113.1621557	5.948465818	0.120774739	3.55519E-13	1.443999141	2.74599E-13
68	420	90000	0	240	0	1.37	1.71	278	1.137260646	0.721719694	0.000195343	3.00E-06	-3.07E-15	0.984861316	439.5050019	117.0506483	5.760653539	0.121765446	2.12466E-12	1.443482966	-1.81008E-11
69	420	95000	0	240	0	1.37	1.71	278	1.169437226	0.702204712	0.00020087	3.03E-06	6.03E-14	0.98513828	427.4771998	120.7847456	5.602199882	0.122864765	-2.06987E-12	1.445520754	3.45777E-10
70	420	100000	0	240	0	1.37	1.71	278	1.197581873	0.682369175	0.000205705	3.08E-06	7.06E-16	0.985247982	417.5294375	124.403273	5.470524086	0.124092219	-5.508E-15	1.450164555	3.96E-12
71	420	105000	0	240	0	1.37	1.71	278	1.228122588	0.665696123	0.00021095	3.08E-06	6.79E-16	0.985609494	407.1577333	127.8503448	5.334506046	0.124812431	-2.88E-15	1.449819332	3.708E-12
72	425	70000	0	240	0	1.37	1.71	278	0.984069623	0.798125125	0.00016903	3.10E-06	6.88E-16	0.981990356	507.9856053	100.3983583	6.657334484	0.117813303	1.818E-15	1.453238418	4.68E-12
73	425	75000	0	240	0	1.37	1.71	278	1.025969487	0.775349312	0.000176227	3.10E-06	-3.57E-16	0.982713144	487.2692051	104.8728489	6.385542959	0.119252555	-1.0368E-13	1.452521719	-2.3328E-12
74	425	80000	0	240	0	1.37	1.71	278	1.069179421	0.756281727	0.000183649	3.04E-06	3.87E-14	0.983738909	467.5037113	109.0874342	6.127399435	0.120091227	8.70154E-12	1.446932499	2.42803E-10
75	425	85000	0	240	0	1.37	1.71	278	1.107018466	0.735916764	0.000190149	3.03E-06	-6.90E-15	0.984295214	451.5560121	113.143215	5.917924048	0.121198558	-7.91921E-12	1.446368946	-4.17958E-11
76	425	90000	0	240	0	1.37	1.71	278	1.144817872	0.717768161	0.000196641	3.00E-06	5.86E-16	0.984960932	436.6038533	117.0105195	5.722616599	0.121966261	7.96711E-14	1.443378634	3.43324E-12
77	425	95000	0	240	0	1.37	1.71	278	1.176977498	0.698219351	0.000202165	3.03E-06	-2.35E-14	0.985234684	424.7386434	120.7473734	5.566255508	0.123054291	-3.82708E-12	1.445424242	-1.3381E-10
78	425	100000	0	240	0	1.37	1.71	278	1.205157211	0.678421715	0.000207006	3.08E-06	6.89E-16	0.985339337	414.9049689	124.3558136	5.43615827	0.124275258	1.6092E-15	1.450077698	3.852E-12
79	425	105000	0	240	0	1.37	1.71	278	1.235653314	0.661710979	0.000212244	3.08E-06	6.25E-16	0.985695974	404.6762396	127.8049953	5.301946148	0.124985599	4.032E-14	1.449737518	3.3912E-12
80	430	70000	0	240	0	1.37	1.71	278	0.991225912	0.794353703	0.000170259	3.10E-06	6.77E-16	0.982118033	504.3185248	100.3660877	6.609237239	0.118067657	4.104E-15	1.453112526	4.572E-12
81	430	75000	0	240	0	1.37	1.71	278	1.033126057	0.771455193	0.000177457	3.10E-06	1.13E-15	0.982830907	483.894154	104.8401935	6.341200592	0.119485179	-1.6308E-13	1.452408786	7.344E-12
82	430	80000	0	240	0	1.37	1.71	278	1.076469079	0.752361005	0.000184901	3.04E-06	2.47E-14	0.983849116	464.3380982	109.0517525	6.085851771	0.120310346	-1.35299E-12	1.44682192	1.54078E-10
83	430	85000	0	240	0	1.37	1.71	278	1.116270482	0.733204426	0.000191738	3.00E-06	7.52E-16	0.984578227	447.7508451	113.0869706	5.868892	0.121194584	1.72231E-13	1.443780472	4.51625E-12
84	430	90000	0	240	0	1.37	1.71	278	1.152311134	0.71386175	0.000197929	3.00E-06	6.85E-16	0.985058346	433.7739972	116.9663127	5.685339828	0.122162372	2.08609E-15	1.443276572	3.98628E-12
85	430	95000	0	240	0	1.37	1.71	278	1.184422348	0.69427094	0.000203444	3.03E-06	3.49E-14	0.985328379	422.0689418	120.7063212	5.531249299	0.123239115	1.35705E-12	1.445331578	1.97329E-10
86	430	100000	0	240	0	1.37	1.71	278	1.212444895	0.674401034	0.000208258	3.08E-06	6.94E-16	0.985426189	412.4110802	124.3151577	5.403457289	0.124448508	4.536E-15	1.449995038	3.852E-12
87	430	105000	0	240	0	1.37	1.71	278	1.24290893	0.657680818	0.00021349	3.08E-06	7.36E-16	0.98577827	402.3138542	127.7667092	5.2710197	0.125149181	-1.278E-14	1.44965985	3.96E-12
88	435	70000	0	240	0	1.37	1.71	278	0.998251527	0.790564507	0.000171466	3.10E-06	6.80E-16	0.982241674	500.7695467	100.328155	6.56267107	0.118313379	4.14E-15	1.452989555	4.572E-12
89	435	75000	0	240	0	1.37	1.71	278	1.040321171	0.767683075	0.000178692	3.10E-06	6.91E-16	0.982947544	480.5477307	104.7999108	6.297336108	0.119717187	3.4092E-14	1.452292933	4.464E-12
90	435	80000	0	240	0	1.37	1.71	278	1.083704682	0.748507765	0.000186144	3.04E-06	1.54E-13	0.983956871	461.2380731	109.0128002	6.045239258	0.120525596	1.93804E-11	1.446712723	9.51228E-10
91	435	85000	0	240	0	1.37	1.71	278	1.121699743	0.728124058	0.000192671	3.03E-06	5.06E-15	0.984501583	445.6462007	113.0678088	5.840470662	0.121606294	1.2629E-11	1.446160879	3.02736E-11
92	435	90000	0	240	0	1.37	1.71	278	1.159682228	0.709972275	0.000199195	3.00E-06	4.55E-16	0.98515307	431.0078517	116.9268579	5.649275086	0.122354701	2.35044E-13	1.443176824	2.63034E-12
93	435	95000	0	240	0	1.37	1.71	278	1.191751945	0.690349217	0.000204703	3.03E-06	1.12E-14	0.985420017	419.4731514	120.663002	5.497183661	0.123420159	1.6726E-11	1.445240451	6.29008E-11
94	435	100000	0	240	0	1.37	1.71	278	1.219705583	0.670458241	0.000209505	3.08E-06	-1.13E-15	0.985511678	409.956053	124.2783212	5.371246076	0.124618497	1.0872E-12	1.449913685	-6.192E-12
95	435	105000	0	240	0	1.37	1.71	278	1.254463895	0.65594218	0.000215475	3.02E-06	-3.85E-14	0.986160066	398.527295	127.7048804	5.222424458	0.124870697	-1.1421E-11	1.444506439	-2.05943E-10
96	440	70000	0	240	0	1.37	1.71	278	1.0052701	0.786856949	0.000172672	3.10E-06	7.05E-16	0.982363516	497.2736432	100.2925074	6.516857776	0.118556515	-2.5668E-14	1.452869576	4.716E-12
97	440	75000	0	240	0	1.37	1.71	278	1.047432049	0.763929822	0.000179914	3.10E-06	-7.95E-16	0.983061405	477.2856348	104.7661646	6.254552862	0.119943235	-1.6092E-13	1.452182678	-5.076E-12
98	440	80000	0	240	0	1.37	1.71	278	1.090996013	0.744768832	0.000187397	3.03E-06	6.10E-14	0.984064376	458.1557415	108.9817153	6.004783484	0.12073897	3.48409E-11	1.446603402	3.74634E-10
99	440	85000	0	240	0	1.37	1.71	278	1.129020598	0.724348063	0.000193928	3.03E-06	-6.93E-16	0.984602671	442.7566698	113.0307981	5.802535582	0.121808049	-4.41033E-12	1.446059034	-4.11726E-12
100	440	90000	0	240	0	1.37	1.71	278	1.166853489	0.706049427	0.000200426	3.00E-06	-3.15E-15	0.985244226	428.3590449	116.8936541	5.614436534	0.122536744	1.95847E-12	1.443082113	-1.80801E-11
101	440	95000	0	240	0	1.37	1.71	278	1.198922565	0.686424265	0.000205935	3.03E-06	2.26E-14	0.98550856	416.9643574	120.6274425	5.464245994	0.123594127	9.85324E-12	1.445152617	1.2633E-10
102	440	100000	0	240	0	1.37	1.71	278	1.226921802	0.666581969	0.000210744	3.08E-06	-4.59E-16	0.98559563	407.5448435	124.2393305	5.339632324	0.124786487	6.696E-13	1.449833751	-2.5092E-12
103	440	105000	0	240	0	1.37	1.71	278	1.257312062	0.64983388	0.000215964	3.07E-06	4.28E-15	0.985983911	397.7050069	127.6809868	5.210607949	0.12547013	-2.2752E-12	1.449507054	2.2824E-11
104	445	70000	0	240	0	1.37	1.71	278	1.012217116	0.783174905	0.000173865	3.10E-06	7.32E-16	0.982482412	493.8611113	100.2597483	6.472098781	0.118793246	1.5264E-14	1.452751288	4.86E-12
105	445	75000	0	240	0	1.37	1.71	278	1.054422003	0.760177752	0.000181114	3.10E-06	1.74E-16	0.983171746	474.1218956	104.7311351	6.212985512	0.120163619	6.624E-15	1.452075045	1.1088E-12
106	445	80000	0	240	0	1.37	1.71	278	1.098160346	0.741039464	0.000188627	3.03E-06	-5.14E-14	0.984168536	455.1669829	108.9418905	5.965617194	0.120946934	-6.44019E-12	1.446497772	-3.1373E-10
107	445	85000	0	240	0	1.37	1.71	278	1.138039059	0.721707219	0.000195477	3.00E-06	6.95E-16	0.984871915	439.1964593	112.9787905	5.756578877	0.121787157	1.22649E-14	1.443472246	4.09282E-12
108	445	90000	0	240	0	1.37	1.71	278	1.174108725	0.702270795	0.000201673	3.00E-06	-1.92E-15	0.985335223	425.7121382	116.8530491	5.579749948	0.122719962	1.63278E-12	1.442986328	-1.09644E-11
109	445	95000	0	240	0	1.37	1.71	278	1.206221692	0.682663412	0.000207189	3.03E-06	-5.81E-14	0.985596443	414.4412349	120.5983567	5.431319595	0.123770554	-1.67353E-11	1.445064224	-3.22961E-10
110	445	100000	0	240	0	1.37	1.71	278	1.234153731	0.662802022	0.000211986	3.08E-06	-1.99E-15	0.985678815	405.1566641	124.193548	5.308376317	0.124952861	1.6308E-12	1.449754689	-1.08E-11
111	445	105000	0	240	0	1.37	1.71	278	1.268725147	0.64815492	0.000217925	3.02E-06	8.27E-14	0.986318688	394.0474597	127.6113908	5.163679923	0.125181743	1.18688E-11	1.444350454	4.36854E-10
112	450	70000	0	240	0	1.37	1.71	278	1.019082995	0.779511016	0.000175044	3.10E-06	1.66E-15	0.982598347	490.534139	100.2292473	6.428438039	0.11902396	-4.356E-14	1.45263831	1.0944E-11
113	450	75000	0	240	0	1.37	1.71	278	1.061425084	0.756517651	0.000182317	3.10E-06	-1.39E-17	0.983280929	470.9939876	104.6914763	6.17203917	0.120379625	-3.5172E-13	1.451968349	-8.748E-14
114	450	80000	0	240	0	1.37	1.71	278	1.105213867	0.737309059	0.000189839	3.03E-06	-2.45E-14	0.984269946	452.2622747	108.9022185	5.927541738	0.121148173	1.41971E-11	1.44639494	-1.48353E-10
115	450	85000	0	240	0	1.37	1.71	278	1.139409298	0.714425166	0.000195712	3.09E-06	6.90E-16	0.984451236	438.8118484	112.9935494	5.749669997	0.122615472	2.69007E-13	1.4508777	4.05799E-12
116	450	90000	0	240	0	1.37	1.71	278	1.181214305	0.698483942	0.000202893	3.00E-06	-3.23E-15	0.985423181	423.1603035	116.8172502	5.546195945	0.12289826	2.17356E-12	1.442895854	-1.83602E-11
117	450	95000	0	240	0	1.37	1.71	278	1.21324669	0.678827818	0.000208395	3.03E-06	-4.22E-14	0.985681819	412.0415167	120.5517954	5.399752737	0.123935131	-3.3336E-12	1.44498033	-2.33472E-10
118	450	100000	0	240	0	1.37	1.71	278	1.241060542	0.658933862	0.000213173	3.08E-06	-7.54E-15	0.985757423	402.9018201	124.1600202	5.278837086	0.125110642	4.608E-12	1.449680203	-4.068E-11
119	450	105000	0	240	0	1.37	1.71	278	1.271349614	0.642151619	0.000218375	3.07E-06	6.93E-16	0.986136512	393.3135784	127.6007867	5.153040396	0.125775281	2.0844E-15	1.449362802	3.672E-12
120	455	70000	0	240	0	1.37	1.71	278	1.025874591	0.775876063	0.000176211	3.10E-06	6.86E-16	0.982711602	487.2869765	100.1934538	6.385886784	0.119249856	4.86E-15	1.452525593	4.5E-12
121	455	75000	0	240	0	1.37	1.71	278	1.068337594	0.752875192	0.000183505	3.10E-06	-1.52E-15	0.983387369	467.9467414	104.6569187	6.132094366	0.120592546	5.472E-13	1.451864591	-9.504E-12
122	455	80000	0	240	0	1.37	1.71	278	1.112163454	0.733597737	0.000191033	3.03E-06	-8.42E-14	0.984368906	449.4363966	108.8722032	5.89035722	0.121343944	-6.27078E-11	1.446295271	-5.07845E-10
123	455	85000	0	240	0	1.37	1.71	278	1.150285549	0.71308681	0.000197581	3.03E-06	1.81E-15	0.98488926	434.5719484	112.9204275	5.695263293	0.122374355	-7.5214E-12	1.44577226	1.05787E-11
124	455	90000	0	240	0	1.37	1.71	278	1.188240095	0.694733074	0.0002041	3.00E-06	6.84E-16	0.985509411	420.6583033	116.7787879	5.513341631	0.123070766	1.11731E-15	1.442805066	3.86093E-12
125	455	95000	0	240	0	1.37	1.71	278	1.220222885	0.675051776	0.000209594	3.03E-06	-3.67E-14	0.985764857	409.6858076	120.5219318	5.368872609	0.124097551	-3.53057E-11	1.444897818	-2.01617E-10
126	455	100000	0	240	0	1.37	1.71	278	1.248081103	0.65520496	0.000214379	3.08E-06	1.55E-15	0.985836411	400.6353869	124.118336	5.249045218	0.125267804	-4.104E-13	1.449605452	8.352E-12
127	455	105000	0	240	0	1.37	1.71	278	1.282630974	0.640527288	0.000220313	3.02E-06	-1.95E-13	0.986470276	389.7751423	127.5345026	5.107691588	0.125478216	-2.22212E-11	1.444202039	-1.01976E-09
128	460	70000	0	240	0	1.37	1.71	278	1.032672372	0.772321613	0.000177379	3.10E-06	-9.11E-16	0.982823486	484.0796085	100.1624114	6.343818325	0.119472013	3.0348E-13	1.452416143	-5.904E-12
129	460	75000	0	240	0	1.37	1.71	278	1.075174518	0.749257505	0.000184679	3.10E-06	-1.78E-17	0.983491232	464.9713453	104.6241996	6.093058824	0.120798368	8.208E-16	1.451763402	-1.1088E-13
130	460	80000	0	240	0	1.37	1.71	278	1.119106667	0.729963356	0.000192225	3.03E-06	7.32E-14	0.98446617	446.648153	108.8329408	5.85389054	0.121537942	9.18362E-12	1.446197514	4.38618E-10
131	460	85000	0	240	0	1.37	1.71	278	1.157188628	0.709380306	0.000198766	3.03E-06	-2.20E-15	0.984980126	431.9796529	112.8950917	5.661239417	0.122553711	-3.11067E-12	1.445680061	-1.27629E-11
132	460	90000	0	240	0	1.37	1.71	278	1.195246826	0.691056236	0.000205303	3.00E-06	8.38E-16	0.985594325	418.1835272	116.7438652	5.481079847	0.123244658	-1.01817E-13	1.442716452	4.70074E-12
133	460	95000	0	240	0	1.37	1.71	278	1.227170259	0.671340475	0.000210787	3.03E-06	-1.32E-13	0.98584695	407.3664437	120.4738514	5.338457728	0.124261117	-1.87449E-11	1.444817024	-7.20214E-10
134	460	100000	0	240	0	1.37	1.71	278	1.254817321	0.651414698	0.000215536	3.07E-06	6.75E-16	0.98595647	398.4845923	124.0829499	5.220865422	0.125416008	1.5084E-14	1.449533429	3.6E-12
135	460	105000	0	240	0	1.37	1.71	278	1.285001545	0.634615778	0.00022072	3.07E-06	6.87E-16	0.986281782	389.134773	127.5190033	5.098284432	0.126066394	8.1E-16	1.44922539	3.582E-12
136	465	70000	0	240	0	1.37	1.71	278	1.039358666	0.768758003	0.000178527	3.10E-06	1.42E-15	0.982932053	480.9657578	100.1360594	6.303004024	0.119687842	-9.792E-14	1.452310373	9.18E-12
137	465	75000	0	240	0	1.37	1.71	278	1.081955876	0.745680159	0.000185844	3.10E-06	-4.87E-16	0.983593022	462.0572691	104.5950475	6.054878441	0.121001202	7.488E-14	1.45166483	-3.0168E-12
138	465	80000	0	240	0	1.37	1.71	278	1.125923299	0.726321222	0.000193396	3.03E-06	-4.79E-14	0.984560646	443.9441741	108.8057445	5.818448394	0.121724351	-3.09052E-11	1.446102548	-2.85094E-10
139	465	85000	0	240	0	1.37	1.71	278	1.164084255	0.705752138	0.000199951	3.03E-06	1.20E-15	0.985072865	429.4208445	112.8561775	5.627715234	0.122731376	-1.46942E-12	1.445590446	6.93251E-12
140	465	90000	0	240	0	1.37	1.71	278	1.202043628	0.68733818	0.000206471	3.00E-06	1.78E-15	0.985675723	415.818998	116.7094138	5.450036211	0.123405068	-6.34356E-13	1.442631789	9.93154E-12
141	465	95000	0	240	0	1.37	1.71	278	1.233987482	0.667644696	0.000211958	3.03E-06	-7.15E-14	0.985926544	405.1159021	120.4388682	5.308950645	0.124415047	-7.83436E-12	1.444737749	-3.88593E-10
142	465	100000	0	240	0	1.37	1.71	278	1.261683193	0.647773609	0.000216715	3.07E-06	5.54E-16	0.986031804	396.3160289	124.0406279	5.192449567	0.125567324	7.308E-14	1.449462838	2.9412E-12
143	465	105000	0	240	0	1.37	1.71	278	1.291793758	0.630949757	0.000221887	3.07E-06	5.14E-15	0.986352947	387.0885782	127.4825185	5.071431139	0.126208209	-2.5632E-12	1.449158344	2.6676E-11
144	380	70000	10	240	5.28E-05	1.363799311	1.818512055	278	0.922501566	0.840655002	0.000158455	3.16E-06	1.74E-05	0.980447359	541.8836942	100.9619989	7.098277439	0.116076522	0.017243427	1.4522887	0.126724009
145	380	75000	10	240	4.93E-05	1.363799311	1.818512055	278	0.964276985	0.818688786	0.000165631	3.16E-06	1.76E-05	0.981278623	518.4404669	105.4493322	6.790737103	0.117652428	0.017158072	1.45156249	0.122537023
146	380	80000	10	240	4.62E-05	1.363799311	1.818512055	278	1.007307879	0.80039083	0.000173022	3.06E-06	1.78E-05	0.982620441	496.2172469	109.6516346	6.500677191	0.118661292	0.016967583	1.446371682	0.118671587
147	380	85000	10	240	4.35E-05	1.363799311	1.818512055	278	1.045494791	0.780652663	0.000179581	3.06E-06	1.80E-05	0.983254424	478.1281006	113.7297177	6.263175092	0.119878418	0.016839672	1.445791141	0.115348754
148	380	90000	10	240	4.11E-05	1.363799311	1.818512055	278	1.083574531	0.763000828	0.000186122	3.01E-06	1.81E-05	0.984072708	461.2813518	117.6020091	6.043047043	0.120766204	0.016659772	1.442985453	0.112290278
149	380	95000	10	240	3.89E-05	1.363799311	1.818512055	278	1.116695242	0.743940482	0.000191811	3.05E-06	1.82E-05	0.984327607	447.6691434	121.3685933	5.863802756	0.121928338	0.01652098	1.444822936	0.109456114
150	380	100000	10	240	3.70E-05	1.363799311	1.818512055	278	1.146267562	0.724571633	0.00019689	3.14E-06	1.83E-05	0.984302355	436.2238234	125.0144379	5.712549516	0.123196794	0.016432069	1.449062422	0.107029054
151	380	105000	10	240	3.52E-05	1.363799311	1.818512055	278	1.177739521	0.708152208	0.000202296	3.13E-06	1.84E-05	0.98476337	424.5795923	128.4737969	5.559888722	0.12398503	0.016270334	1.448715791	0.104715911
152	385	70000	10	240	5.28E-05	1.363799311	1.818512055	278	0.93038684	0.836544207	0.000159809	3.16E-06	1.75E-05	0.980609809	537.2916724	100.8863036	7.038106808	0.116385131	0.017230531	1.452146743	0.125911209
153	385	75000	10	240	4.93E-05	1.363799311	1.818512055	278	0.972391797	0.814578221	0.000167024	3.16E-06	1.77E-05	0.981431862	514.1144848	105.3691471	6.734005956	0.117943188	0.017133944	1.451431485	0.121749067
154	385	80000	10	240	4.62E-05	1.363799311	1.818512055	278	1.015484971	0.796141729	0.000174426	3.06E-06	1.79E-05	0.982760018	492.2219496	109.6103558	6.448204153	0.118929339	0.016941375	1.446243803	0.117931057
155	385	85000	10	240	4.35E-05	1.363799311	1.818512055	278	1.050682018	0.774124949	0.000180472	3.15E-06	1.80E-05	0.982852475	475.8706	113.7399601	6.232296288	0.120521325	0.016864576	1.450260942	0.114654183
156	385	90000	10	240	4.11E-05	1.363799311	1.818512055	278	1.092087588	0.758753418	0.000187584	3.01E-06	1.82E-05	0.984196364	457.6858467	117.5586357	5.995895395	0.121009281	0.016626316	1.442870302	0.111613628
157	385	95000	10	240	3.89E-05	1.363799311	1.818512055	278	1.125238125	0.739649807	0.000193278	3.05E-06	1.83E-05	0.984447905	444.270618	121.3231755	5.819314764	0.122157464	0.016480252	1.444715255	0.108793855
158	385	100000	10	240	3.70E-05	1.363799311	1.818512055	278	1.154765352	0.720224609	0.00019835	3.13E-06	1.83E-05	0.984464959	433.013835	124.9822054	5.670459587	0.123414198	0.01638919	1.448969304	0.10639925
159	385	105000	10	240	3.52E-05	1.363799311	1.818512055	278	1.191858177	0.707035264	0.000204721	3.01E-06	1.85E-05	0.985517435	419.41724	128.3556434	5.494026442	0.123585221	0.016122002	1.441619716	0.103983405
160	390	70000	10	240	5.28E-05	1.363799311	1.818512055	278	0.938286979	0.832554049	0.000161166	3.16E-06	1.75E-05	0.980769933	532.7683825	100.8653222	6.9788984	0.116691101	0.017214814	1.452009961	0.125108499
161	390	75000	10	240	4.93E-05	1.363799311	1.818512055	278	0.980422428	0.810506427	0.000168404	3.16E-06	1.77E-05	0.981581218	509.9038749	105.3499289	6.678970542	0.118230085	0.017116812	1.451303711	0.121002845
162	390	80000	10	240	4.62E-05	1.363799311	1.818512055	278	1.023643243	0.791977812	0.000175828	3.06E-06	1.79E-05	0.98289723	488.2994193	109.5694087	6.3968311	0.119192337	0.016914158	1.446119789	0.117208674
163	390	85000	10	240	4.35E-05	1.363799311	1.818512055	278	1.062175159	0.772253346	0.000182446	3.06E-06	1.80E-05	0.983518163	470.6202827	113.6428369	6.164785917	0.120384793	0.016773769	1.445555768	0.113937162
164	390	90000	10	240	4.11E-05	1.363799311	1.818512055	278	1.100452856	0.754513862	0.000189021	3.01E-06	1.82E-05	0.984315754	454.2165585	117.5132664	5.950356511	0.121243412	0.016587881	1.442759451	0.11094562
165	390	95000	10	240	3.89E-05	1.363799311	1.818512055	278	1.133610549	0.735357654	0.000194716	3.05E-06	1.83E-05	0.984563688	440.9895875	121.2808199	5.776271951	0.122378783	0.016443729	1.444612514	0.108163505
166	390	100000	10	240	3.70E-05	1.363799311	1.818512055	278	1.163153602	0.715921888	0.000199791	3.13E-06	1.84E-05	0.984575278	429.8912085	124.8952068	5.629539704	0.123625596	0.016347657	1.448877379	0.105786122
167	390	105000	10	240	3.52E-05	1.363799311	1.818512055	278	1.198377365	0.701582995	0.000205841	3.05E-06	1.85E-05	0.985409907	417.1831661	128.3360119	5.463969536	0.123985586	0.016114594	1.443855552	0.103436668
168	395	70000	10	240	5.28E-05	1.363799311	1.818512055	278	0.946025571	0.828515731	0.000162496	3.16E-06	1.75E-05	0.980924325	528.4108156	100.8491237	6.921640681	0.11698146	0.017203281	1.451877674	0.124346267
169	395	75000	10	240	4.93E-05	1.363799311	1.818512055	278	0.988332643	0.806432107	0.000169763	3.15E-06	1.77E-05	0.981782746	505.8232721	105.3280836	6.625340309	0.118501046	0.017092019	1.451180565	0.120255154
170	395	80000	10	240	4.62E-05	1.363799311	1.818512055	278	1.031737689	0.787880842	0.000177218	3.06E-06	1.79E-05	0.983031739	484.4688951	109.5292072	6.346587037	0.119450701	0.01688546	1.445998992	0.116499814
171	395	85000	10	240	4.35E-05	1.363799311	1.818512055	278	1.0703724	0.768108713	0.000183854	3.06E-06	1.81E-05	0.983645029	467.0164405	113.6015907	6.11751571	0.120626939	0.016740069	1.445442891	0.113252293
172	395	90000	10	240	4.11E-05	1.363799311	1.818512055	278	1.108788924	0.750361127	0.000190453	3.01E-06	1.82E-05	0.984433536	450.7923707	117.4740543	5.905578361	0.121473285	0.016557534	1.442651552	0.110310471
173	395	95000	10	240	3.89E-05	1.363799311	1.818512055	278	1.141947584	0.731152786	0.000196148	3.05E-06	1.83E-05	0.984677811	437.7702175	121.2324415	5.734150471	0.122596428	0.016398885	1.444511721	0.107523259
174	395	100000	10	240	3.70E-05	1.363799311	1.818512055	278	1.171480456	0.711691532	0.000201221	3.13E-06	1.84E-05	0.984683217	426.8356519	124.8671344	5.589558191	0.123833558	0.016308583	1.448788983	0.105189289
175	395	105000	10	240	3.52E-05	1.363799311	1.818512055	278	1.202900205	0.695139043	0.000206618	3.13E-06	1.85E-05	0.985077331	415.6989433	128.3170267	5.443493605	0.124586813	0.016136919	1.448457051	0.102937621
176	400	70000	10	240	5.28E-05	1.363799311	1.818512055	278	0.953810983	0.824619543	0.000163833	3.16E-06	1.76E-05	0.981077051	524.0982201	100.77565	6.865108135	0.117271579	0.017188232	1.45174741	0.123582528
177	400	75000	10	240	4.93E-05	1.363799311	1.818512055	278	0.996241496	0.80246237	0.000171121	3.15E-06	1.78E-05	0.981924703	501.8081487	105.2485099	6.572699208	0.118773338	0.01706555	1.451060756	0.119519254
178	400	80000	10	240	4.62E-05	1.363799311	1.818512055	278	1.039840114	0.783886507	0.00017861	3.06E-06	1.80E-05	0.983163697	480.6942884	109.4861152	6.297172383	0.119706704	0.016852377	1.445881335	0.115788687
179	400	85000	10	240	4.35E-05	1.363799311	1.818512055	278	1.078400555	0.763947827	0.000185233	3.06E-06	1.81E-05	0.983767149	463.5400286	113.5624402	6.07192149	0.120860139	0.016709302	1.445332492	0.112599468
180	400	90000	10	240	4.11E-05	1.363799311	1.818512055	278	1.116957963	0.746200794	0.000191856	3.01E-06	1.83E-05	0.984547266	447.4956553	117.4319815	5.862314167	0.121696834	0.016520553	1.442544394	0.109671412
181	400	95000	10	240	3.89E-05	1.363799311	1.818512055	278	1.150134709	0.726956556	0.000197555	3.05E-06	1.83E-05	0.984788302	434.6541363	121.1912226	5.693207403	0.122807195	0.016362423	1.444415988	0.106922404
182	400	100000	10	240	3.70E-05	1.363799311	1.818512055	278	1.179624144	0.707456726	0.00020262	3.13E-06	1.84E-05	0.984787363	423.8890162	124.8299948	5.550899558	0.124031902	0.016260668	1.448701959	0.104586662
183	400	105000	10	240	3.52E-05	1.363799311	1.818512055	278	1.211049399	0.690885851	0.000208018	3.12E-06	1.85E-05	0.985222935	412.9017145	128.2824573	5.406899944	0.124776721	0.016092072	1.448375073	0.102371342
184	405	70000	10	240	5.28E-05	1.363799311	1.818512055	278	0.961493942	0.820735728	0.000165153	3.16E-06	1.76E-05	0.981225455	519.9108426	100.7548698	6.810148645	0.117554473	0.017168731	1.451621279	0.122831206
185	405	75000	10	240	4.93E-05	1.363799311	1.818512055	278	1.00406712	0.798519637	0.000172465	3.15E-06	1.78E-05	0.982063036	497.8975139	105.2291467	6.521450983	0.119035008	0.017043625	1.450942821	0.118810587
186	405	80000	10	240	4.62E-05	1.363799311	1.818512055	278	1.047814284	0.77989572	0.000179979	3.06E-06	1.80E-05	0.983292103	477.036419	109.4482262	6.249138898	0.119951002	0.016827985	1.445768517	0.115125455
187	405	85000	10	240	4.35E-05	1.363799311	1.818512055	278	1.086508296	0.759946758	0.000186626	3.06E-06	1.81E-05	0.983889096	460.0812781	113.5212402	6.02661302	0.121093973	0.016676539	1.44522549	0.111947576
188	405	90000	10	240	4.11E-05	1.363799311	1.818512055	278	1.125027771	0.742076621	0.000193242	3.01E-06	1.83E-05	0.98465764	444.2859756	117.3888909	5.820278847	0.121911525	0.01647828	1.442439716	0.10903479
189	405	95000	10	240	3.89E-05	1.363799311	1.818512055	278	1.15825524	0.722823748	0.00019895	3.05E-06	1.84E-05	0.984896509	431.6069093	121.1486842	5.653303096	0.123011865	0.016319808	1.444319586	0.106315356
190	405	100000	10	240	3.70E-05	1.363799311	1.818512055	278	1.187689258	0.703280513	0.000204005	3.13E-06	1.84E-05	0.984889082	421.0106229	124.7996767	5.513141311	0.124227555	0.016217728	1.448617802	0.104011464
191	405	105000	10	240	3.52E-05	1.363799311	1.818512055	278	1.222948381	0.688803388	0.000210062	3.05E-06	1.86E-05	0.985709004	408.8013426	128.2009294	5.354167385	0.124551429	0.015985338	1.443594655	0.101753182
192	410	70000	10	240	5.28E-05	1.363799311	1.818512055	278	0.969089588	0.816867799	0.000166457	3.16E-06	1.76E-05	0.981369792	515.8363019	100.737817	6.756792739	0.117827448	0.017153097	1.451497615	0.122106844
193	410	75000	10	240	4.93E-05	1.363799311	1.818512055	278	1.011776271	0.794586685	0.000173789	3.15E-06	1.78E-05	0.982197254	494.104236	105.2091636	6.471730976	0.119290479	0.017020561	1.450829179	0.118123035
194	410	80000	10	240	4.62E-05	1.363799311	1.818512055	278	1.055620665	0.775874824	0.00018132	3.06E-06	1.80E-05	0.983415801	473.5090279	109.4099336	6.202915589	0.1201893	0.016796788	1.445656077	0.114456511
195	410	85000	10	240	4.35E-05	1.363799311	1.818512055	278	1.094423044	0.755907823	0.000187985	3.06E-06	1.82E-05	0.984006419	456.7542736	113.4812944	5.982950447	0.121316902	0.01664134	1.445121145	0.111310255
196	410	90000	10	240	4.11E-05	1.363799311	1.818512055	278	1.133039014	0.738016135	0.000194618	3.01E-06	1.83E-05	0.984766033	441.1448019	117.3481271	5.7790619	0.122124118	0.016440887	1.442338775	0.108422183
197	410	95000	10	240	3.89E-05	1.363799311	1.818512055	278	1.166216989	0.718693171	0.000200317	3.05E-06	1.84E-05	0.985001145	428.6604469	121.1069281	5.614618117	0.123210295	0.016280312	1.444226918	0.105734974
198	410	100000	10	240	3.70E-05	1.363799311	1.818512055	278	1.195673296	0.699159413	0.000205377	3.13E-06	1.84E-05	0.984988514	418.1993986	124.7694276	5.476331246	0.124417778	0.016176991	1.448537135	0.103455015
199	410	105000	10	240	3.52E-05	1.363799311	1.818512055	278	1.231004964	0.684679861	0.000211446	3.04E-06	1.86E-05	0.985804701	406.1258507	128.1542225	5.319235762	0.124734807	0.015939917	1.443511669	0.101204067
200	415	70000	10	240	5.28E-05	1.363799311	1.818512055	278	0.976625438	0.813047264	0.000167752	3.16E-06	1.77E-05	0.981510953	511.856468	100.662671	6.704665985	0.118096346	0.017130121	1.451375904	0.121381225
201	415	75000	10	240	4.93E-05	1.363799311	1.818512055	278	1.019440672	0.790711102	0.000175106	3.15E-06	1.79E-05	0.982328786	490.38983	105.1336799	6.423072689	0.119542065	0.016993772	1.450715971	0.117435843
202	415	80000	10	240	4.62E-05	1.363799311	1.818512055	278	1.063412403	0.771945162	0.000182659	3.06E-06	1.80E-05	0.983538636	470.039894	109.3699994	6.157399986	0.120423315	0.016762632	1.44554538	0.11379157
203	415	85000	10	240	4.35E-05	1.363799311	1.818512055	278	1.103941424	0.753039533	0.00018962	3.01E-06	1.82E-05	0.984365355	452.762932	113.414375	5.931394109	0.12134127	0.016568935	1.442720332	0.110638461
204	415	90000	10	240	4.11E-05	1.363799311	1.818512055	278	1.140936133	0.733978555	0.000195975	3.01E-06	1.83E-05	0.984871271	438.0915318	117.308612	5.738965673	0.122328601	0.016405526	1.442242821	0.107834189
205	415	95000	10	240	3.89E-05	1.363799311	1.818512055	278	1.174128736	0.714632865	0.000201676	3.05E-06	1.84E-05	0.985103857	425.7720619	121.0663048	5.576727726	0.123406037	0.016242044	1.444137507	0.105168045
206	415	100000	10	240	3.70E-05	1.363799311	1.818512055	278	1.203537787	0.695067988	0.000206728	3.13E-06	1.85E-05	0.985085153	415.4667152	124.6853223	5.440522586	0.124603159	0.016137018	1.448457513	0.102910501
207	415	105000	10	240	3.52E-05	1.363799311	1.818512055	278	1.23497474	0.678451235	0.000212127	3.12E-06	1.86E-05	0.985505024	404.9024771	128.1322172	5.302062914	0.125319738	0.015963858	1.448145205	0.100758688
208	420	70000	10	240	5.28E-05	1.363799311	1.818512055	278	0.984074754	0.809240733	0.000169031	3.15E-06	1.77E-05	0.981705298	507.982222	100.6461025	6.653853832	0.118356244	0.017113889	1.4512602	0.12069133
209	420	75000	10	240	4.93E-05	1.363799311	1.818512055	278	1.027033454	0.786870978	0.00017641	3.15E-06	1.79E-05	0.982457117	486.764782	105.113547	6.37552535	0.119785475	0.016966728	1.450607755	0.116763039
210	420	80000	10	240	4.62E-05	1.363799311	1.818512055	278	1.07120926	0.768111506	0.000183998	3.06E-06	1.81E-05	0.983658231	466.6189799	109.3306192	6.11264008	0.120654233	0.016730406	1.445440213	0.113148273
211	420	85000	10	240	4.35E-05	1.363799311	1.818512055	278	1.111798291	0.749139526	0.00019097	3.01E-06	1.82E-05	0.984476075	449.5635613	113.3758807	5.889427629	0.121557092	0.016537398	1.44261862	0.110035797
212	420	90000	10	240	4.11E-05	1.363799311	1.818512055	278	1.148779573	0.730006209	0.000197322	3.01E-06	1.84E-05	0.984974427	435.1005623	117.2657652	5.699845439	0.122531852	0.016362055	1.442144547	0.107232531
213	420	95000	10	240	3.89E-05	1.363799311	1.818512055	278	1.181987689	0.710638448	0.000203026	3.05E-06	1.84E-05	0.985204584	422.9412194	121.0260946	5.539647403	0.123599226	0.016205374	1.44404957	0.104615723
214	420	100000	10	240	3.70E-05	1.363799311	1.818512055	278	1.211329052	0.691034174	0.000208066	3.12E-06	1.85E-05	0.985226293	412.7944567	124.6532294	5.405533801	0.124785099	0.016094504	1.448379733	0.102370851
215	420	105000	10	240	3.52E-05	1.363799311	1.818512055	278	1.242661556	0.674348902	0.000213448	3.12E-06	1.86E-05	0.985593439	402.3978109	128.1005825	5.269210171	0.125488945	0.015921138	1.448070885	0.100245777
216	425	70000	10	240	5.28E-05	1.363799311	1.818512055	278	0.991487807	0.805496667	0.000170304	3.15E-06	1.77E-05	0.981839566	504.184621	100.6250658	6.604092468	0.118612797	0.017089838	1.451146456	0.119996225
217	425	75000	10	240	4.93E-05	1.363799311	1.818512055	278	1.034596284	0.783098382	0.000177709	3.15E-06	1.79E-05	0.982583117	483.2069132	105.0889538	6.328897448	0.120025561	0.016935474	1.450502427	0.116094178
218	425	80000	10	240	4.62E-05	1.363799311	1.818512055	278	1.078821345	0.76423571	0.000185305	3.06E-06	1.81E-05	0.983774141	463.326827	109.296566	6.069470392	0.120875608	0.016705024	1.445337036	0.11254126
219	425	85000	10	240	4.35E-05	1.363799311	1.818512055	278	1.114328972	0.74185688	0.000191404	3.14E-06	1.82E-05	0.983858611	448.6896664	113.4108181	5.8760583	0.122356303	0.01659169	1.449454788	0.109490376
220	425	90000	10	240	4.11E-05	1.363799311	1.818512055	278	1.156515795	0.726057258	0.000198651	3.01E-06	1.84E-05	0.985074899	432.1993537	117.2269302	5.661707661	0.122726762	0.016322621	1.442049807	0.106655678
221	425	95000	10	240	3.89E-05	1.363799311	1.818512055	278	1.18967411	0.706634915	0.000204346	3.05E-06	1.85E-05	0.985301904	420.2086869	120.9841243	5.503862288	0.123782415	0.016160607	1.44396245	0.104054703
222	425	100000	10	240	3.70E-05	1.363799311	1.818512055	278	1.218963617	0.687005954	0.000209377	3.12E-06	1.85E-05	0.98531744	410.2090627	124.626446	5.371607574	0.124959686	0.016055578	1.448304114	0.10185339
223	425	105000	10	240	3.52E-05	1.363799311	1.818512055	278	1.250263304	0.670296233	0.000214753	3.12E-06	1.86E-05	0.985679731	399.9511308	128.0737354	5.23706031	0.12565503	0.015882561	1.448000052	0.099755725
224	430	70000	10	240	5.28E-05	1.363799311	1.818512055	278	0.998797774	0.801755412	0.00017156	3.15E-06	1.78E-05	0.981970122	500.49502	100.5516886	6.555671258	0.118861059	0.017064849	1.451034442	0.119315728
225	430	75000	10	240	4.93E-05	1.363799311	1.818512055	278	1.042003283	0.779296884	0.000178981	3.15E-06	1.79E-05	0.982704756	479.7724073	105.0680575	6.283853435	0.120257208	0.016907574	1.450399585	0.115452993
226	430	80000	10	240	4.62E-05	1.363799311	1.818512055	278	1.086364857	0.760400298	0.000186601	3.06E-06	1.81E-05	0.983887479	460.1098283	109.2600538	6.027276879	0.121091566	0.016672628	1.445236873	0.111929463
227	430	85000	10	240	4.35E-05	1.363799311	1.818512055	278	1.121898683	0.737991144	0.000192705	3.14E-06	1.82E-05	0.983971487	445.6652047	113.3702997	5.836360899	0.12256142	0.016553174	1.449364665	0.108896406
228	430	90000	10	240	4.11E-05	1.363799311	1.818512055	278	1.164158506	0.722143573	0.000199964	3.01E-06	1.84E-05	0.985172904	429.3529864	117.1888071	5.62445521	0.122918917	0.016288389	1.441962131	0.106109964
229	430	95000	10	240	3.89E-05	1.363799311	1.818512055	278	1.197314421	0.702698546	0.000205659	3.05E-06	1.85E-05	0.985397273	417.5273049	120.9462174	5.468720922	0.123963472	0.016124123	1.443880384	0.103528986
230	430	100000	10	240	3.70E-05	1.363799311	1.818512055	278	1.226560979	0.68305205	0.000210682	3.12E-06	1.85E-05	0.985407059	407.6682047	124.5960423	5.33830414	0.125132105	0.016013086	1.448230678	0.101338681
231	430	105000	10	240	3.52E-05	1.363799311	1.818512055	278	1.261825869	0.668395091	0.00021674	3.04E-06	1.87E-05	0.986160267	396.2057993	127.9887853	5.189089859	0.125403722	0.015771997	1.443202484	0.099178573
232	435	70000	10	240	5.28E-05	1.363799311	1.818512055	278	1.006083477	0.798081081	0.000172812	3.15E-06	1.78E-05	0.982098408	496.8710034	100.5329216	6.508140527	0.119105496	0.017041985	1.4509255	0.118654123
233	435	75000	10	240	4.93E-05	1.363799311	1.818512055	278	1.049366926	0.775553793	0.000180246	3.15E-06	1.80E-05	0.982824053	476.4060605	104.9979389	6.239747977	0.120484642	0.016883769	1.450297017	0.114833861
234	435	80000	10	240	4.62E-05	1.363799311	1.818512055	278	1.093736727	0.756535685	0.000187867	3.06E-06	1.82E-05	0.983996804	457.008897	109.2245593	5.986524123	0.12130045	0.01663956	1.445137532	0.11132937
235	435	85000	10	240	4.35E-05	1.363799311	1.818512055	278	1.132885534	0.736390732	0.000194592	3.05E-06	1.83E-05	0.984554631	441.2480679	113.2867953	5.77967687	0.122363181	0.016460658	1.444634481	0.108303762
236	435	90000	10	240	4.11E-05	1.363799311	1.818512055	278	1.171770776	0.718302297	0.000201271	3.01E-06	1.84E-05	0.985269345	426.5638547	117.1519416	5.587996907	0.123107829	0.016252017	1.441871623	0.105560246
237	435	95000	10	240	3.89E-05	1.363799311	1.818512055	278	1.204854686	0.698794393	0.000206954	3.05E-06	1.85E-05	0.985490478	414.9143637	120.9036	5.434458002	0.124140511	0.016081209	1.443799289	0.10299723
238	435	100000	10	240	3.70E-05	1.363799311	1.818512055	278	1.234056214	0.679132727	0.00021197	3.12E-06	1.86E-05	0.985494444	405.1921478	124.5142794	5.305849744	0.125299683	0.015973926	1.448158934	0.100838256
239	435	105000	10	240	3.52E-05	1.363799311	1.818512055	278	1.265284738	0.662379637	0.000217334	3.11E-06	1.86E-05	0.985892109	395.2027881	128.0086254	5.174896183	0.125977364	0.015795164	1.447862777	0.098769735
240	440	70000	10	240	5.28E-05	1.363799311	1.818512055	278	1.013290383	0.794428337	0.000174049	3.15E-06	1.78E-05	0.982223376	493.3374444	100.5123552	6.461886283	0.119343056	0.017015905	1.450818965	0.117998054
241	440	75000	10	240	4.93E-05	1.363799311	1.818512055	278	1.056670347	0.771850375	0.000181501	3.15E-06	1.80E-05	0.982940791	473.1135747	104.9762117	6.196572756	0.120706247	0.016853546	1.450198831	0.114212144
242	440	80000	10	240	4.62E-05	1.363799311	1.818512055	278	1.101248189	0.752857172	0.000189158	3.05E-06	1.82E-05	0.984106773	453.8919369	109.1861623	5.945810553	0.121511254	0.016606037	1.445041612	0.110735007
243	440	85000	10	240	4.35E-05	1.363799311	1.818512055	278	1.142028684	0.733660351	0.000196162	3.01E-06	1.83E-05	0.984885922	437.6639782	113.2262983	5.733446108	0.1223586	0.016392752	1.442233726	0.107709877
244	440	90000	10	240	4.11E-05	1.363799311	1.818512055	278	1.179146781	0.714402773	0.000202538	3.01E-06	1.85E-05	0.985361498	423.8956251	117.1161283	5.552960097	0.123285601	0.016215872	1.441784314	0.105031167
245	440	95000	10	240	3.89E-05	1.363799311	1.818512055	278	1.2123014	0.694925598	0.000208233	3.05E-06	1.85E-05	0.985581282	412.3657283	120.8643981	5.401074241	0.124312368	0.01603878	1.443719702	0.102474936
246	440	100000	10	240	3.70E-05	1.363799311	1.818512055	278	1.241434836	0.675240337	0.000213237	3.12E-06	1.86E-05	0.98557939	402.7838104	124.4853094	5.274295679	0.125463415	0.015933153	1.448089515	0.100348325
247	440	105000	10	240	3.52E-05	1.363799311	1.818512055	278	1.272586375	0.658447951	0.000218588	3.11E-06	1.87E-05	0.985971908	392.9351734	127.9243228	5.145198124	0.12613116	0.015754776	1.447798253	0.098304919
248	445	70000	10	240	5.28E-05	1.363799311	1.818512055	278	1.020369104	0.790758445	0.000175265	3.15E-06	1.79E-05	0.982344534	489.9153201	100.4440733	6.417070711	0.119574039	0.016994687	1.450714362	0.117373969
249	445	75000	10	240	4.93E-05	1.363799311	1.818512055	278	1.063914665	0.76818419	0.000182745	3.15E-06	1.80E-05	0.98305495	469.8923703	104.9572476	6.154399062	0.120923737	0.016827255	1.450104009	0.113615949
250	445	80000	10	240	4.62E-05	1.363799311	1.818512055	278	1.108552283	0.749111714	0.000190412	3.05E-06	1.82E-05	0.984212501	450.9015021	109.1504533	5.906520905	0.121711719	0.016569187	1.444947424	0.110146259
251	445	85000	10	240	4.35E-05	1.363799311	1.818512055	278	1.147601978	0.728770346	0.00019712	3.05E-06	1.83E-05	0.984754948	435.5899509	113.2166035	5.705498057	0.122744771	0.01639468	1.444457909	0.107210391
252	445	90000	10	240	4.11E-05	1.363799311	1.818512055	278	1.186581503	0.71062842	0.000203815	3.01E-06	1.85E-05	0.985453406	421.2397166	117.0784124	5.518165718	0.123465511	0.016176585	1.441699034	0.104499553
253	445	95000	10	240	3.89E-05	1.363799311	1.818512055	278	1.219686989	0.691111008	0.000209501	3.05E-06	1.86E-05	0.985670534	409.8687446	120.8293877	5.368421913	0.124482298	0.016006297	1.443639273	0.101989338
254	445	100000	10	240	3.70E-05	1.363799311	1.818512055	278	1.248712587	0.671381441	0.000214487	3.12E-06	1.86E-05	0.985662226	400.4362634	124.4559559	5.243546455	0.125622526	0.015893073	1.448021155	0.099869066
255	445	105000	10	240	3.52E-05	1.363799311	1.818512055	278	1.279817464	0.654570942	0.00021983	3.11E-06	1.87E-05	0.986050058	390.7149641	127.8935116	5.1160856	0.126281621	0.015713005	1.447732673	0.097840163
256	450	70000	10	240	5.28E-05	1.363799311	1.818512055	278	1.027485219	0.787195709	0.000176488	3.15E-06	1.79E-05	0.982464735	486.5226243	100.4277323	6.372544558	0.119801844	0.016972186	1.450614577	0.116757278
257	450	75000	10	240	4.93E-05	1.363799311	1.818512055	278	1.071097473	0.764559459	0.000183979	3.15E-06	1.81E-05	0.983166692	466.7415344	104.8795079	6.113133328	0.121137458	0.01679133	1.450009412	0.113001524
258	450	80000	10	240	4.62E-05	1.363799311	1.818512055	278	1.115828785	0.745444249	0.000191662	3.05E-06	1.82E-05	0.984316298	447.9613154	109.1160758	5.868083213	0.121913714	0.016539874	1.444855537	0.10959167
259	450	85000	10	240	4.35E-05	1.363799311	1.818512055	278	1.154911503	0.72505799	0.000198375	3.05E-06	1.84E-05	0.984852728	432.8331971	113.1795978	5.669374661	0.122930735	0.01635604	1.444371086	0.106659821
260	450	90000	10	240	4.11E-05	1.363799311	1.818512055	278	1.193852956	0.706841372	0.000205064	3.01E-06	1.85E-05	0.985542185	418.6741198	117.0407584	5.484513201	0.123639022	0.016137433	1.441615759	0.103982496
261	450	95000	10	240	3.89E-05	1.363799311	1.818512055	278	1.226912712	0.68728839	0.000210743	3.05E-06	1.86E-05	0.985756725	407.4548797	120.7921063	5.336691726	0.124644218	0.015966247	1.443565689	0.101497166
262	450	100000	10	240	3.70E-05	1.363799311	1.818512055	278	1.255906635	0.667564006	0.000215723	3.12E-06	1.86E-05	0.985743204	398.1424436	124.4280944	5.21346807	0.125778093	0.015853246	1.447953937	0.099399196
263	450	105000	10	240	3.52E-05	1.363799311	1.818512055	278	1.291158472	0.652816412	0.000221778	3.04E-06	1.87E-05	0.986483451	387.2044433	127.8279783	5.071149578	0.126015567	0.015609163	1.442923207	0.097321353
264	455	70000	10	240	5.28E-05	1.363799311	1.818512055	278	1.034530789	0.783660938	0.000177698	3.15E-06	1.79E-05	0.982582058	483.2095409	100.4040052	6.329173835	0.12002669	0.016940891	1.450515252	0.116127522
265	455	75000	10	240	4.93E-05	1.363799311	1.818512055	278	1.07814244	0.760913537	0.000185189	3.14E-06	1.81E-05	0.98332705	463.6919313	104.8635274	6.073111112	0.121342776	0.01676656	1.449918203	0.112435227
266	455	80000	10	240	4.62E-05	1.363799311	1.818512055	278	1.122884313	0.741699072	0.000192874	3.05E-06	1.83E-05	0.984415836	445.1467643	109.0842197	5.831115955	0.122099472	0.016508671	1.444765223	0.109047956
267	455	85000	10	240	4.35E-05	1.363799311	1.818512055	278	1.162107137	0.721357258	0.000199611	3.05E-06	1.84E-05	0.984947834	430.1532607	113.1414683	5.634254921	0.123112322	0.016317243	1.444287523	0.106124433
268	455	90000	10	240	4.11E-05	1.363799311	1.818512055	278	1.20113501	0.703143362	0.000206315	3.01E-06	1.85E-05	0.98563012	416.1358993	117.0048245	5.451200837	0.123809792	0.016099344	1.441536911	0.103476118
269	455	95000	10	240	3.89E-05	1.363799311	1.818512055	278	1.234101593	0.683532922	0.000211977	3.04E-06	1.86E-05	0.985841577	405.0813732	120.7548358	5.305601174	0.124805223	0.015928154	1.443492952	0.101016281
270	455	100000	10	240	3.70E-05	1.363799311	1.818512055	278	1.263040205	0.663799657	0.000216948	3.11E-06	1.86E-05	0.985867362	395.8936995	124.3958197	5.184018004	0.125930885	0.015810963	1.447889343	0.098927801
271	455	105000	10	240	3.52E-05	1.363799311	1.818512055	278	1.294004007	0.646934345	0.000222267	3.11E-06	1.87E-05	0.986200899	386.4312301	127.8312377	5.059972087	0.126573127	0.015626598	1.447607588	0.096933002
272	460	70000	10	240	5.28E-05	1.363799311	1.818512055	278	1.041502718	0.780145935	0.000178895	3.15E-06	1.79E-05	0.982696586	479.9751988	100.3874023	6.286770936	0.120244901	0.016917813	1.450418486	0.115530807
273	460	75000	10	240	4.93E-05	1.363799311	1.818512055	278	1.085271499	0.757408011	0.000186413	3.14E-06	1.81E-05	0.983434712	460.6462207	104.8417078	6.033228973	0.121550477	0.016736142	1.449829731	0.111859309
274	460	80000	10	240	4.62E-05	1.363799311	1.818512055	278	1.13002631	0.738101253	0.000194101	3.05E-06	1.83E-05	0.984515334	442.3335243	109.0472899	5.794205001	0.122289243	0.016469269	1.444677886	0.108486421
275	460	85000	10	240	4.35E-05	1.363799311	1.818512055	278	1.169286691	0.717727032	0.000200844	3.05E-06	1.84E-05	0.985041674	427.5121745	113.1087263	5.599672409	0.123291212	0.016285955	1.44420639	0.105615046
276	460	90000	10	240	4.11E-05	1.363799311	1.818512055	278	1.208310155	0.699464594	0.000207547	3.01E-06	1.86E-05	0.985715722	413.6648573	116.9681552	5.41883524	0.123976785	0.01605994	1.441456286	0.102971985
277	460	95000	10	240	3.89E-05	1.363799311	1.818512055	278	1.241188441	0.679802433	0.000213195	3.04E-06	1.86E-05	0.985924437	402.7684512	120.7165577	5.275250915	0.124962101	0.015885673	1.443421071	0.100535206
278	460	100000	10	240	3.70E-05	1.363799311	1.818512055	278	1.270050744	0.660053961	0.000218152	3.11E-06	1.87E-05	0.985944265	393.70834	124.3151792	5.155403108	0.126079795	0.015769774	1.447825901	0.098474553
279	460	105000	10	240	3.52E-05	1.363799311	1.818512055	278	1.300943568	0.643165856	0.000223459	3.11E-06	1.87E-05	0.986273497	384.369791	127.8057291	5.032933733	0.126713756	0.015594246	1.447549157	0.096524662
280	465	70000	10	240	5.28E-05	1.363799311	1.818512055	278	1.048371677	0.776629315	0.000180075	3.15E-06	1.80E-05	0.982808023	476.8306853	100.3210978	6.245540413	0.120456666	0.016894186	1.450324569	0.114949937
281	465	75000	10	240	4.93E-05	1.363799311	1.818512055	278	1.092201216	0.753835806	0.000187604	3.14E-06	1.81E-05	0.983538145	457.7237647	104.8207032	5.994899212	0.121745962	0.016703753	1.449741607	0.111296382
282	465	80000	10	240	4.62E-05	1.363799311	1.818512055	278	1.137079902	0.734521262	0.000195312	3.05E-06	1.83E-05	0.984612532	439.5897772	109.0137275	5.75828016	0.122475332	0.016437622	1.444591193	0.107959683
283	465	85000	10	240	4.35E-05	1.363799311	1.818512055	278	1.178139655	0.715167996	0.000202365	3.01E-06	1.85E-05	0.985349252	424.249786	113.0486151	5.557558867	0.123263254	0.01620965	1.441805614	0.105051905
284	465	90000	10	240	4.11E-05	1.363799311	1.818512055	278	1.21526062	0.695735387	0.000208741	3.01E-06	1.86E-05	0.985797716	411.2990008	116.935537	5.38775314	0.124135309	0.016026375	1.441378415	0.10250183
285	465	95000	10	240	3.89E-05	1.363799311	1.818512055	278	1.248212656	0.676118733	0.000214401	3.04E-06	1.86E-05	0.986005663	400.5018764	120.6817573	5.245535171	0.125114638	0.01584833	1.443350479	0.100077641
286	465	100000	10	240	3.70E-05	1.363799311	1.818512055	278	1.276993208	0.656354887	0.000219345	3.11E-06	1.87E-05	0.986019644	391.5678399	124.2886513	5.1274512	0.12622516	0.015733818	1.447765118	0.098040723
287	465	105000	10	240	3.52E-05	1.363799311	1.818512055	278	1.307857409	0.639465446	0.000224646	3.11E-06	1.87E-05	0.986345036	382.3377346	127.7756724	5.006346278	0.126851506	0.015552002	1.447491136	0.096093233
288	380	70000	20	240	0.000105665	1.371289496	3.797550364	278	0.929269781	0.848341887	0.000159617	3.21E-06	3.67E-05	0.980285825	537.9364231	101.1024273	7.042074127	0.117190096	0.041038198	1.449204791	0.265100942
289	380	75000	20	240	9.86E-05	1.371289496	3.797550364	278	0.972265336	0.826852355	0.000167003	3.21E-06	3.71E-05	0.981141276	514.1814804	105.5770961	6.730645219	0.118713646	0.040420197	1.448619958	0.255733462
290	380	80000	20	240	9.25E-05	1.371289496	3.797550364	278	1.016063424	0.80861649	0.000174526	3.08E-06	3.75E-05	0.982644098	491.9427032	109.7998096	6.440358304	0.119691953	0.039697682	1.443870832	0.247474495
291	380	85000	20	240	8.70E-05	1.371289496	3.797550364	278	1.055289914	0.789127624	0.000181264	3.08E-06	3.77E-05	0.983291955	473.6923132	113.887551	6.200963935	0.120867729	0.03906278	1.443400687	0.239847662
292	380	90000	20	240	8.22E-05	1.371289496	3.797550364	278	1.094260074	0.771596992	0.000187957	3.02E-06	3.80E-05	0.984182817	456.7795781	117.7654354	5.980055581	0.121731196	0.038420791	1.440844132	0.233154376
293	380	95000	20	240	7.79E-05	1.371289496	3.797550364	278	1.128357215	0.752699265	0.000193814	3.07E-06	3.82E-05	0.984385524	443.045558	121.5484139	5.799312306	0.122848714	0.037935585	1.4425994	0.227206378
294	380	100000	20	240	7.40E-05	1.371289496	3.797550364	278	1.158913404	0.733476353	0.000199063	3.18E-06	3.83E-05	0.984276341	431.4675733	125.2158142	5.646370914	0.124061582	0.037484639	1.446603352	0.221571976
295	380	105000	20	240	7.04E-05	1.371289496	3.797550364	278	1.194574155	0.719080928	0.000205188	3.07E-06	3.85E-05	0.985267227	418.5151707	128.6277217	5.477774974	0.124439716	0.036814516	1.441959025	0.216381216
296	385	70000	20	240	0.000105665	1.371289496	3.797550364	278	0.93749318	0.844430293	0.00016103	3.21E-06	3.68E-05	0.980455431	533.2184285	101.0484458	6.980499288	0.117494815	0.040929513	1.449095564	0.263282621
297	385	75000	20	240	9.86E-05	1.371289496	3.797550364	278	0.980526605	0.822748644	0.000168422	3.21E-06	3.71E-05	0.981297194	509.8498561	105.5692826	6.673836564	0.118990943	0.040298932	1.448518673	0.254013134
298	385	80000	20	240	9.25E-05	1.371289496	3.797550364	278	1.02462569	0.804553208	0.000175996	3.08E-06	3.76E-05	0.982789445	487.8322475	109.7562977	6.386606045	0.119958979	0.039568136	1.443769847	0.245815954
299	385	85000	20	240	8.70E-05	1.371289496	3.797550364	278	1.063881459	0.784941378	0.000182739	3.08E-06	3.78E-05	0.983428066	469.8673056	113.8445125	6.150855643	0.121115046	0.038927566	1.443303229	0.238268642
300	385	90000	20	240	8.22E-05	1.371289496	3.797550364	278	1.102964287	0.767361498	0.000189452	3.02E-06	3.81E-05	0.984307512	453.175116	117.720982	5.932817486	0.12196436	0.038279426	1.440750026	0.231636264
301	385	95000	20	240	7.79E-05	1.371289496	3.797550364	278	1.137070131	0.748400202	0.000195311	3.07E-06	3.83E-05	0.984506937	439.6508919	121.5031731	5.754881368	0.123070985	0.037793722	1.44251314	0.225758008
302	385	100000	20	240	7.40E-05	1.371289496	3.797550364	278	1.167632219	0.729143765	0.00020056	3.18E-06	3.83E-05	0.984391872	428.2458994	125.1973797	5.604196277	0.124271547	0.03734777	1.44652973	0.220204725
303	385	105000	20	240	7.04E-05	1.371289496	3.797550364	278	1.199872477	0.712689981	0.000206098	3.17E-06	3.85E-05	0.98485196	416.7518469	128.6487988	5.453601444	0.125022173	0.036820654	1.446253887	0.215218562
304	390	70000	20	240	0.000105665	1.371289496	3.797550364	278	0.945535719	0.840449997	0.000162411	3.21E-06	3.69E-05	0.9806184	528.6835594	100.992043	6.920844862	0.117782417	0.040814296	1.448988125	0.261502267
305	390	75000	20	240	9.86E-05	1.371289496	3.797550364	278	0.988800181	0.818761617	0.000169843	3.21E-06	3.72E-05	0.981450769	505.5843043	105.5104273	6.617953548	0.119265404	0.0401765	1.448419343	0.252317356
306	390	80000	20	240	9.25E-05	1.371289496	3.797550364	278	1.033013553	0.800456072	0.000177437	3.08E-06	3.76E-05	0.982930022	483.8715736	109.7172981	6.334688817	0.120213392	0.03944176	1.443670089	0.244212235
307	390	85000	20	240	8.70E-05	1.371289496	3.797550364	278	1.073928512	0.781893568	0.000184465	3.02E-06	3.79E-05	0.983884343	465.4168987	113.7692602	6.093267511	0.121174674	0.038722636	1.441084233	0.23666192
308	390	90000	20	240	8.22E-05	1.371289496	3.797550364	278	1.11152832	0.763139441	0.000190923	3.02E-06	3.82E-05	0.984428614	449.6837872	117.6798435	5.887088337	0.122190616	0.038150245	1.440658156	0.230189748
309	390	95000	20	240	7.79E-05	1.371289496	3.797550364	278	1.145654258	0.744124902	0.000196785	3.07E-06	3.83E-05	0.984624991	436.3568733	121.4626614	5.711710316	0.123283756	0.037663948	1.442430339	0.224380186
310	390	100000	20	240	7.40E-05	1.371289496	3.797550364	278	1.176205375	0.724834318	0.000202033	3.18E-06	3.84E-05	0.984503906	425.124607	125.1233624	5.563267268	0.124475724	0.037209327	1.446457931	0.218863552
311	390	105000	20	240	7.04E-05	1.371289496	3.797550364	278	1.20838613	0.708305462	0.00020756	3.17E-06	3.86E-05	0.984957054	413.8156782	128.5776927	5.415101546	0.125212426	0.036689529	1.446184283	0.213957696
312	395	70000	20	240	0.000105665	1.371289496	3.797550364	278	0.953544758	0.83654552	0.000163787	3.21E-06	3.69E-05	0.980778098	524.2435934	100.9846761	6.862732805	0.118068281	0.040698204	1.448879351	0.259753
313	395	75000	20	240	9.86E-05	1.371289496	3.797550364	278	0.996964844	0.814785693	0.000171245	3.20E-06	3.73E-05	0.981656109	501.4442982	105.4497969	6.563720693	0.119531902	0.040054761	1.448319902	0.250660168
314	395	80000	20	240	9.25E-05	1.371289496	3.797550364	278	1.041222212	0.796322956	0.000178847	3.08E-06	3.77E-05	0.983065132	480.0572844	109.6786269	6.284631016	0.120457654	0.039315061	1.443572035	0.242653207
315	395	85000	20	240	8.70E-05	1.371289496	3.797550364	278	1.080812606	0.776704201	0.000185647	3.08E-06	3.79E-05	0.983689877	462.5074101	113.7603899	6.05452571	0.12159324	0.038661621	1.443117926	0.235221535
316	395	90000	20	240	8.22E-05	1.371289496	3.797550364	278	1.120020389	0.758971599	0.000192382	3.02E-06	3.82E-05	0.984546411	446.2839445	117.6387462	5.842400225	0.122411754	0.038017734	1.44056868	0.228761639
317	395	95000	20	240	7.79E-05	1.371289496	3.797550364	278	1.154136577	0.739892172	0.000198242	3.07E-06	3.84E-05	0.984740101	433.1500348	121.4185465	5.669644576	0.123490439	0.037524436	1.442349556	0.223002765
318	395	100000	20	240	7.40E-05	1.371289496	3.797550364	278	1.184699884	0.720584419	0.000203492	3.17E-06	3.84E-05	0.984660944	422.0764801	125.1027785	5.523416255	0.12467452	0.037073818	1.446387528	0.217558042
319	395	105000	20	240	7.04E-05	1.371289496	3.797550364	278	1.216882931	0.704023987	0.00020902	3.17E-06	3.86E-05	0.985060559	410.9262701	128.5511328	5.377307389	0.125403457	0.036549546	1.446117276	0.212690869
320	400	70000	20	240	0.000105665	1.371289496	3.797550364	278	0.961432258	0.83262958	0.000165142	3.21E-06	3.70E-05	0.980932807	519.9432888	100.9306938	6.806362108	0.118343442	0.040587176	1.448779356	0.258064171
321	400	75000	20	240	9.86E-05	1.371289496	3.797550364	278	1.005071384	0.810861563	0.000172638	3.20E-06	3.73E-05	0.981801431	497.4002947	105.4427975	6.510736141	0.119792946	0.039936125	1.448226078	0.249049455
322	400	80000	20	240	9.25E-05	1.371289496	3.797550364	278	1.049528622	0.792368235	0.000180274	3.08E-06	3.77E-05	0.98319991	476.2582896	109.6382713	6.234873197	0.120704358	0.039189659	1.443479596	0.241110684
323	400	85000	20	240	8.70E-05	1.371289496	3.797550364	278	1.089075006	0.772590984	0.000187067	3.08E-06	3.80E-05	0.983815882	458.9988332	113.7216483	6.008435453	0.121816933	0.038534096	1.443028659	0.233771983
324	400	90000	20	240	8.22E-05	1.371289496	3.797550364	278	1.128393731	0.754835204	0.00019382	3.02E-06	3.83E-05	0.984661349	442.9631033	117.5973472	5.798936695	0.122625679	0.037882701	1.44048308	0.227358437
325	400	95000	20	240	7.79E-05	1.371289496	3.797550364	278	1.162559938	0.73573054	0.000199689	3.07E-06	3.84E-05	0.984852793	430.0117858	121.3759281	5.628564274	0.123695868	0.037391397	1.44227038	0.221666321
326	400	100000	20	240	7.40E-05	1.371289496	3.797550364	278	1.193073211	0.71637022	0.00020493	3.17E-06	3.85E-05	0.984766939	419.114307	125.0248063	5.484640453	0.124868556	0.036932925	1.446317888	0.21626093
327	400	105000	20	240	7.04E-05	1.371289496	3.797550364	278	1.225218481	0.699756747	0.000210452	3.17E-06	3.86E-05	0.985160704	408.1306195	128.5273038	5.340686832	0.125585767	0.036414214	1.446052657	0.211469797
328	405	70000	20	240	0.000105665	1.371289496	3.797550364	278	0.969415418	0.828896781	0.000166513	3.21E-06	3.71E-05	0.98108683	515.6620727	100.8741322	6.750357289	0.118623614	0.040474436	1.448681667	0.256385311
329	405	75000	20	240	9.86E-05	1.371289496	3.797550364	278	1.012987308	0.806881243	0.000173997	3.20E-06	3.74E-05	0.981941004	493.5138327	105.3835688	6.459787868	0.120042851	0.039813903	1.448130636	0.247472009
330	405	80000	20	240	9.25E-05	1.371289496	3.797550364	278	1.057669319	0.788387511	0.000181672	3.08E-06	3.78E-05	0.983330628	472.5929716	109.5990008	6.186858243	0.120939823	0.039060363	1.443386366	0.23959759
331	405	85000	20	240	8.70E-05	1.371289496	3.797550364	278	1.098882664	0.769640573	0.000188751	3.02E-06	3.81E-05	0.984249496	454.8488036	113.6507336	5.954780827	0.121857176	0.038334821	1.440807734	0.232277033
332	405	90000	20	240	8.22E-05	1.371289496	3.797550364	278	1.13664933	0.750720323	0.000195238	3.02E-06	3.83E-05	0.984772674	439.7460222	117.557113	5.756857113	0.122833432	0.037748912	1.440398092	0.225988098
333	405	95000	20	240	7.79E-05	1.371289496	3.797550364	278	1.170867604	0.731598141	0.000201116	3.07E-06	3.85E-05	0.984962533	426.9608489	121.3358675	5.588603553	0.123893288	0.037262699	1.442194917	0.220374271
334	405	100000	20	240	7.40E-05	1.371289496	3.797550364	278	1.201308345	0.712178269	0.000206345	3.17E-06	3.85E-05	0.984869818	416.2412836	125.0063543	5.446946016	0.12505645	0.036804859	1.446253161	0.21503168
335	405	105000	20	240	7.04E-05	1.371289496	3.797550364	278	1.233552857	0.695597867	0.000211883	3.16E-06	3.87E-05	0.985305265	405.373132	128.4516655	5.304726058	0.12576985	0.036284201	1.4459911	0.210275362
336	410	70000	20	240	0.000105665	1.371289496	3.797550364	278	0.976999077	0.824907644	0.000167816	3.21E-06	3.71E-05	0.981230924	511.6598929	100.8668197	6.697753801	0.118874142	0.040356699	1.448579656	0.25477141
337	410	75000	20	240	9.86E-05	1.371289496	3.797550364	278	1.021063774	0.803126889	0.000175385	3.20E-06	3.74E-05	0.982081362	489.6106368	105.3749108	6.408797184	0.120297799	0.039696266	1.448044747	0.24591955
338	410	80000	20	240	9.25E-05	1.371289496	3.797550364	278	1.065797771	0.784497881	0.000183068	3.08E-06	3.79E-05	0.983458239	468.9890242	109.5609498	6.139669398	0.121175422	0.038940759	1.443296264	0.238135511
339	410	85000	20	240	8.70E-05	1.371289496	3.797550364	278	1.10708157	0.765674402	0.00019016	3.02E-06	3.81E-05	0.984366334	451.4805171	113.6123202	5.910702893	0.122076537	0.038210951	1.440720927	0.23088696
340	410	90000	20	240	8.22E-05	1.371289496	3.797550364	278	1.144899546	0.7467032	0.000196655	3.02E-06	3.84E-05	0.984882657	436.5773738	117.5175045	5.715357475	0.1230396	0.037623276	1.440316246	0.224662886
341	410	95000	20	240	7.79E-05	1.371289496	3.797550364	278	1.17904534	0.727487109	0.000202521	3.07E-06	3.85E-05	0.985069142	423.9996054	121.2946627	5.549761167	0.124085679	0.037131931	1.44212031	0.219100276
342	410	100000	20	240	7.40E-05	1.371289496	3.797550364	278	1.209479899	0.708050432	0.000207748	3.17E-06	3.86E-05	0.984970462	413.4290931	124.9368551	5.41013522	0.125240007	0.036676532	1.446187821	0.213821457
343	410	105000	20	240	7.04E-05	1.371289496	3.797550364	278	1.241563232	0.691355081	0.000213259	3.16E-06	3.87E-05	0.985398694	402.7576991	128.4285354	5.270298692	0.125937523	0.036153091	1.445928756	0.209119641
344	415	70000	20	240	0.000105665	1.371289496	3.797550364	278	0.984832623	0.821230749	0.000169161	3.21E-06	3.72E-05	0.981377378	507.5905398	100.8110783	6.644538468	0.119138692	0.040245964	1.448486943	0.253174984
345	415	75000	20	240	9.86E-05	1.371289496	3.797550364	278	1.028876731	0.799253533	0.000176727	3.20E-06	3.75E-05	0.982215009	485.8930889	105.3155918	6.359963069	0.120534926	0.039574001	1.4479553	0.244404369
346	415	80000	20	240	9.25E-05	1.371289496	3.797550364	278	1.073750375	0.780569445	0.000184434	3.08E-06	3.79E-05	0.983581909	465.51583	109.5248078	6.094100673	0.121396743	0.03881519	1.443210722	0.236695549
347	415	85000	20	240	8.70E-05	1.371289496	3.797550364	278	1.110341816	0.758498428	0.00019072	3.19E-06	3.80E-05	0.983558819	450.3027058	113.6673014	5.893226158	0.122838105	0.03827204	1.447083015	0.229590564
348	415	90000	20	240	8.22E-05	1.371289496	3.797550364	278	1.152975482	0.742669875	0.000198043	3.02E-06	3.84E-05	0.984988544	433.5195662	117.4791256	5.675318957	0.123237956	0.037494124	1.440236329	0.223356261
349	415	95000	20	240	7.79E-05	1.371289496	3.797550364	278	1.187070157	0.723382222	0.000203899	3.07E-06	3.86E-05	0.985172045	421.1333845	121.2550246	5.512162027	0.124271793	0.03700164	1.442044988	0.217854418
350	415	100000	20	240	7.40E-05	1.371289496	3.797550364	278	1.217476195	0.703922122	0.000209122	3.17E-06	3.86E-05	0.985067737	410.7137497	124.915287	5.374555826	0.125416624	0.03654715	1.446123605	0.21263357
351	415	105000	20	240	7.04E-05	1.371289496	3.797550364	278	1.253286659	0.689216904	0.000215273	3.06E-06	3.89E-05	0.985976278	398.9091717	128.3225846	5.220985248	0.125719235	0.035888971	1.441465429	0.207856956
352	420	70000	20	240	0.000105665	1.371289496	3.797550364	278	0.992443772	0.817452447	0.000170469	3.20E-06	3.72E-05	0.981574144	503.6982343	100.799434	6.593454202	0.119387702	0.040124888	1.448393538	0.251595557
353	420	75000	20	240	9.86E-05	1.371289496	3.797550364	278	1.036654331	0.795447393	0.000178063	3.20E-06	3.76E-05	0.982346094	482.2480112	105.2562966	6.312193438	0.12077146	0.039453492	1.447868124	0.242918925
354	420	80000	20	240	9.25E-05	1.371289496	3.797550364	278	1.081627192	0.776682592	0.000185787	3.08E-06	3.80E-05	0.983702723	462.1260723	109.4869485	6.049672762	0.121615784	0.038688496	1.443123383	0.235280365
355	420	85000	20	240	8.70E-05	1.371289496	3.797550364	278	1.118266236	0.754573907	0.000192081	3.19E-06	3.81E-05	0.983679554	447.1119279	113.6304095	5.851411325	0.123045511	0.038149136	1.447009677	0.228262397
356	420	90000	20	240	8.22E-05	1.371289496	3.797550364	278	1.16097627	0.738684597	0.000199417	3.02E-06	3.85E-05	0.985092307	430.5321454	117.4404785	5.636130723	0.123431202	0.037367845	1.440158033	0.2220831
357	420	95000	20	240	7.79E-05	1.371289496	3.797550364	278	1.195168226	0.719422146	0.00020529	3.07E-06	3.86E-05	0.985275212	418.2800101	121.2126331	5.474929622	0.124460049	0.036874136	1.441975099	0.216631917
358	420	100000	20	240	7.40E-05	1.371289496	3.797550364	278	1.225468159	0.699891195	0.000210494	3.17E-06	3.86E-05	0.985163621	408.0352724	124.8887214	5.33949889	0.125593589	0.036413074	1.44606191	0.211450766
359	420	105000	20	240	7.04E-05	1.371289496	3.797550364	278	1.257442467	0.683101998	0.000215987	3.16E-06	3.88E-05	0.985580455	397.671514	128.3352392	5.203661072	0.126270151	0.035901501	1.445810682	0.206880356
360	425	70000	20	240	0.000105665	1.371289496	3.797550364	278	1.000097266	0.813799396	0.000171783	3.20E-06	3.73E-05	0.981712509	499.844001	100.7493518	6.542987728	0.119636373	0.040021695	1.448305437	0.250087165
361	425	75000	20	240	9.86E-05	1.371289496	3.797550364	278	1.044387096	0.791694581	0.000179391	3.20E-06	3.76E-05	0.982474492	478.6777498	105.2479549	6.265401502	0.121000029	0.039335912	1.447785826	0.241472641
362	425	80000	20	240	9.25E-05	1.371289496	3.797550364	278	1.089476913	0.772865555	0.000187136	3.08E-06	3.80E-05	0.983821308	458.7967171	109.4514759	6.006054596	0.121832221	0.038570026	1.443041526	0.233911793
363	425	85000	20	240	8.70E-05	1.371289496	3.797550364	278	1.129411063	0.752843516	0.000193995	3.07E-06	3.82E-05	0.984401003	442.6072389	113.5292292	5.793729118	0.122879765	0.037900287	1.442620064	0.226921535
364	425	90000	20	240	8.22E-05	1.371289496	3.797550364	278	1.168922307	0.734760271	0.000200782	3.02E-06	3.85E-05	0.985193788	427.6056339	117.4013055	5.597852341	0.123622004	0.037240191	1.440081336	0.220830058
365	425	95000	20	240	7.79E-05	1.371289496	3.797550364	278	1.203050329	0.71542423	0.000206644	3.07E-06	3.87E-05	0.985373914	415.5396012	121.1748146	5.439007458	0.124638687	0.036749721	1.441905584	0.215448189
366	425	100000	20	240	7.40E-05	1.371289496	3.797550364	278	1.233285549	0.695855276	0.000211837	3.16E-06	3.87E-05	0.98530212	405.4488691	124.8183369	5.30558249	0.125761702	0.036289319	1.446002619	0.210325016
367	425	105000	20	240	7.04E-05	1.371289496	3.797550364	278	1.265289766	0.679073042	0.000217334	3.16E-06	3.88E-05	0.985668544	395.2051067	128.3138945	5.171354618	0.12643232	0.035781015	1.445756226	0.205806982
368	430	70000	20	240	0.000105665	1.371289496	3.797550364	278	1.007568593	0.81008398	0.000173067	3.20E-06	3.74E-05	0.981845723	496.1379784	100.6929101	6.494426377	0.119874815	0.039906885	1.448215422	0.248589649
369	430	75000	20	240	9.86E-05	1.371289496	3.797550364	278	1.052017965	0.787955026	0.000180702	3.20E-06	3.77E-05	0.982599428	475.205982	105.1881112	6.219960372	0.121225751	0.039216537	1.447701285	0.24004743
370	430	80000	20	240	9.25E-05	1.371289496	3.797550364	278	1.097220917	0.769064111	0.000188466	3.08E-06	3.81E-05	0.983936906	455.5588696	109.4146555	5.963664721	0.122040777	0.038443673	1.442959364	0.232550485
371	430	85000	20	240	8.70E-05	1.371289496	3.797550364	278	1.133850699	0.746828853	0.000194758	3.18E-06	3.82E-05	0.983913826	440.9669025	113.5538233	5.770999814	0.123446699	0.03789918	1.446865531	0.225666056
372	430	90000	20	240	8.22E-05	1.371289496	3.797550364	278	1.176722405	0.73083501	0.000202122	3.02E-06	3.85E-05	0.98529237	424.7712957	117.3656291	5.5606448	0.12380519	0.037119769	1.440007385	0.219623025
373	430	95000	20	240	7.79E-05	1.371289496	3.797550364	278	1.210812875	0.711450774	0.000207977	3.07E-06	3.87E-05	0.985470233	412.8756197	121.1355635	5.404086862	0.124811087	0.036622169	1.441836864	0.214277359
374	430	100000	20	240	7.40E-05	1.371289496	3.797550364	278	1.240996638	0.691856077	0.000213162	3.16E-06	3.87E-05	0.985392147	402.9295512	124.8000053	5.272642091	0.125927769	0.036169877	1.445942708	0.209227142
375	430	105000	20	240	7.04E-05	1.371289496	3.797550364	278	1.272947302	0.67503835	0.00021865	3.16E-06	3.88E-05	0.985774472	392.838425	128.2555951	5.140287025	0.126588873	0.035634226	1.445701204	0.204620482
376	435	70000	20	240	0.000105665	1.371289496	3.797550364	278	1.015060394	0.80647063	0.000174353	3.20E-06	3.74E-05	0.981977212	492.4765666	100.680379	6.446471458	0.120111722	0.039786883	1.448130927	0.247100624
377	435	75000	20	240	9.86E-05	1.371289496	3.797550364	278	1.059591114	0.784257849	0.000182002	3.20E-06	3.77E-05	0.982721569	471.8098993	105.1752664	6.175490929	0.121446106	0.039094579	1.447624242	0.238648839
378	435	80000	20	240	9.25E-05	1.371289496	3.797550364	278	1.10485146	0.765270223	0.000189777	3.08E-06	3.81E-05	0.98404927	452.4128436	109.3796156	5.922409431	0.122243911	0.038324944	1.442879744	0.231240627
379	435	85000	20	240	8.70E-05	1.371289496	3.797550364	278	1.1449008	0.745159973	0.000196656	3.07E-06	3.83E-05	0.984615575	436.6194216	113.4554904	5.715260905	0.12326829	0.037653735	1.442469047	0.224383817
380	435	90000	20	240	8.22E-05	1.371289496	3.797550364	278	1.184474833	0.726971906	0.000203453	3.02E-06	3.86E-05	0.985389177	421.9912565	117.3298605	5.524221108	0.123985788	0.037001547	1.439935672	0.218445974
381	435	95000	20	240	7.79E-05	1.371289496	3.797550364	278	1.218519996	0.707535299	0.000209301	3.07E-06	3.87E-05	0.985564338	410.2642229	121.1004356	5.369851884	0.124980213	0.036506261	1.441772676	0.213162681
382	435	100000	20	240	7.40E-05	1.371289496	3.797550364	278	1.248668554	0.687925264	0.00021448	3.16E-06	3.88E-05	0.98548061	400.4538893	124.7294298	5.240171794	0.126089248	0.036046374	1.445888169	0.208140788
383	435	105000	20	240	7.04E-05	1.371289496	3.797550364	278	1.280538114	0.671060839	0.000219954	3.15E-06	3.89E-05	0.985881024	390.4989455	128.216809	5.109716812	0.126741034	0.035537638	1.445646023	0.203717974
384	440	70000	20	240	0.000105665	1.371289496	3.797550364	278	1.022477455	0.802879905	0.000175627	3.20E-06	3.75E-05	0.98210561	488.9045259	100.6296722	6.399690433	0.120342568	0.039682936	1.448048048	0.245683103
385	440	75000	20	240	9.86E-05	1.371289496	3.797550364	278	1.067039008	0.780551575	0.000183282	3.20E-06	3.78E-05	0.982840167	468.5169903	105.1182348	6.132335389	0.121658496	0.038979963	1.447544966	0.237294214
386	440	80000	20	240	9.25E-05	1.371289496	3.797550364	278	1.112430389	0.761529778	0.000191078	3.08E-06	3.81E-05	0.984159988	449.3308132	109.3452046	5.882044726	0.122443493	0.038207223	1.442800963	0.229953719
387	440	85000	20	240	8.70E-05	1.371289496	3.797550364	278	1.154154185	0.742397581	0.000198245	3.02E-06	3.84E-05	0.985004134	433.06789	113.3912916	5.669416894	0.123267738	0.0374641	1.44023879	0.223104212
388	440	90000	20	240	8.22E-05	1.371289496	3.797550364	278	1.192102417	0.7231213	0.000204763	3.02E-06	3.86E-05	0.985482882	419.291264	117.2925105	5.488883723	0.124160898	0.036874743	1.439863397	0.217259979
389	440	95000	20	240	7.79E-05	1.371289496	3.797550364	278	1.22610697	0.703641132	0.000210604	3.06E-06	3.88E-05	0.985656126	407.7255889	121.061852	5.336596712	0.125146561	0.036380674	1.441707428	0.212038186
390	440	100000	20	240	7.40E-05	1.371289496	3.797550364	278	1.256204279	0.684013466	0.000215774	3.16E-06	3.88E-05	0.985566426	398.0516119	124.7101032	5.208746818	0.126247753	0.03593125	1.445831763	0.207092925
391	440	105000	20	240	7.04E-05	1.371289496	3.797550364	278	1.29190876	0.669092297	0.000221907	3.06E-06	3.90E-05	0.98640994	386.9833035	128.1233167	5.064760033	0.126500636	0.035279662	1.441161163	0.202566176
392	445	70000	20	240	0.000105665	1.371289496	3.797550364	278	1.029775018	0.799274735	0.000176881	3.20E-06	3.75E-05	0.982230219	485.440241	100.6208118	6.354235181	0.12056451	0.039569486	1.447964707	0.244272567
393	445	75000	20	240	9.86E-05	1.371289496	3.797550364	278	1.077565115	0.77910652	0.00018509	3.08E-06	3.79E-05	0.983641147	463.8429462	105.038105	6.072405843	0.121505058	0.038723633	1.443188227	0.235857469
394	445	80000	20	240	9.25E-05	1.371289496	3.797550364	278	1.119988722	0.757859002	0.000192377	3.07E-06	3.82E-05	0.984268023	446.2986847	109.3091634	5.842344439	0.122641336	0.038085537	1.442726994	0.228676945
395	445	85000	20	240	8.70E-05	1.371289496	3.797550364	278	1.160080374	0.73762672	0.000199263	3.07E-06	3.84E-05	0.984820494	430.9065884	113.382798	5.6404341	0.123640228	0.03741249	1.442325718	0.221952558
396	445	90000	20	240	8.22E-05	1.371289496	3.797550364	278	1.199672325	0.719324302	0.000206064	3.02E-06	3.87E-05	0.98557505	416.6456239	117.2567754	5.454292011	0.12433504	0.036757632	1.43979341	0.216124082
397	445	95000	20	240	7.79E-05	1.371289496	3.797550364	278	1.233638951	0.699803467	0.000211898	3.06E-06	3.88E-05	0.985746248	405.2362305	121.0229312	5.304001549	0.125309149	0.036259418	1.44164346	0.210947954
398	445	100000	20	240	7.40E-05	1.371289496	3.797550364	278	1.263652838	0.680141197	0.000217053	3.16E-06	3.88E-05	0.985650257	395.7052586	124.6858245	5.1779975	0.12640076	0.035807244	1.445777491	0.20604493
399	445	105000	20	240	7.04E-05	1.371289496	3.797550364	278	1.295440262	0.663234861	0.000222513	3.15E-06	3.90E-05	0.986041132	386.0066347	128.1225862	5.050917518	0.127036854	0.03530281	1.445542638	0.201716114
400	450	70000	20	240	0.000105665	1.371289496	3.797550364	278	1.037055199	0.795738404	0.000178131	3.20E-06	3.76E-05	0.982352714	482.0327809	100.564577	6.309596776	0.120785719	0.039456275	1.447883689	0.242884916
401	450	75000	20	240	9.86E-05	1.371289496	3.797550364	278	1.081865358	0.773338177	0.000185828	3.19E-06	3.79E-05	0.9831233	462.0967976	105.0492413	6.048252504	0.122075006	0.038749735	1.447395325	0.234651855
402	450	80000	20	240	9.25E-05	1.371289496	3.797550364	278	1.127352787	0.754138112	0.000193642	3.07E-06	3.82E-05	0.984372817	443.3835804	109.2781068	5.804083167	0.122828461	0.037974659	1.44265118	0.227461805
403	450	85000	20	240	8.70E-05	1.371289496	3.797550364	278	1.167492435	0.733873091	0.000200536	3.07E-06	3.84E-05	0.984918801	428.1710174	113.3471797	5.60459398	0.123817758	0.037290647	1.442253841	0.220770852
404	450	90000	20	240	8.22E-05	1.371289496	3.797550364	278	1.207113952	0.715533965	0.000207342	3.02E-06	3.87E-05	0.985664496	414.0771422	117.2201217	5.420555698	0.124500885	0.03663381	1.439723445	0.21499328
405	450	95000	20	240	7.79E-05	1.371289496	3.797550364	278	1.241045789	0.695981326	0.00021317	3.06E-06	3.88E-05	0.985833844	402.8176876	120.9892716	5.272278371	0.125466001	0.036145116	1.441582122	0.209891953
406	450	100000	20	240	7.40E-05	1.371289496	3.797550364	278	1.271008444	0.676306607	0.000218317	3.16E-06	3.89E-05	0.985732153	393.4151651	124.6209747	5.148011347	0.12655147	0.035697406	1.445725124	0.205049898
407	450	105000	20	240	7.04E-05	1.371289496	3.797550364	278	1.306654362	0.661316459	0.00022444	3.06E-06	3.91E-05	0.986568892	382.6159859	128.0495431	5.00756034	0.126787174	0.03505272	1.441052278	0.200626061
408	455	70000	20	240	0.000105665	1.371289496	3.797550364	278	1.04426116	0.79222441	0.000179369	3.20E-06	3.76E-05	0.98247238	478.7068379	100.555256	6.266146644	0.121002056	0.039346099	1.4478052	0.241532908
409	455	75000	20	240	9.86E-05	1.371289496	3.797550364	278	1.089176014	0.76977782	0.000187084	3.19E-06	3.79E-05	0.983234704	458.9954189	105.0387463	6.00764319	0.122276259	0.038636081	1.447324384	0.233374192
410	455	80000	20	240	9.25E-05	1.371289496	3.797550364	278	1.134846735	0.750588764	0.000194929	3.07E-06	3.83E-05	0.984477251	440.4558936	109.2421886	5.765881399	0.123021502	0.037855556	1.442581813	0.226230939
411	455	85000	20	240	8.70E-05	1.371289496	3.797550364	278	1.176541187	0.731197015	0.00020209	3.02E-06	3.85E-05	0.98529034	424.8184527	113.288304	5.561403523	0.123802267	0.037109842	1.440022531	0.21958015
412	455	90000	20	240	8.22E-05	1.371289496	3.797550364	278	1.214443979	0.711761694	0.000208601	3.02E-06	3.87E-05	0.98575139	411.5779403	117.1854234	5.387792751	0.124662761	0.036513978	1.439656933	0.213895236
413	455	95000	20	240	7.79E-05	1.371289496	3.797550364	278	1.248386284	0.692204127	0.000214431	3.06E-06	3.89E-05	0.985919661	400.4491001	120.9529064	5.241233134	0.125620868	0.036027451	1.441523291	0.208848923
414	455	100000	20	240	7.40E-05	1.371289496	3.797550364	278	1.278278801	0.672512429	0.000219566	3.15E-06	3.89E-05	0.985856427	391.1775017	124.5953683	5.118746252	0.126698911	0.035576612	1.445673919	0.204042852
415	455	105000	20	240	7.04E-05	1.371289496	3.797550364	278	1.30994075	0.655554565	0.000225004	3.15E-06	3.90E-05	0.986193536	381.7334768	128.0748381	4.994969072	0.127318742	0.035071849	1.445445957	0.199798035
416	460	70000	20	240	0.000105665	1.371289496	3.797550364	278	1.05138172	0.788719158	0.000180592	3.20E-06	3.77E-05	0.982589014	475.4650794	100.4980813	6.223579218	0.121210109	0.039231823	1.447729582	0.240197466
417	460	75000	20	240	9.86E-05	1.371289496	3.797550364	278	1.096307124	0.766167869	0.000188309	3.19E-06	3.80E-05	0.98334195	456.010049	104.9799073	5.968476	0.122469102	0.038520527	1.447249418	0.232117797
418	460	80000	20	240	9.25E-05	1.371289496	3.797550364	278	1.141992903	0.746885043	0.000196156	3.07E-06	3.83E-05	0.984576045	437.6998499	109.2091061	5.729666961	0.123198213	0.037734966	1.442506368	0.225033219
419	460	85000	20	240	8.70E-05	1.371289496	3.797550364	278	1.182159782	0.726515621	0.000203056	3.07E-06	3.85E-05	0.9851101	422.8588065	113.2805682	5.534966522	0.124162383	0.037057145	1.442119436	0.218489794
420	460	90000	20	240	8.22E-05	1.371289496	3.797550364	278	1.221753577	0.70806081	0.000209856	3.01E-06	3.88E-05	0.985837357	409.1155576	117.1537291	5.355545081	0.124823331	0.036407997	1.439593541	0.212852723
421	460	95000	20	240	7.79E-05	1.371289496	3.797550364	278	1.255720164	0.688514456	0.000215691	3.06E-06	3.89E-05	0.986004508	398.1103203	120.9156147	5.210727586	0.125776837	0.035908794	1.4414655	0.207811632
422	460	100000	20	240	7.40E-05	1.371289496	3.797550364	278	1.285443633	0.668745732	0.000220796	3.15E-06	3.89E-05	0.985934109	388.9970673	124.5776316	5.090165417	0.126842049	0.035469983	1.445622638	0.203089106
423	460	105000	20	240	7.04E-05	1.371289496	3.797550364	278	1.317022845	0.651756817	0.000226221	3.14E-06	3.91E-05	0.986309791	379.6806317	128.0023406	4.968093719	0.127453592	0.034959828	1.445396412	0.198875135
424	465	70000	20	240	0.000105665	1.371289496	3.797550364	278	1.058491811	0.785284168	0.000181814	3.20E-06	3.77E-05	0.982704012	472.2715995	100.4899512	6.181755595	0.121418692	0.039125053	1.447654725	0.23889858
425	465	75000	20	240	9.86E-05	1.371289496	3.797550364	278	1.103436525	0.762635495	0.000189534	3.19E-06	3.80E-05	0.983447832	453.0639572	104.9681674	5.929870342	0.122660042	0.038407466	1.447181929	0.2308875
426	465	80000	20	240	9.25E-05	1.371289496	3.797550364	278	1.149220428	0.743310734	0.000197398	3.07E-06	3.84E-05	0.984674595	434.9472693	109.17824	5.693641471	0.123376381	0.037625086	1.442437741	0.223878782
427	465	85000	20	240	8.70E-05	1.371289496	3.797550364	278	1.18932047	0.722850044	0.000204286	3.07E-06	3.86E-05	0.985201806	420.3129334	113.2492322	5.501581823	0.124326899	0.036948194	1.442054815	0.217409326
428	465	90000	20	240	8.22E-05	1.371289496	3.797550364	278	1.228971914	0.704387422	0.000211096	3.01E-06	3.88E-05	0.985921079	406.7126503	117.1195327	5.324050828	0.124979762	0.036292526	1.439529092	0.21180114
429	465	95000	20	240	7.79E-05	1.371289496	3.797550364	278	1.262806744	0.684763757	0.000216908	3.06E-06	3.90E-05	0.986085645	395.876177	120.8821432	5.181405386	0.125920563	0.035800557	1.441406842	0.206836773
430	465	100000	20	240	7.40E-05	1.371289496	3.797550364	278	1.292492424	0.6650005	0.000222007	3.15E-06	3.90E-05	0.986009762	386.8755237	124.5101263	5.06235389	0.126980138	0.03535876	1.445573345	0.202146822
431	465	105000	20	240	7.04E-05	1.371289496	3.797550364	278	1.32800006	0.649908005	0.000228106	3.05E-06	3.92E-05	0.986793259	376.4656107	127.9395907	4.927018733	0.127188828	0.034718136	1.440892422	0.197857785
432	380	70000	30	240	0.000158497	1.478357418	12.53594005	278	0.953396549	0.87304026	0.000163762	3.27E-06	5.78E-05	0.980422913	524.3250285	101.0770945	6.858841684	0.118934095	0.06940132	1.443558185	0.406350675
433	380	75000	30	240	0.000147931	1.478357418	12.53594005	278	0.9981963	0.851324345	0.000171457	3.26E-06	5.82E-05	0.981341255	500.826986	105.6111131	6.550853094	0.120363587	0.067852677	1.443264733	0.391185147
434	380	80000	30	240	0.000138685	1.478357418	12.53594005	278	1.043620903	0.832752336	0.000179259	3.11E-06	5.88E-05	0.98295757	478.9561395	109.8009249	6.265576557	0.12128099	0.066215302	1.43904858	0.377741524
435	380	85000	30	240	0.000130527	1.478357418	12.53594005	278	1.085845418	0.81397191	0.000186512	3.03E-06	5.92E-05	0.984000861	460.3021219	113.8522755	6.021904213	0.12221717	0.064750735	1.436808415	0.365694041
436	380	90000	30	240	0.000123275	1.478357418	12.53594005	278	1.124945728	0.79508397	0.000193228	3.03E-06	5.96E-05	0.984558742	444.324282	117.7669601	5.812552022	0.123203819	0.063492704	1.436570995	0.354990698
437	380	95000	30	240	0.000116787	1.478357418	12.53594005	278	1.160196508	0.775632037	0.000199283	3.10E-06	5.98E-05	0.984696326	430.8919179	121.5713206	5.635833997	0.12424793	0.062428132	1.438361084	0.345473852
438	380	100000	30	240	0.000110948	1.478357418	12.53594005	278	1.192099934	0.756036868	0.000204763	3.23E-06	5.99E-05	0.984470631	419.4612767	125.2506746	5.48488895	0.125391201	0.061508099	1.442250924	0.33677522
439	380	105000	30	240	0.000105665	1.478357418	12.53594005	278	1.228588097	0.740998461	0.00021103	3.09E-06	6.03E-05	0.985571593	406.9336162	128.6692831	5.321994823	0.125740074	0.060309456	1.438005988	0.328923306
440	385	70000	30	240	0.000158497	1.478357418	12.53594005	278	0.961902976	0.869036779	0.000165223	3.27E-06	5.79E-05	0.980592666	519.6888748	101.0353519	6.798085283	0.119215064	0.069110958	1.443506695	0.403404574
441	385	75000	30	240	0.000147931	1.478357418	12.53594005	278	1.009514409	0.849401314	0.000173401	3.11E-06	5.85E-05	0.982379405	495.1081191	105.4698286	6.477272341	0.120294678	0.067365089	1.439279352	0.388354879
442	385	80000	30	240	0.000138685	1.478357418	12.53594005	278	1.052406527	0.828526019	0.000180768	3.11E-06	5.89E-05	0.983102135	474.9581922	109.7610882	6.213176659	0.121526536	0.06592185	1.438993333	0.37510348
443	385	85000	30	240	0.000130527	1.478357418	12.53594005	278	1.094906174	0.809785955	0.000188068	3.03E-06	5.93E-05	0.984134764	456.4932976	113.8110203	5.972067101	0.122452902	0.064463808	1.436759297	0.363188527
444	385	90000	30	240	0.000123275	1.478357418	12.53594005	278	1.133809534	0.790635403	0.000194751	3.03E-06	5.96E-05	0.98467978	440.8509402	117.7311554	5.76710399	0.123420313	0.063213523	1.436518009	0.352642171
445	385	95000	30	240	0.000116787	1.478357418	12.53594005	278	1.169214666	0.771215494	0.000200832	3.10E-06	5.98E-05	0.984817623	427.5686229	121.5281993	5.592320013	0.124454542	0.062147389	1.438316758	0.343214836
446	385	100000	30	240	0.000110948	1.478357418	12.53594005	278	1.201007629	0.751511206	0.000206293	3.23E-06	5.99E-05	0.984584031	416.3502859	125.2347753	5.44418708	0.125586539	0.061230704	1.442211109	0.334619416
447	385	105000	30	240	0.000105665	1.478357418	12.53594005	278	1.23755533	0.736438875	0.000212571	3.09E-06	6.03E-05	0.985681118	403.9850221	128.6263448	5.283369515	0.125925617	0.060041317	1.437963242	0.326873236
448	390	70000	30	240	0.000158497	1.478357418	12.53594005	278	0.970320547	0.865057436	0.000166669	3.27E-06	5.80E-05	0.980757801	515.1811562	100.9884914	6.739063981	0.119489738	0.06881491	1.443453152	0.400497077
449	390	75000	30	240	0.000147931	1.478357418	12.53594005	278	1.015443189	0.843154293	0.000174419	3.26E-06	5.84E-05	0.981652306	492.3216859	105.5199962	6.439453996	0.12088377	0.067269882	1.443168456	0.385671927
450	390	80000	30	240	0.000138685	1.478357418	12.53594005	278	1.06115954	0.824385831	0.000182272	3.11E-06	5.90E-05	0.983243368	471.0409036	109.7201672	6.161909625	0.121767324	0.065629985	1.438941993	0.372513278
451	390	85000	30	240	0.000130527	1.478357418	12.53594005	278	1.102158212	0.804412108	0.000189314	3.10E-06	5.93E-05	0.983874616	453.5537019	113.8096075	5.932701935	0.122847574	0.06428514	1.438692086	0.360833697
452	390	90000	30	240	0.000123275	1.478357418	12.53594005	278	1.142575748	0.786229069	0.000196256	3.03E-06	5.97E-05	0.984797492	437.4688118	117.6915194	5.722639926	0.123624781	0.062925768	1.436468245	0.350320858
453	390	95000	30	240	0.000116787	1.478357418	12.53594005	278	1.178070276	0.766804321	0.000202353	3.10E-06	5.99E-05	0.984934864	424.3547157	121.4877088	5.550195006	0.124653674	0.061864799	1.438270987	0.340996681
454	390	100000	30	240	0.000110948	1.478357418	12.53594005	278	1.209842189	0.747054698	0.00020781	3.22E-06	6.00E-05	0.984741506	413.3100602	125.1724726	5.404381427	0.125776457	0.060958468	1.442174082	0.332518723
455	390	105000	30	240	0.000105665	1.478357418	12.53594005	278	1.246312914	0.731871864	0.000214075	3.09E-06	6.04E-05	0.985785011	401.1462942	128.5876266	5.246180765	0.126100886	0.059779307	1.437920729	0.324890691
456	395	70000	30	240	0.000158497	1.478357418	12.53594005	278	0.978663781	0.861111414	0.000168102	3.27E-06	5.80E-05	0.980918703	510.789748	100.9939329	6.681554737	0.119756571	0.068534157	1.443404191	0.397695136
457	395	75000	30	240	0.000147931	1.478357418	12.53594005	278	1.023953518	0.839131352	0.000175881	3.26E-06	5.85E-05	0.981802044	488.2303656	105.4751469	6.385848797	0.121134796	0.066986037	1.443122253	0.383017818
458	395	80000	30	240	0.000138685	1.478357418	12.53594005	278	1.069791771	0.82025487	0.000183754	3.11E-06	5.90E-05	0.983379363	467.2404294	109.6830255	6.112135841	0.122000858	0.065349939	1.438892154	0.370006919
459	395	85000	30	240	0.000130527	1.478357418	12.53594005	278	1.112394703	0.801275843	0.000191072	3.03E-06	5.95E-05	0.984384458	449.317153	113.734562	5.877996743	0.1228933	0.063899923	1.436654169	0.358377385
460	395	90000	30	240	0.000123275	1.478357418	12.53594005	278	1.146803135	0.778931142	0.000196982	3.24E-06	5.95E-05	0.983827448	436.0079188	117.7647388	5.701630155	0.124362263	0.062937476	1.442464726	0.34811898
461	395	95000	30	240	0.000116787	1.478357418	12.53594005	278	1.186857311	0.762463192	0.000203862	3.09E-06	6.00E-05	0.985049455	421.213087	121.4473994	5.509127954	0.124850348	0.061601245	1.438229022	0.33887141
462	395	100000	30	240	0.000110948	1.478357418	12.53594005	278	1.218481518	0.742594345	0.000209294	3.22E-06	6.01E-05	0.984848057	410.3796414	125.1098486	5.36599075	0.125960015	0.060689093	1.442135535	0.330470914
463	395	105000	30	240	0.000105665	1.478357418	12.53594005	278	1.251680663	0.725503868	0.000214997	3.21E-06	6.03E-05	0.985289198	399.5072497	128.6054186	5.22361778	0.126641839	0.059694301	1.442001393	0.322918131
464	400	70000	30	240	0.000158497	1.478357418	12.53594005	278	0.986914076	0.85718307	0.000169519	3.27E-06	5.81E-05	0.981075184	506.5202575	100.9497852	6.625632658	0.120016672	0.06825052	1.443354998	0.394941335
465	400	75000	30	240	0.000147931	1.478357418	12.53594005	278	1.032430231	0.835183866	0.000177337	3.26E-06	5.86E-05	0.981948759	484.2222436	105.4264547	6.333515071	0.121383841	0.066701992	1.443077746	0.380403349
466	400	80000	30	240	0.000138685	1.478357418	12.53594005	278	1.078405585	0.816212572	0.000185234	3.10E-06	5.91E-05	0.983514565	463.5086908	109.6442866	6.063276936	0.122231288	0.065072172	1.438845038	0.367553222
467	400	85000	30	240	0.000130527	1.478357418	12.53594005	278	1.121044725	0.797109281	0.000192558	3.03E-06	5.95E-05	0.984505161	445.8504716	113.6945581	5.832743022	0.123109793	0.063623475	1.436604215	0.356046161
468	400	90000	30	240	0.000123275	1.478357418	12.53594005	278	1.160073902	0.777729006	0.000199262	3.03E-06	5.98E-05	0.985027684	430.8705739	117.6128721	5.636321799	0.124035159	0.0623784	1.436370137	0.345847966
469	400	95000	30	240	0.000116787	1.478357418	12.53594005	278	1.195504812	0.758142687	0.000205348	3.09E-06	6.00E-05	0.985160871	418.1664191	121.4062348	5.469200142	0.1250397	0.061327909	1.438185048	0.336758236
470	400	100000	30	240	0.000110948	1.478357418	12.53594005	278	1.227128315	0.738250667	0.00021078	3.22E-06	6.01E-05	0.984953271	407.4879878	125.0988148	5.328163865	0.126141744	0.060431922	1.442105318	0.328486244
471	400	105000	30	240	0.000105665	1.478357418	12.53594005	278	1.260287539	0.721105857	0.000216475	3.21E-06	6.03E-05	0.985388169	396.7788556	128.5885644	5.187990409	0.126815293	0.059440022	1.441969519	0.321020899
472	405	70000	30	240	0.000158497	1.478357418	12.53594005	278	0.995079379	0.853276179	0.000170921	3.26E-06	5.82E-05	0.981283837	502.3644412	100.9056407	6.57116973	0.120269381	0.067973561	1.443304185	0.39225837
473	405	75000	30	240	0.000147931	1.478357418	12.53594005	278	1.040832994	0.831272768	0.00017878	3.26E-06	5.87E-05	0.982091848	480.313504	105.3859051	6.282414025	0.121625382	0.066433733	1.443032664	0.377884891
474	405	80000	30	240	0.000138685	1.478357418	12.53594005	278	1.086840864	0.81214026	0.000186683	3.10E-06	5.92E-05	0.983644063	459.9116209	109.6059039	6.016237507	0.122454025	0.064793697	1.438795309	0.365148457
475	405	85000	30	240	0.000130527	1.478357418	12.53594005	278	1.129456798	0.792888297	0.000194003	3.03E-06	5.96E-05	0.984620722	442.5300954	113.6579148	5.789157194	0.123313783	0.063347538	1.436550534	0.353775276
476	405	90000	30	240	0.000123275	1.478357418	12.53594005	278	1.168615237	0.773501225	0.000200729	3.03E-06	5.99E-05	0.985137656	427.7215393	117.5759295	5.595108181	0.124231239	0.062117798	1.43632556	0.343714991
477	405	95000	30	240	0.000116787	1.478357418	12.53594005	278	1.204014027	0.753840231	0.000206809	3.09E-06	6.01E-05	0.985268674	415.2111667	121.3689184	5.430491793	0.125223567	0.061070212	1.438142951	0.334725946
478	405	100000	30	240	0.000110948	1.478357418	12.53594005	278	1.235670077	0.733952879	0.000212247	3.22E-06	6.02E-05	0.985055716	404.6711786	125.0394181	5.29127699	0.126320089	0.060178505	1.442073751	0.326547715
479	405	105000	30	240	0.000105665	1.478357418	12.53594005	278	1.26868868	0.716700818	0.000217918	3.21E-06	6.04E-05	0.985483521	394.1513651	128.5270447	5.153542456	0.126979759	0.059191435	1.441938357	0.319180472
480	410	70000	30	240	0.000158497	1.478357418	12.53594005	278	1.00318091	0.849413428	0.000172313	3.26E-06	5.83E-05	0.981432225	498.3079351	100.8616241	6.518051082	0.120517448	0.067694832	1.443258168	0.389623886
481	410	75000	30	240	0.000147931	1.478357418	12.53594005	278	1.048972691	0.82724551	0.000180178	3.26E-06	5.87E-05	0.982228328	476.5868314	105.3760037	6.233466377	0.12185136	0.066146968	1.442984838	0.375383425
482	410	80000	30	240	0.000138685	1.478357418	12.53594005	278	1.095241953	0.808137524	0.000188126	3.10E-06	5.93E-05	0.983771638	456.3841732	109.5719411	5.969949626	0.122669352	0.064524567	1.438750014	0.362812685
483	410	85000	30	240	0.000130527	1.478357418	12.53594005	278	1.136422614	0.787786123	0.000195199	3.10E-06	5.96E-05	0.984369768	439.8796083	113.6606011	5.753565458	0.123690932	0.06318808	1.438507626	0.351638545
484	410	90000	30	240	0.000123275	1.478357418	12.53594005	278	1.17711014	0.769352063	0.000202188	3.03E-06	6.00E-05	0.985245765	424.6349491	117.536744	5.554668108	0.124422496	0.061852039	1.43627828	0.34160321
485	410	95000	30	240	0.000116787	1.478357418	12.53594005	278	1.212454794	0.749600445	0.000208259	3.09E-06	6.02E-05	0.985374727	412.3206489	121.3317036	5.392599011	0.125402088	0.060816243	1.438103887	0.332744479
486	410	100000	30	240	0.000110948	1.478357418	12.53594005	278	1.243989784	0.729628754	0.000213676	3.21E-06	6.02E-05	0.985199598	401.9647621	125.0225784	5.2558988	0.126488736	0.059925507	1.442039144	0.324655833
487	410	105000	30	240	0.000105665	1.478357418	12.53594005	278	1.28057029	0.714302647	0.000219959	3.08E-06	6.06E-05	0.986180775	390.4147915	128.4213367	5.105637535	0.126775551	0.058769644	1.437773149	0.317383193
488	415	70000	30	240	0.000158497	1.478357418	12.53594005	278	1.011203196	0.845573993	0.000173691	3.26E-06	5.84E-05	0.981576821	494.3551372	100.8189401	6.466238068	0.120759295	0.067426757	1.443210745	0.387063422
489	415	75000	30	240	0.000147931	1.478357418	12.53594005	278	1.057136545	0.823334551	0.000181581	3.26E-06	5.88E-05	0.98236322	472.9067253	105.3314601	6.185187558	0.122076112	0.065875735	1.442943777	0.372961127
490	415	80000	30	240	0.000138685	1.478357418	12.53594005	278	1.103544985	0.804163103	0.000189552	3.10E-06	5.93E-05	0.983895623	452.950661	109.5325419	5.925077009	0.122883406	0.064250835	1.438704716	0.360500014
491	415	85000	30	240	0.000130527	1.478357418	12.53594005	278	1.146307315	0.784760057	0.000196897	3.03E-06	5.97E-05	0.984847354	436.0254288	113.5861001	5.703975011	0.123716315	0.062822557	1.436459455	0.349407875
492	415	90000	30	240	0.000123275	1.478357418	12.53594005	278	1.185433993	0.765185918	0.000203618	3.03E-06	6.00E-05	0.985350109	421.6533849	117.4989119	5.515587884	0.124607008	0.061588747	1.436232596	0.339541677
493	415	95000	30	240	0.000116787	1.478357418	12.53594005	278	1.220817201	0.745418666	0.000209696	3.09E-06	6.02E-05	0.985478357	409.4963743	121.2919619	5.355655122	0.125580568	0.060565602	1.438064821	0.330800467
494	415	100000	30	240	0.000110948	1.478357418	12.53594005	278	1.252309572	0.725409987	0.000215105	3.21E-06	6.03E-05	0.985296475	399.2942654	124.9663877	5.220903985	0.126656746	0.059682034	1.442010644	0.322807299
495	415	105000	30	240	0.000105665	1.478357418	12.53594005	278	1.285320788	0.708120865	0.000220775	3.20E-06	6.05E-05	0.985712691	389.0508816	128.4414261	5.086905635	0.127305255	0.058697635	1.441878508	0.315584792
496	420	70000	30	240	0.000158497	1.478357418	12.53594005	278	1.019159241	0.841773742	0.000175057	3.26E-06	5.84E-05	0.981717952	490.4964307	100.8177834	6.415761942	0.120995404	0.067157186	1.443165242	0.384549576
497	420	75000	30	240	0.000147931	1.478357418	12.53594005	278	1.065254997	0.819483799	0.000182975	3.25E-06	5.89E-05	0.982547993	469.3030123	105.2860291	6.13804019	0.122298844	0.065613755	1.442903277	0.370600321
498	420	80000	30	240	0.000138685	1.478357418	12.53594005	278	1.111710057	0.800180338	0.000190955	3.10E-06	5.94E-05	0.984016194	449.6241933	109.4986315	5.881468144	0.123088223	0.063990591	1.43865774	0.358278788
499	420	85000	30	240	0.000130527	1.478357418	12.53594005	278	1.154502453	0.780683734	0.000198305	3.03E-06	5.98E-05	0.984955218	432.9305293	113.5508717	5.663450844	0.123907666	0.062560442	1.436411759	0.347290096
500	420	90000	30	240	0.000123275	1.478357418	12.53594005	278	1.193663422	0.761060831	0.000205031	3.03E-06	6.01E-05	0.985451899	418.7465105	117.4646567	5.47751213	0.124787098	0.061343742	1.436189053	0.337569483
501	420	95000	30	240	0.000116787	1.478357418	12.53594005	278	1.22915656	0.741323396	0.000211128	3.09E-06	6.03E-05	0.985580188	406.7181374	121.2537391	5.319299398	0.125755048	0.060319671	1.438031129	0.328901244
502	420	100000	30	240	0.000110948	1.478357418	12.53594005	278	1.260490254	0.721213728	0.00021651	3.21E-06	6.03E-05	0.985390497	396.7027804	124.9500024	5.18698467	0.126821444	0.059437762	1.441979845	0.320994792
503	420	105000	30	240	0.000105665	1.478357418	12.53594005	278	1.296928989	0.705730319	0.000222769	3.08E-06	6.07E-05	0.986362798	385.4901535	128.343936	5.041215855	0.12708449	0.058292151	1.43770107	0.313905121
504	425	70000	30	240	0.000158497	1.478357418	12.53594005	278	1.027093485	0.838045657	0.00017642	3.26E-06	5.85E-05	0.981856634	486.707818	100.7685484	6.366212093	0.121230346	0.066886254	1.443120956	0.382067933
505	425	75000	30	240	0.000147931	1.478357418	12.53594005	278	1.073332442	0.81569723	0.000184363	3.25E-06	5.89E-05	0.982677107	465.7715999	105.2778731	6.092023406	0.122522198	0.065347594	1.442860391	0.368263188
506	425	80000	30	240	0.000138685	1.478357418	12.53594005	278	1.119729515	0.796191119	0.000192332	3.10E-06	5.95E-05	0.984132736	446.404268	109.4658961	5.839287364	0.123286427	0.063734399	1.438611319	0.356111803
507	425	85000	30	240	0.000130527	1.478357418	12.53594005	278	1.162733134	0.776730887	0.000199719	3.03E-06	5.99E-05	0.985062382	429.8661094	113.5159896	5.623295195	0.12409759	0.062309649	1.436369768	0.345227982
508	425	90000	30	240	0.000123275	1.478357418	12.53594005	278	1.201884559	0.757027329	0.000206444	3.03E-06	6.02E-05	0.985552209	415.8822928	117.4284594	5.440032792	0.124966487	0.061093089	1.436147499	0.335600423
509	425	95000	30	240	0.000116787	1.478357418	12.53594005	278	1.237100866	0.737089034	0.000212493	3.09E-06	6.03E-05	0.985677115	404.1063348	121.2150273	5.285131509	0.125918508	0.0600672	1.437987562	0.327032645
510	425	100000	30	240	0.000110948	1.478357418	12.53594005	278	1.268533748	0.717039684	0.000217892	3.21E-06	6.04E-05	0.985481814	394.1873277	124.8882807	5.154124158	0.126979711	0.059197186	1.441949995	0.319226388
511	425	105000	30	240	0.000105665	1.478357418	12.53594005	278	1.306734638	0.702447662	0.000224453	3.02E-06	6.08E-05	0.986725659	382.5536675	128.2759853	5.003346824	0.127048614	0.057968881	1.435600834	0.312197981
512	430	70000	30	240	0.000158497	1.478357418	12.53594005	278	1.034948293	0.834336127	0.00017777	3.26E-06	5.86E-05	0.981991935	483.0143356	100.7275404	6.317799995	0.121455233	0.066624145	1.443080523	0.379660835
513	430	75000	30	240	0.000147931	1.478357418	12.53594005	278	1.081221097	0.811846607	0.000185718	3.25E-06	5.90E-05	0.982801321	462.3736205	105.2327944	6.047335948	0.122726561	0.065085932	1.442821095	0.366005018
514	430	80000	30	240	0.000138685	1.478357418	12.53594005	278	1.127857537	0.792370005	0.000193728	3.10E-06	5.95E-05	0.984249319	443.1874525	109.4318188	5.797197231	0.123486047	0.063483839	1.438572458	0.353982399
515	430	85000	30	240	0.000130527	1.478357418	12.53594005	278	1.170877305	0.772812484	0.000201118	3.03E-06	5.99E-05	0.985166977	426.8762873	113.4789209	5.58423883	0.124286081	0.062059015	1.436326829	0.34320317
516	430	90000	30	240	0.000123275	1.478357418	12.53594005	278	1.209885779	0.752950616	0.000207818	3.03E-06	6.02E-05	0.985648622	413.132055	117.3945937	5.403982493	0.125136343	0.060847252	1.436105596	0.33369813
517	430	95000	30	240	0.000116787	1.478357418	12.53594005	278	1.245174728	0.733029018	0.000213879	3.09E-06	6.04E-05	0.985772183	401.4860654	121.1789905	5.250778874	0.126081469	0.059822841	1.437951705	0.325202122
518	430	100000	30	240	0.000110948	1.478357418	12.53594005	278	1.276443016	0.712886878	0.00021925	3.21E-06	6.04E-05	0.98557044	391.7447457	124.8779461	5.122108793	0.127132123	0.058971975	1.441920712	0.317534641
519	430	105000	30	240	0.000105665	1.478357418	12.53594005	278	1.309169481	0.695414873	0.000224872	3.20E-06	6.06E-05	0.985969343	381.963336	128.3543016	4.993994279	0.127749231	0.058015637	1.441792764	0.310604428
520	435	70000	30	240	0.000158497	1.478357418	12.53594005	278	1.042731312	0.830655919	0.000179106	3.26E-06	5.87E-05	0.982123861	479.409485	100.6813719	6.27064132	0.121678419	0.066365866	1.443038316	0.377303755
521	435	75000	30	240	0.000147931	1.478357418	12.53594005	278	1.089012759	0.808017487	0.000187056	3.25E-06	5.91E-05	0.982922241	459.065744	105.184239	6.004012748	0.122931242	0.064826812	1.442779795	0.363782844
522	435	80000	30	240	0.000138685	1.478357418	12.53594005	278	1.135756445	0.788475982	0.000195085	3.10E-06	5.96E-05	0.984360559	440.1054115	109.3965366	5.756862444	0.123678417	0.063227691	1.438528111	0.35187738
523	435	85000	30	240	0.000130527	1.478357418	12.53594005	278	1.177279076	0.767872822	0.000202217	3.10E-06	5.99E-05	0.984924788	424.6148431	113.4796947	5.553873406	0.124642798	0.061919586	1.438303238	0.341305482
524	435	90000	30	240	0.000123275	1.478357418	12.53594005	278	1.217919421	0.748990589	0.000209198	3.03E-06	6.03E-05	0.985744328	410.4070234	117.3572112	5.368330456	0.125308422	0.060608912	1.436065779	0.331831803
525	435	95000	30	240	0.000116787	1.478357418	12.53594005	278	1.253086158	0.728967514	0.000215238	3.09E-06	6.05E-05	0.985865538	398.9512481	121.1468944	5.217594274	0.12624045	0.059601831	1.437917017	0.323476794
526	435	100000	30	240	0.000110948	1.478357418	12.53594005	278	1.284338461	0.708825675	0.000220606	3.20E-06	6.05E-05	0.985701903	389.3364336	124.8138784	5.090678442	0.127287511	0.058735644	1.441892993	0.315829147
527	435	105000	30	240	0.000105665	1.478357418	12.53594005	278	1.320657373	0.693192358	0.000226845	3.08E-06	6.09E-05	0.986619436	378.5728385	128.2324936	4.950565565	0.127521726	0.057621967	1.437602392	0.309028439
528	440	70000	30	240	0.000158497	1.478357418	12.53594005	278	1.0504517	0.827011199	0.000180432	3.26E-06	5.87E-05	0.982252902	475.8864084	100.680865	6.224537585	0.121895186	0.066114268	1.442999488	0.375008612
529	440	75000	30	240	0.000147931	1.478357418	12.53594005	278	1.096765161	0.804246076	0.000188388	3.25E-06	5.92E-05	0.983040942	455.8211728	105.1391385	5.961446104	0.123131806	0.064578961	1.442742037	0.361633011
530	440	80000	30	240	0.000138685	1.478357418	12.53594005	278	1.143652989	0.784673377	0.000196441	3.10E-06	5.97E-05	0.984471233	437.0668446	109.3637148	5.717065648	0.123866215	0.062978435	1.438488268	0.349830209
531	440	85000	30	240	0.000130527	1.478357418	12.53594005	278	1.186665713	0.764917307	0.00020383	3.03E-06	6.00E-05	0.985365741	421.2064303	113.4124952	5.509793487	0.12463648	0.061570819	1.436241118	0.339312946
532	440	90000	30	240	0.000123275	1.478357418	12.53594005	278	1.225693536	0.744960395	0.000210533	3.02E-06	6.03E-05	0.985835688	407.8040034	117.3248522	5.334207061	0.125468413	0.060364461	1.436022473	0.329992245
533	440	95000	30	240	0.000116787	1.478357418	12.53594005	278	1.260901105	0.724945636	0.000216581	3.08E-06	6.05E-05	0.985956598	396.4785668	121.1101163	5.185227945	0.126396215	0.059366602	1.437881381	0.32173164
534	440	100000	30	240	0.000110948	1.478357418	12.53594005	278	1.292050691	0.704755727	0.000221931	3.20E-06	6.05E-05	0.985786053	387.0124041	124.8040835	5.060292595	0.127434769	0.058520847	1.441864612	0.314219519
535	440	105000	30	240	0.000105665	1.478357418	12.53594005	278	1.324543302	0.687158836	0.000227512	3.19E-06	6.07E-05	0.986172638	377.5296538	128.2731801	4.935951972	0.128029933	0.057570034	1.441739022	0.307438579
536	445	70000	30	240	0.000158497	1.478357418	12.53594005	278	1.057989245	0.823302636	0.000181727	3.25E-06	5.88E-05	0.982430248	472.4963606	100.6366374	6.180114452	0.122103142	0.065863292	1.442955305	0.372763685
537	445	75000	30	240	0.000147931	1.478357418	12.53594005	278	1.104466646	0.800523917	0.00018971	3.25E-06	5.92E-05	0.983157131	452.6429835	105.1318687	5.919926155	0.123328843	0.064325515	1.442704227	0.359500774
538	445	80000	30	240	0.000138685	1.478357418	12.53594005	278	1.151454147	0.780890253	0.000197781	3.10E-06	5.97E-05	0.984578427	434.1058871	109.3274395	5.678371458	0.12405221	0.062727816	1.43844849	0.347807415
539	445	85000	30	240	0.000130527	1.478357418	12.53594005	278	1.194396362	0.760998458	0.000205157	3.03E-06	6.01E-05	0.985461233	418.4709559	113.3789548	5.474012817	0.124804933	0.061321329	1.436197895	0.337402541
540	445	90000	30	240	0.000123275	1.478357418	12.53594005	278	1.233511357	0.741049343	0.000211876	3.02E-06	6.04E-05	0.98592648	405.2194341	117.2912656	5.300346262	0.12563069	0.060135828	1.435984692	0.328221787
541	445	95000	30	240	0.000116787	1.478357418	12.53594005	278	1.268662882	0.720982903	0.000217914	3.08E-06	6.06E-05	0.986046035	394.0528423	121.0768521	5.15349378	0.126548749	0.059146838	1.437849204	0.320063582
542	445	100000	30	240	0.000110948	1.478357418	12.53594005	278	1.299610912	0.700693409	0.00022323	3.20E-06	6.06E-05	0.985867597	384.7609309	124.7426717	5.030691869	0.127573108	0.058295845	1.441836219	0.312610106
543	445	105000	30	240	0.000105665	1.478357418	12.53594005	278	1.33214338	0.683128347	0.000228818	3.19E-06	6.08E-05	0.986250474	375.3756418	128.2102834	4.90782357	0.128167438	0.057355877	1.441716336	0.305916128
544	450	70000	30	240	0.000158497	1.478357418	12.53594005	278	1.065676773	0.819797625	0.000183048	3.25E-06	5.89E-05	0.982554832	469.0882435	100.593708	6.135634112	0.122317103	0.065616488	1.442920842	0.370542096
545	450	75000	30	240	0.000147931	1.478357418	12.53594005	278	1.112026767	0.796782541	0.000191009	3.24E-06	5.93E-05	0.983320377	449.5659446	105.0831116	5.879641046	0.123519763	0.064081746	1.442665733	0.357432444
546	450	80000	30	240	0.000138685	1.478357418	12.53594005	278	1.159154953	0.777123503	0.000199104	3.10E-06	5.98E-05	0.984683213	431.2220931	109.2937303	5.640635386	0.124231576	0.062487646	1.438409214	0.345856321
547	450	85000	30	240	0.000130527	1.478357418	12.53594005	278	1.200478165	0.756157235	0.000206202	3.09E-06	6.01E-05	0.985224598	416.4095292	113.3809217	5.446278551	0.125151613	0.061195032	1.438185343	0.335642081
548	450	90000	30	240	0.000123275	1.478357418	12.53594005	278	1.241258173	0.737184301	0.000213207	3.02E-06	6.04E-05	0.986015348	402.6904419	117.2554201	5.267268676	0.125790175	0.059905677	1.435949976	0.326470343
549	450	95000	30	240	0.000116787	1.478357418	12.53594005	278	1.276233156	0.717002508	0.000219214	3.08E-06	6.06E-05	0.98613229	391.7153801	121.0425064	5.122850308	0.126694738	0.058916165	1.437812779	0.318392739
550	450	100000	30	240	0.000110948	1.478357418	12.53594005	278	1.307124554	0.696699459	0.00022452	3.20E-06	6.06E-05	0.985947655	382.5491284	124.7273507	5.001720527	0.127712957	0.058079787	1.441810812	0.311049213
551	450	105000	30	240	0.000105665	1.478357418	12.53594005	278	1.339591984	0.679109931	0.000230097	3.19E-06	6.08E-05	0.986325856	373.2882568	128.1937309	4.880501204	0.128299922	0.057146697	1.441689848	0.304434598
552	455	70000	30	240	0.000158497	1.478357418	12.53594005	278	1.073054762	0.816125078	0.000184315	3.25E-06	5.90E-05	0.982672673	465.8632566	100.5473523	6.093192247	0.122510912	0.065363836	1.442881421	0.36837372
553	455	75000	30	240	0.000147931	1.478357418	12.53594005	278	1.119680504	0.793189077	0.000192324	3.24E-06	5.93E-05	0.983432534	446.4931096	105.0767147	5.839421562	0.123711004	0.063837738	1.442634126	0.355388222
554	455	80000	30	240	0.000138685	1.478357418	12.53594005	278	1.166675737	0.773310478	0.000200396	3.10E-06	5.98E-05	0.984784512	428.4424212	109.2664098	5.604121481	0.124401803	0.062252829	1.438369715	0.343956495
555	455	85000	30	240	0.000130527	1.478357418	12.53594005	278	1.20496562	0.750453123	0.000206973	3.22E-06	6.00E-05	0.984659411	414.946013	113.4166463	5.426136112	0.125681192	0.061153291	1.442235459	0.333840788
556	455	90000	30	240	0.000123275	1.478357418	12.53594005	278	1.248780809	0.73327171	0.000214499	3.02E-06	6.05E-05	0.986100493	400.2646476	117.226327	5.235520841	0.125940477	0.05968588	1.435911156	0.324786637
557	455	95000	30	240	0.000116787	1.478357418	12.53594005	278	1.283775617	0.713094504	0.00022051	3.08E-06	6.06E-05	0.986217105	389.4139076	121.0059018	5.092799292	0.126840166	0.058693546	1.437780181	0.316770515
558	455	100000	30	240	0.000110948	1.478357418	12.53594005	278	1.314618963	0.692786047	0.000225808	3.19E-06	6.07E-05	0.986069747	380.3681695	124.6691927	4.973260108	0.127853418	0.057870218	1.441787112	0.309527015
559	455	105000	30	240	0.000105665	1.478357418	12.53594005	278	1.350653515	0.676948822	0.000231997	3.07E-06	6.10E-05	0.986931735	370.1556663	128.0940116	4.840416279	0.128051938	0.056775961	1.437478025	0.30302661
560	460	70000	30	240	0.000158497	1.478357418	12.53594005	278	1.080414516	0.812523273	0.000185579	3.25E-06	5.90E-05	0.982788661	462.690167	100.5445093	6.051675956	0.122706182	0.065125434	1.442840248	0.36627819
561	460	75000	30	240	0.000147931	1.478357418	12.53594005	278	1.127186793	0.789572569	0.000193613	3.24E-06	5.94E-05	0.983541018	443.5200002	105.0343509	5.800554014	0.123896096	0.063608157	1.44260056	0.353420106
562	460	80000	30	240	0.000138685	1.478357418	12.53594005	278	1.174171929	0.769580888	0.000201683	3.10E-06	5.99E-05	0.984884331	425.7073043	109.2344835	5.568285043	0.124571894	0.062020458	1.438330008	0.342088626
563	460	85000	30	240	0.000130527	1.478357418	12.53594005	278	1.217271108	0.749566545	0.000209086	3.03E-06	6.03E-05	0.985736909	410.6073628	113.2832696	5.371059604	0.12529597	0.060634274	1.436078145	0.332006892
564	460	90000	30	240	0.000123275	1.478357418	12.53594005	278	1.256327989	0.729459847	0.000215795	3.02E-06	6.05E-05	0.98618513	397.8601219	117.1934786	5.204045018	0.126091615	0.059465914	1.435873461	0.323116886
565	460	95000	30	240	0.000116787	1.478357418	12.53594005	278	1.291140478	0.709174085	0.000221775	3.08E-06	6.07E-05	0.986299236	387.1925576	120.9755495	5.063609166	0.126977862	0.058475431	1.437747505	0.315186277
566	460	100000	30	240	0.000110948	1.478357418	12.53594005	278	1.321936037	0.688864478	0.000227064	3.19E-06	6.07E-05	0.986145735	378.2626569	124.6520403	4.945759315	0.127986765	0.057658442	1.441760793	0.308021997
567	460	105000	30	240	0.000105665	1.478357418	12.53594005	278	1.357910083	0.672991702	0.000233244	3.07E-06	6.11E-05	0.987005433	368.1774086	128.0597133	4.814567191	0.128176453	0.056572296	1.437448569	0.30160297
568	465	70000	30	240	0.000158497	1.478357418	12.53594005	278	1.087849571	0.809056526	0.000186856	3.25E-06	5.91E-05	0.982904274	459.5281465	100.4979573	6.010324866	0.12290424	0.064881501	1.442808588	0.364178795
569	465	75000	30	240	0.000147931	1.478357418	12.53594005	278	1.134530898	0.785919194	0.000194874	3.24E-06	5.95E-05	0.98364578	440.6491874	104.9798493	5.762903411	0.124074184	0.063357646	1.442565995	0.351434896
570	465	80000	30	240	0.000138685	1.478357418	12.53594005	278	1.1817157	0.765957106	0.000202979	3.09E-06	6.00E-05	0.984983431	422.9898267	109.2024532	5.532847599	0.124744092	0.061794842	1.438295654	0.340259524
571	465	85000	30	240	0.000130527	1.478357418	12.53594005	278	1.224698403	0.745800553	0.000210362	3.02E-06	6.03E-05	0.985824257	408.1172504	113.253004	5.338436972	0.125450142	0.060411609	1.436042914	0.330285825
572	465	90000	30	240	0.000123275	1.478357418	12.53594005	278	1.263691364	0.725624186	0.00021706	3.02E-06	6.06E-05	0.986266702	395.5418238	117.1610027	5.173635622	0.126235652	0.059239562	1.435838189	0.321470019
573	465	95000	30	240	0.000116787	1.478357418	12.53594005	278	1.298422273	0.705294322	0.000223026	3.08E-06	6.07E-05	0.986379636	385.0210307	120.9417635	5.03521311	0.12711546	0.058263392	1.437714099	0.313646151
574	465	100000	30	240	0.000110948	1.478357418	12.53594005	278	1.329094295	0.684945564	0.000228294	3.19E-06	6.08E-05	0.98621935	376.2252626	124.5928679	4.919021633	0.128115094	0.057451454	1.441734573	0.30656244
575	465	105000	30	240	0.000105665	1.478357418	12.53594005	278	1.365177296	0.669126286	0.000234492	3.07E-06	6.11E-05	0.987078443	366.2173201	128.0250229	4.788962277	0.128302471	0.056372432	1.437422866	0.300204134
576	380	70000	40	240	0.000211329	1.772324092	17.21946048	278	1.007144134	0.92747309	0.000172994	3.34E-06	8.04E-05	0.981058673	496.3500943	100.9441006	6.487229743	0.121395657	0.098867882	1.440215294	0.535564609
577	380	75000	40	240	0.000197241	1.772324092	17.21946048	278	1.055644254	0.905036124	0.000181324	3.34E-06	8.10E-05	0.981913096	473.5794994	105.4196013	6.189141924	0.122727369	0.096066457	1.440074158	0.514379275
578	380	80000	40	240	0.000184913	1.772324092	17.21946048	278	1.104351779	0.885493149	0.000189691	3.14E-06	8.17E-05	0.983711618	452.6251066	109.6076975	5.915852099	0.123559437	0.09326642	1.436225939	0.495768604
579	380	85000	40	240	0.000174036	1.772324092	17.21946048	278	1.149567811	0.865638332	0.000197457	3.05E-06	8.22E-05	0.984805888	434.794979	113.6491116	5.683134296	0.124415041	0.090816511	1.434216843	0.479249062
580	380	90000	40	240	0.000164367	1.772324092	17.21946048	278	1.191218579	0.845483374	0.000204612	3.04E-06	8.25E-05	0.985340626	419.6127987	117.5603634	5.484415547	0.125318707	0.088710814	1.434073595	0.464632701
581	380	95000	40	240	0.000155716	1.772324092	17.21946048	278	1.228934861	0.824837401	0.00021109	3.13E-06	8.28E-05	0.985405732	406.7990286	121.363174	5.315845894	0.126281532	0.086910286	1.43583892	0.451642532
582	380	100000	40	240	0.000147931	1.772324092	17.21946048	278	1.262797772	0.80384678	0.000216906	3.29E-06	8.28E-05	0.985058766	395.9859625	125.0812256	5.173210703	0.127338787	0.085371935	1.439574878	0.439877521
583	380	105000	40	240	0.000140886	1.772324092	17.21946048	278	1.297974433	0.785630669	0.000222949	3.28E-06	8.31E-05	0.985501417	385.2663711	128.5439002	5.033082557	0.127992917	0.083760661	1.439510719	0.429335545
584	385	70000	40	240	0.000211329	1.772324092	17.21946048	278	1.016312963	0.923312255	0.000174569	3.34E-06	8.05E-05	0.981226357	491.8728439	100.9065467	6.428710494	0.121657119	0.098329201	1.440189783	0.531426832
585	385	75000	40	240	0.000197241	1.772324092	17.21946048	278	1.064914302	0.900690817	0.000182917	3.34E-06	8.11E-05	0.982067788	469.4575211	105.381048	6.135015017	0.122964406	0.095537399	1.440049549	0.510501299
586	385	80000	40	240	0.000184913	1.772324092	17.21946048	278	1.113872744	0.881116501	0.000191326	3.14E-06	8.18E-05	0.983853237	448.7566494	109.5686221	5.865339002	0.123789719	0.09277002	1.436197974	0.492140455
587	385	85000	40	240	0.000174036	1.772324092	17.21946048	278	1.159100373	0.861083419	0.000199095	3.05E-06	8.23E-05	0.984931713	431.2194655	113.6083197	5.63635293	0.124626985	0.090327051	1.434185126	0.475822467
588	385	90000	40	240	0.000164367	1.772324092	17.21946048	278	1.200732329	0.840782637	0.000206246	3.04E-06	8.26E-05	0.985458293	416.297071	117.5225221	5.440796132	0.125513737	0.088232117	1.434041884	0.461395506
589	385	95000	40	240	0.000155716	1.772324092	17.21946048	278	1.238416298	0.820040001	0.000212719	3.13E-06	8.29E-05	0.985521859	403.6845975	121.3217206	5.275114334	0.12646894	0.086460948	1.435811516	0.448609144
590	385	100000	40	240	0.000147931	1.772324092	17.21946048	278	1.272303359	0.799030026	0.000218539	3.28E-06	8.29E-05	0.985213169	393.0274522	125.0278572	5.134498027	0.127519028	0.084936144	1.439560741	0.436993488
591	385	105000	40	240	0.000140886	1.772324092	17.21946048	278	1.307314423	0.78067121	0.000224553	3.27E-06	8.32E-05	0.985646752	382.5137448	128.4797402	4.997036639	0.128159488	0.083330031	1.439492859	0.426585937
592	390	70000	40	240	0.000211329	1.772324092	17.21946048	278	1.025412674	0.919195673	0.000176132	3.34E-06	8.07E-05	0.981389855	487.5084895	100.8340777	6.371516236	0.121909745	0.097801228	1.440166946	0.527396852
593	390	75000	40	240	0.000197241	1.772324092	17.21946048	278	1.074220072	0.89649368	0.000184515	3.33E-06	8.12E-05	0.982272618	465.3911989	105.3370915	6.081910326	0.123205652	0.095026228	1.440028865	0.506713078
594	390	80000	40	240	0.000184913	1.772324092	17.21946048	278	1.123214176	0.876707448	0.000192931	3.14E-06	8.18E-05	0.98399026	445.0248444	109.5280624	5.816463129	0.124009565	0.092267383	1.436171739	0.488582421
595	390	85000	40	240	0.000174036	1.772324092	17.21946048	278	1.168547189	0.856580539	0.000200717	3.05E-06	8.23E-05	0.985054623	427.7431923	113.5697416	5.590627383	0.124833543	0.089847338	1.434154981	0.472479132
596	390	90000	40	240	0.000164367	1.772324092	17.21946048	278	1.210152045	0.836140988	0.000207864	3.04E-06	8.27E-05	0.985572966	413.04804	117.4835764	5.39833913	0.125706421	0.087771113	1.434012108	0.458252924
597	390	95000	40	240	0.000155716	1.772324092	17.21946048	278	1.247870695	0.815351701	0.000214342	3.12E-06	8.29E-05	0.985636219	400.6261597	121.2822346	5.235112681	0.126652904	0.086014598	1.435787558	0.445630989
598	390	100000	40	240	0.000147931	1.772324092	17.21946048	278	1.281597637	0.79420575	0.000220136	3.28E-06	8.30E-05	0.985318867	390.1771158	124.9721015	5.097133782	0.127691727	0.084505266	1.439542833	0.43418123
599	390	105000	40	240	0.000140886	1.772324092	17.21946048	278	1.316492593	0.775743561	0.000226129	3.27E-06	8.32E-05	0.985745361	379.8468289	128.463549	4.96203768	0.128319549	0.082912285	1.439476089	0.423924589
600	395	70000	40	240	0.000211329	1.772324092	17.21946048	278	1.034411763	0.915095955	0.000177677	3.34E-06	8.08E-05	0.981548694	483.2678981	100.7942044	6.316127597	0.122158135	0.097280093	1.440143929	0.523455247
601	395	75000	40	240	0.000197241	1.772324092	17.21946048	278	1.083222443	0.89214879	0.000186061	3.33E-06	8.13E-05	0.982417327	461.5239201	105.2956789	6.031282874	0.123431493	0.094515755	1.439999405	0.503024268
602	395	80000	40	240	0.000184913	1.772324092	17.21946048	278	1.132434961	0.872318616	0.000194514	3.14E-06	8.19E-05	0.984123709	441.4016022	109.4915308	5.768963681	0.124222493	0.091780051	1.436143349	0.485123265
603	395	85000	40	240	0.000174036	1.772324092	17.21946048	278	1.178063679	0.852250233	0.000202352	3.04E-06	8.24E-05	0.985176088	424.2786145	113.5301857	5.545690152	0.125043584	0.089386965	1.434132203	0.469225021
604	395	90000	40	240	0.000164367	1.772324092	17.21946048	278	1.219503403	0.831571757	0.00020947	3.04E-06	8.28E-05	0.985684904	409.8808385	117.4448333	5.35692573	0.125895625	0.087319608	1.433984213	0.455188765
605	395	95000	40	240	0.000155716	1.772324092	17.21946048	278	1.257106759	0.810637874	0.000215929	3.12E-06	8.30E-05	0.985746416	397.6827372	121.2427502	5.196549456	0.126827333	0.085576051	1.435763737	0.442740366
606	395	100000	40	240	0.000147931	1.772324092	17.21946048	278	1.290772814	0.789433516	0.000221712	3.28E-06	8.30E-05	0.985421704	387.4035506	124.955036	5.060890235	0.127858984	0.084075618	1.439527239	0.431423999
607	395	105000	40	240	0.000140886	1.772324092	17.21946048	278	1.325561903	0.770880428	0.000227687	3.27E-06	8.33E-05	0.98584152	377.2478091	128.4115637	4.928044849	0.128476807	0.082516734	1.439460852	0.421361968
608	400	70000	40	240	0.000211329	1.772324092	17.21946048	278	1.043478819	0.911156369	0.000179235	3.34E-06	8.09E-05	0.981706148	479.0692216	100.7621579	6.261304374	0.122407551	0.096779352	1.440126891	0.519616465
609	400	75000	40	240	0.000197241	1.772324092	17.21946048	278	1.092328417	0.887997222	0.000187626	3.33E-06	8.14E-05	0.982561428	457.6769551	105.2575736	5.980915285	0.123656746	0.094022287	1.439979292	0.499423922
610	400	80000	40	240	0.000184913	1.772324092	17.21946048	278	1.14160427	0.868002716	0.000196089	3.14E-06	8.20E-05	0.984253958	437.8566079	109.4514079	5.722670022	0.124433701	0.091301682	1.436115298	0.481741584
611	400	85000	40	240	0.000174036	1.772324092	17.21946048	278	1.187143972	0.847706877	0.000203912	3.04E-06	8.25E-05	0.985290471	421.0429669	113.4928807	5.503039734	0.125232437	0.088922033	1.43409878	0.466060629
612	400	90000	40	240	0.000164367	1.772324092	17.21946048	278	1.228683977	0.827002374	0.000211047	3.04E-06	8.29E-05	0.985793252	406.818355	117.4062602	5.316843493	0.12607804	0.086879163	1.433954082	0.452214342
613	400	95000	40	240	0.000155716	1.772324092	17.21946048	278	1.266263787	0.805995875	0.000217502	3.12E-06	8.31E-05	0.985854301	394.8068784	121.1996489	5.158950254	0.127003656	0.08514616	1.435741488	0.439908043
614	400	100000	40	240	0.000147931	1.772324092	17.21946048	278	1.299840852	0.784717544	0.000223269	3.28E-06	8.31E-05	0.985521896	384.7008261	124.9026385	5.025582572	0.128024634	0.083673598	1.439514394	0.428784709
615	400	105000	40	240	0.000140886	1.772324092	17.21946048	278	1.337983302	0.768018656	0.000229821	3.11E-06	8.36E-05	0.986652608	373.6692797	128.291563	4.882256562	0.128280039	0.081906414	1.435543106	0.418933942
616	405	70000	40	240	0.000211329	1.772324092	17.21946048	278	1.052186656	0.907001414	0.00018073	3.34E-06	8.09E-05	0.981854729	475.1050012	100.7601194	6.20923028	0.122635951	0.096271427	1.440100675	0.515871032
617	405	75000	40	240	0.000197241	1.772324092	17.21946048	278	1.101306866	0.883838464	0.000189168	3.33E-06	8.15E-05	0.982701119	453.9461164	105.2184686	5.932106503	0.12387785	0.093540103	1.439960493	0.495917733
618	405	80000	40	240	0.000184913	1.772324092	17.21946048	278	1.150714047	0.863746544	0.000197654	3.14E-06	8.21E-05	0.984381672	434.3905486	109.4171587	5.677300379	0.124638732	0.090836383	1.436092288	0.478454259
619	405	85000	40	240	0.000174036	1.772324092	17.21946048	278	1.196175764	0.843245212	0.000205463	3.04E-06	8.26E-05	0.985402408	417.8546967	113.4577663	5.46136164	0.12542007	0.088466246	1.434067502	0.462961363
620	405	90000	40	240	0.000164367	1.772324092	17.21946048	278	1.237810213	0.822512355	0.000212614	3.04E-06	8.29E-05	0.985898524	403.8190079	117.3668123	5.277663768	0.126258913	0.086446546	1.433923995	0.449301036
621	405	95000	40	240	0.000155716	1.772324092	17.21946048	278	1.275280826	0.801380277	0.000219051	3.12E-06	8.31E-05	0.985959559	392.0153203	121.1634303	5.122385074	0.127170241	0.08473201	1.435717275	0.437175239
622	405	100000	40	240	0.000147931	1.772324092	17.21946048	278	1.308798755	0.780054153	0.000224808	3.27E-06	8.32E-05	0.9856628	382.0676805	124.8462282	4.991212616	0.128186224	0.083270751	1.439500241	0.426185189
623	405	105000	40	240	0.000140886	1.772324092	17.21946048	278	1.343388466	0.761344156	0.000230749	3.26E-06	8.34E-05	0.986068912	372.2414239	128.3338127	4.862611858	0.128784094	0.081731835	1.439433199	0.416378373
624	410	70000	40	240	0.000211329	1.772324092	17.21946048	278	1.060990098	0.903031592	0.000182243	3.34E-06	8.10E-05	0.982002662	471.1633784	100.7214809	6.157688141	0.122867282	0.095780614	1.440081015	0.512209275
625	410	75000	40	240	0.000197241	1.772324092	17.21946048	278	1.110192699	0.879725554	0.000190694	3.33E-06	8.15E-05	0.982837175	450.3131963	105.2127959	5.884587677	0.124094271	0.093060331	1.439942912	0.492480964
626	410	80000	40	240	0.000184913	1.772324092	17.21946048	278	1.159676525	0.859486409	0.000199194	3.14E-06	8.22E-05	0.984505234	431.0336578	109.3812027	5.633412953	0.124839144	0.090380198	1.436066186	0.475246515
627	410	85000	40	240	0.000174036	1.772324092	17.21946048	278	1.205199028	0.838888301	0.000207013	3.04E-06	8.27E-05	0.985513072	414.7356594	113.4194058	5.420464773	0.125607262	0.08802535	1.43404134	0.45994658
628	410	90000	40	240	0.000164367	1.772324092	17.21946048	278	1.246731334	0.817994138	0.000214147	3.04E-06	8.30E-05	0.986001881	400.9294812	117.3318269	5.239704561	0.126431079	0.086015452	1.433902481	0.446453644
629	410	95000	40	240	0.000155716	1.772324092	17.21946048	278	1.284229244	0.796837686	0.000220588	3.12E-06	8.32E-05	0.986062162	389.2837462	121.1239909	5.086690509	0.12733646	0.084329655	1.435697036	0.434514898
630	410	100000	40	240	0.000147931	1.772324092	17.21946048	278	1.317589538	0.77540501	0.000226318	3.27E-06	8.33E-05	0.985757095	379.5184385	124.7930829	4.957822652	0.128340804	0.082882117	1.439486679	0.42367534
631	410	105000	40	240	0.000140886	1.772324092	17.21946048	278	1.355521222	0.758507453	0.000232833	3.11E-06	8.37E-05	0.98683655	368.8343111	128.2138959	4.818968455	0.12857449	0.081149376	1.435501525	0.414117056
632	415	70000	40	240	0.000211329	1.772324092	17.21946048	278	1.069570987	0.898966773	0.000183717	3.33E-06	8.11E-05	0.982196988	467.3838316	100.6794159	6.108161598	0.123087614	0.095287727	1.440058544	0.508623002
633	415	75000	40	240	0.000197241	1.772324092	17.21946048	278	1.119079049	0.875703928	0.00019222	3.32E-06	8.16E-05	0.983021377	446.7377214	105.1735867	5.83787534	0.124307736	0.09260098	1.439928948	0.489145846
634	415	80000	40	240	0.000184913	1.772324092	17.21946048	278	1.168456123	0.855192897	0.000200702	3.13E-06	8.23E-05	0.984625057	427.7951716	109.3456636	5.590966279	0.125029961	0.089926537	1.436040214	0.472118304
635	415	85000	40	240	0.000174036	1.772324092	17.21946048	278	1.214039592	0.834511507	0.000208531	3.04E-06	8.27E-05	0.985619921	411.7157098	113.3840665	5.380919361	0.125787544	0.087587089	1.434012377	0.456994473
636	415	90000	40	240	0.000164367	1.772324092	17.21946048	278	1.255582139	0.813542951	0.000215667	3.04E-06	8.31E-05	0.986102116	398.1117358	117.2938546	5.202822119	0.126602201	0.085605585	1.433875396	0.443702899
637	415	95000	40	240	0.000155716	1.772324092	17.21946048	278	1.292935286	0.792253459	0.000222083	3.12E-06	8.33E-05	0.986160598	386.6624147	121.0888004	5.052329433	0.127492708	0.083924209	1.435673778	0.431900955
638	415	100000	40	240	0.000147931	1.772324092	17.21946048	278	1.326173604	0.770749944	0.000227792	3.27E-06	8.33E-05	0.985847954	377.0617406	124.7802078	4.925683624	0.128490162	0.082502457	1.439469415	0.42123596
639	415	105000	40	240	0.000140886	1.772324092	17.21946048	278	1.360554098	0.751905306	0.000233698	3.25E-06	8.35E-05	0.98628391	367.5445576	128.2660866	4.801133246	0.129069817	0.080996924	1.439405893	0.411709997
640	420	70000	40	240	0.000211329	1.772324092	17.21946048	278	1.078314642	0.895138244	0.000185218	3.33E-06	8.12E-05	0.982338715	463.5944443	100.6435591	6.058655885	0.123312309	0.094819496	1.440044325	0.505133584
641	420	75000	40	240	0.000197241	1.772324092	17.21946048	278	1.12769537	0.871566891	0.0001937	3.32E-06	8.17E-05	0.983148919	443.3246848	105.13297	5.793179425	0.124508333	0.092142747	1.439906227	0.485892926
642	420	80000	40	240	0.000184913	1.772324092	17.21946048	278	1.177252188	0.851010324	0.000202213	3.13E-06	8.24E-05	0.984743043	424.5990207	109.3097153	5.54915048	0.125220213	0.089487124	1.436016838	0.469063091
643	420	85000	40	240	0.000174036	1.772324092	17.21946048	278	1.222836559	0.830211742	0.000210042	3.04E-06	8.28E-05	0.985724622	408.7448487	113.3468218	5.342241096	0.125965524	0.087165253	1.433986549	0.454128463
644	420	90000	40	240	0.000164367	1.772324092	17.21946048	278	1.264233432	0.809068573	0.000217153	3.04E-06	8.31E-05	0.986198709	395.3790362	117.2613104	5.167088433	0.126763981	0.085197301	1.43384707	0.441011291
645	420	95000	40	240	0.000155716	1.772324092	17.21946048	278	1.303289775	0.788755904	0.000223862	3.04E-06	8.34E-05	0.986620172	383.5460719	121.0091179	5.012207422	0.12747704	0.083399983	1.433724104	0.429295491
646	420	100000	40	240	0.000147931	1.772324092	17.21946048	278	1.334748415	0.76620232	0.000229265	3.26E-06	8.34E-05	0.985980002	374.6392251	124.7237893	4.894059064	0.128638535	0.082126504	1.439458318	0.418832777
647	420	105000	40	240	0.000140886	1.772324092	17.21946048	278	1.368905451	0.747230632	0.000235132	3.25E-06	8.36E-05	0.98636642	365.302026	128.2045683	4.771746601	0.129206523	0.080625131	1.439390557	0.409419034
648	425	70000	40	240	0.000211329	1.772324092	17.21946048	278	1.086712255	0.89111147	0.000186661	3.33E-06	8.13E-05	0.982472854	460.0124211	100.6057407	6.011714048	0.123521469	0.094348772	1.440015416	0.501725642
649	425	75000	40	240	0.000197241	1.772324092	17.21946048	278	1.136298716	0.867518501	0.000195178	3.32E-06	8.18E-05	0.983274391	439.9684116	105.08953	5.749308605	0.124708631	0.091687138	1.43988786	0.482689038
650	425	80000	40	240	0.000184913	1.772324092	17.21946048	278	1.185900767	0.846833009	0.000203698	3.13E-06	8.24E-05	0.984857158	421.5026988	109.2753539	5.508659427	0.125404691	0.089055035	1.435994457	0.466083548
651	425	85000	40	240	0.000174036	1.772324092	17.21946048	278	1.231455984	0.825891978	0.000211523	3.04E-06	8.29E-05	0.985825931	405.8839736	113.3149879	5.304729754	0.126135479	0.086753115	1.433961508	0.451346491
652	425	90000	40	240	0.000164367	1.772324092	17.21946048	278	1.272851225	0.804681161	0.000218633	3.04E-06	8.32E-05	0.986293835	392.7021283	117.2256528	5.132064785	0.126924689	0.084795825	1.433822805	0.438376084
653	425	95000	40	240	0.000155716	1.772324092	17.21946048	278	1.310124308	0.783283836	0.000225036	3.11E-06	8.34E-05	0.986352276	381.5891746	121.0149868	4.986006325	0.127801173	0.083155452	1.435631954	0.426901179
654	425	100000	40	240	0.000147931	1.772324092	17.21946048	278	1.343105514	0.761638233	0.000230701	3.26E-06	8.34E-05	0.986066054	372.3079581	124.7114228	4.86350744	0.12878044	0.081761407	1.439443947	0.416514497
655	425	105000	40	240	0.000140886	1.772324092	17.21946048	278	1.377234988	0.742656932	0.000236563	3.25E-06	8.36E-05	0.986447774	363.092434	128.1918121	4.742910554	0.129344106	0.080284605	1.439380695	0.407246081
656	430	70000	40	240	0.000211329	1.772324092	17.21946048	278	1.095136065	0.887201605	0.000188108	3.33E-06	8.14E-05	0.982605334	456.4743973	100.5652148	5.965501756	0.123731234	0.093891773	1.439997618	0.498396974
657	430	75000	40	240	0.000197241	1.772324092	17.21946048	278	1.14465211	0.86337339	0.000196613	3.32E-06	8.19E-05	0.983394437	436.7579045	105.0461878	5.707154383	0.124895682	0.09123933	1.439864416	0.479580358
658	430	80000	40	240	0.000184913	1.772324092	17.21946048	278	1.194444885	0.842673239	0.000205166	3.13E-06	8.25E-05	0.984969083	418.4877709	109.2409392	5.469155107	0.12558451	0.088628859	1.43597119	0.463167907
659	430	85000	40	240	0.000174036	1.772324092	17.21946048	278	1.238386918	0.82058013	0.000212713	3.12E-06	8.29E-05	0.985522173	403.6692005	113.3229898	5.274989049	0.126470472	0.086479697	1.435835212	0.448687631
660	430	90000	40	240	0.000164367	1.772324092	17.21946048	278	1.281438133	0.800379365	0.000220108	3.04E-06	8.33E-05	0.986387418	390.0706138	117.1885398	5.097728066	0.127085384	0.084411016	1.433801051	0.435821496
661	430	95000	40	240	0.000155716	1.772324092	17.21946048	278	1.318554058	0.778860219	0.000226484	3.11E-06	8.35E-05	0.986444351	379.1494974	120.979066	4.954145407	0.127950124	0.082784243	1.435612554	0.424493512
662	430	100000	40	240	0.000147931	1.772324092	17.21946048	278	1.351395157	0.757144362	0.000232125	3.26E-06	8.35E-05	0.986150349	370.0239787	124.6554828	4.833613638	0.128919581	0.081397465	1.43943151	0.414224395
663	430	105000	40	240	0.000140886	1.772324092	17.21946048	278	1.385352163	0.738075559	0.000237957	3.24E-06	8.37E-05	0.986566997	360.9647129	128.1355213	4.71502669	0.129472609	0.079939712	1.43936685	0.405099633
664	435	70000	40	240	0.000211329	1.772324092	17.21946048	278	1.103439489	0.883283753	0.000189534	3.33E-06	8.15E-05	0.982733947	453.0397847	100.5285876	5.920389288	0.123932245	0.0934416	1.439975498	0.495148354
665	435	75000	40	240	0.000197241	1.772324092	17.21946048	278	1.153137102	0.859426159	0.00019807	3.32E-06	8.20E-05	0.983514574	433.5444238	105.006567	5.665173944	0.125088972	0.090812122	1.439852182	0.476549765
666	435	80000	40	240	0.000184913	1.772324092	17.21946048	278	1.203057662	0.838660187	0.000206645	3.13E-06	8.26E-05	0.985080977	415.4919431	109.206482	5.43003809	0.125764932	0.08822076	1.435952882	0.46033266
667	435	85000	40	240	0.000174036	1.772324092	17.21946048	278	1.246938528	0.816432764	0.000214182	3.12E-06	8.29E-05	0.985625523	400.9008604	113.2876507	5.238882888	0.126641086	0.086086023	1.43582047	0.446026746
668	435	90000	40	240	0.000164367	1.772324092	17.21946048	278	1.289778332	0.796022123	0.000221541	3.04E-06	8.33E-05	0.986477186	387.5482219	117.1548947	5.064689255	0.12723624	0.084025717	1.433774562	0.433316047
669	435	95000	40	240	0.000155716	1.772324092	17.21946048	278	1.326832763	0.774448977	0.000227906	3.11E-06	8.35E-05	0.986533988	376.7836823	120.9442656	4.923117209	0.128092165	0.082412299	1.435591903	0.422128594
670	435	100000	40	240	0.000147931	1.772324092	17.21946048	278	1.35948646	0.752644865	0.000233514	3.25E-06	8.35E-05	0.986273251	367.8214886	124.6353463	4.804774193	0.129053784	0.081040698	1.43941595	0.411999637
671	435	105000	40	240	0.000140886	1.772324092	17.21946048	278	1.393428911	0.733582742	0.000239345	3.24E-06	8.38E-05	0.986643857	358.8721914	128.0808327	4.687758378	0.129603054	0.079610725	1.439356453	0.403026872
672	440	70000	40	240	0.000211329	1.772324092	17.21946048	278	1.111680026	0.87940767	0.000190949	3.33E-06	8.16E-05	0.982859702	449.6818989	100.4881265	5.876521384	0.124131198	0.092997466	1.439957156	0.491967155
673	440	75000	40	240	0.000197241	1.772324092	17.21946048	278	1.161476681	0.855458802	0.000199503	3.31E-06	8.20E-05	0.983679547	430.4317423	104.9982304	5.624450939	0.125274619	0.090378856	1.439835466	0.473557182
674	440	80000	40	240	0.000184913	1.772324092	17.21946048	278	1.211295212	0.834477992	0.00020806	3.13E-06	8.27E-05	0.98518572	412.6664723	109.1744935	5.393071214	0.125935879	0.087808194	1.435925814	0.457550397
675	440	85000	40	240	0.000174036	1.772324092	17.21946048	278	1.256782717	0.813183843	0.000215873	3.04E-06	8.31E-05	0.986115693	397.7047284	113.2147255	5.197667021	0.126624805	0.085554181	1.433884255	0.443353646
676	440	90000	40	240	0.000164367	1.772324092	17.21946048	278	1.298041667	0.791718237	0.00022296	3.04E-06	8.34E-05	0.986565105	385.0810272	117.1223974	5.0323681	0.127384369	0.083649908	1.433750649	0.430876743
677	440	95000	40	240	0.000155716	1.772324092	17.21946048	278	1.334945582	0.770044699	0.000229299	3.11E-06	8.36E-05	0.98662077	374.493726	120.9123647	4.893146675	0.12823105	0.082056842	1.435570224	0.419846535
678	440	100000	40	240	0.000147931	1.772324092	17.21946048	278	1.367595376	0.74826041	0.000234907	3.25E-06	8.36E-05	0.98635354	365.6403461	124.5867416	4.776337584	0.129188688	0.080708318	1.439407573	0.409862246
679	440	105000	40	240	0.000140886	1.772324092	17.21946048	278	1.401353143	0.729112468	0.000240706	3.24E-06	8.38E-05	0.986718372	356.8426037	128.0679907	4.661132209	0.129729557	0.079285957	1.439344263	0.400998396
680	445	70000	40	240	0.000211329	1.772324092	17.21946048	278	1.119911357	0.875609074	0.000192363	3.32E-06	8.16E-05	0.983033784	446.3770726	100.4851406	5.833277266	0.124327826	0.092563411	1.439940866	0.488849851
681	445	75000	40	240	0.000197241	1.772324092	17.21946048	278	1.169757797	0.851543263	0.000200925	3.31E-06	8.21E-05	0.983793179	427.3847928	104.9580854	5.584684892	0.12545869	0.089965916	1.439820896	0.470660106
682	445	80000	40	240	0.000184913	1.772324092	17.21946048	278	1.219507564	0.830370697	0.000209471	3.13E-06	8.27E-05	0.985289428	409.8876146	109.1426619	5.356676029	0.126099579	0.0874018	1.43590252	0.45483274
683	445	85000	40	240	0.000174036	1.772324092	17.21946048	278	1.265019991	0.809010318	0.000217288	3.04E-06	8.32E-05	0.986207602	395.1150591	113.1808975	5.163810373	0.126781661	0.085166628	1.433860678	0.440801146
684	445	90000	40	240	0.000164367	1.772324092	17.21946048	278	1.306235088	0.787470867	0.000224368	3.04E-06	8.35E-05	0.986651121	382.6655137	117.0873087	5.00071536	0.127531038	0.083278998	1.433728388	0.428481031
685	445	95000	40	240	0.000155716	1.772324092	17.21946048	278	1.343028928	0.765724186	0.000230687	3.11E-06	8.36E-05	0.986706539	372.239591	120.8777688	4.863695197	0.128368122	0.081708346	1.435552051	0.417615451
686	445	100000	40	240	0.000147931	1.772324092	17.21946048	278	1.375398664	0.743807734	0.000236248	3.25E-06	8.36E-05	0.986429949	363.5656646	124.5722311	4.749108221	0.129314108	0.08037211	1.439391565	0.407765052
687	445	105000	40	240	0.000140886	1.772324092	17.21946048	278	1.412851942	0.726536971	0.000242681	3.09E-06	8.41E-05	0.987408148	353.8660347	127.9590553	4.623218635	0.129489321	0.0787468	1.435371337	0.39908373
688	450	70000	40	240	0.000211329	1.772324092	17.21946048	278	1.128041399	0.871820024	0.00019376	3.32E-06	8.17E-05	0.983154049	443.1602492	100.4447572	5.791249386	0.12451868	0.092136503	1.439923861	0.485808409
689	450	75000	40	240	0.000197241	1.772324092	17.21946048	278	1.17788963	0.84760351	0.000202322	3.31E-06	8.22E-05	0.983903284	424.4344368	104.9155182	5.546081714	0.125634324	0.08955721	1.439805756	0.467832617
690	450	80000	40	240	0.000184913	1.772324092	17.21946048	278	1.227670758	0.826325334	0.000210873	3.13E-06	8.28E-05	0.98539083	407.1622278	109.1090243	5.320956436	0.12626383	0.087005431	1.435880548	0.452170921
691	450	85000	40	240	0.000174036	1.772324092	17.21946048	278	1.273143865	0.804856659	0.000218684	3.04E-06	8.32E-05	0.986297293	392.5938416	113.1502422	5.130797412	0.126934339	0.084798416	1.43383454	0.438345346
692	450	90000	40	240	0.000164367	1.772324092	17.21946048	278	1.314222568	0.7831963	0.00022574	3.03E-06	8.35E-05	0.986734045	380.3396911	117.0586835	4.97035178	0.12767166	0.082926642	1.433704	0.426182114
693	450	95000	40	240	0.000155716	1.772324092	17.21946048	278	1.350960769	0.761414489	0.00023205	3.11E-06	8.37E-05	0.986789617	370.0539072	120.8445861	4.835055325	0.128500562	0.081360232	1.435533368	0.415419773
694	450	100000	40	240	0.000147931	1.772324092	17.21946048	278	1.383290836	0.739507423	0.000237603	3.25E-06	8.37E-05	0.986506292	361.4911673	124.517507	4.722137446	0.129444888	0.080042684	1.439381681	0.405699744
695	450	105000	40	240	0.000140886	1.772324092	17.21946048	278	1.420524103	0.722116955	0.000243999	3.09E-06	8.41E-05	0.987481552	351.9545377	127.928219	4.598139449	0.129605854	0.078432667	1.435353152	0.397145284
696	455	70000	40	240	0.000211329	1.772324092	17.21946048	278	1.136006387	0.8679856	0.000195128	3.32E-06	8.18E-05	0.983270177	440.0533653	100.4064193	5.750571222	0.124702287	0.091714661	1.439906242	0.482838516
697	455	75000	40	240	0.000197241	1.772324092	17.21946048	278	1.185841598	0.843620766	0.000203688	3.31E-06	8.22E-05	0.984009507	421.5884502	104.9090269	5.508703793	0.125802033	0.089144445	1.439787115	0.465044928
698	455	80000	40	240	0.000184913	1.772324092	17.21946048	278	1.235747958	0.822312434	0.00021226	3.13E-06	8.29E-05	0.985490419	404.5009754	109.0790985	5.286224975	0.126423484	0.086626649	1.435859489	0.449600792
699	455	85000	40	240	0.000174036	1.772324092	17.21946048	278	1.281203601	0.800756772	0.000220068	3.04E-06	8.33E-05	0.986385092	390.1328287	113.1167699	5.098530107	0.127082298	0.084423314	1.433814688	0.435908253
700	455	90000	40	240	0.000164367	1.772324092	17.21946048	278	1.322238227	0.779034139	0.000227116	3.03E-06	8.36E-05	0.986816458	378.0338999	117.0245911	4.940139098	0.127811527	0.082571795	1.433683638	0.423900327
701	455	95000	40	240	0.000155716	1.772324092	17.21946048	278	1.358797333	0.757149093	0.000233396	3.11E-06	8.37E-05	0.986870527	367.9195272	120.8098354	4.807180875	0.128631676	0.08102293	1.435514528	0.413283971
702	455	100000	40	240	0.000147931	1.772324092	17.21946048	278	1.390964535	0.735183153	0.000238921	3.24E-06	8.37E-05	0.986620472	359.4966383	124.5022773	4.695968794	0.129565893	0.079723649	1.439370885	0.4037031
703	455	105000	40	240	0.000140886	1.772324092	17.21946048	278	1.427998517	0.717696212	0.000245282	3.09E-06	8.42E-05	0.987552221	350.1120454	127.8975062	4.574016103	0.129717027	0.078125176	1.435334912	0.395262281
704	460	70000	40	240	0.000211329	1.772324092	17.21946048	278	1.144001561	0.864259336	0.000196501	3.32E-06	8.19E-05	0.98338513	436.9782007	100.3653686	5.710393303	0.124887074	0.091298716	1.439892336	0.479911985
705	460	75000	40	240	0.000197241	1.772324092	17.21946048	278	1.193783394	0.839720409	0.000205052	3.31E-06	8.23E-05	0.984114186	418.783935	104.866465	5.472002408	0.125970186	0.088748735	1.439770922	0.462338882
706	460	80000	40	240	0.000184913	1.772324092	17.21946048	278	1.243650301	0.818269192	0.000213618	3.12E-06	8.29E-05	0.985586432	401.9307629	109.0486517	5.252533384	0.126575403	0.086244887	1.435837478	0.447076706
707	460	85000	40	240	0.000174036	1.772324092	17.21946048	278	1.289094228	0.79664261	0.000221423	3.04E-06	8.34E-05	0.98647005	387.7361074	113.0867462	5.067317654	0.127226664	0.084069691	1.433791146	0.43356701
708	460	90000	40	240	0.000164367	1.772324092	17.21946048	278	1.330062622	0.774849965	0.00022846	3.03E-06	8.36E-05	0.986895915	375.8099102	116.992549	4.911086912	0.127946109	0.082224487	1.433660205	0.421680599
709	460	95000	40	240	0.000155716	1.772324092	17.21946048	278	1.366550616	0.752931677	0.000234728	3.10E-06	8.38E-05	0.986950048	365.8319073	120.7760636	4.779919207	0.128759966	0.080689584	1.435496817	0.411187705
710	460	100000	40	240	0.000147931	1.772324092	17.21946048	278	1.398482537	0.730872935	0.000240213	3.24E-06	8.38E-05	0.986691476	357.5637889	124.4495957	4.670633329	0.12968329	0.079406019	1.439357096	0.401743153
711	460	105000	40	240	0.000140886	1.772324092	17.21946048	278	1.43552372	0.713400292	0.000246575	3.09E-06	8.42E-05	0.987622738	348.2764169	127.8603423	4.550074128	0.129831624	0.077821297	1.435319517	0.393405165
712	465	70000	40	240	0.000211329	1.772324092	17.21946048	278	1.151824685	0.860482059	0.000197845	3.32E-06	8.19E-05	0.983496135	434.0105158	100.3605372	5.671492276	0.125061163	0.090887929	1.4398732	0.477061278
713	465	75000	40	240	0.000197241	1.772324092	17.21946048	278	1.20166524	0.835864674	0.000206406	3.30E-06	8.24E-05	0.984263683	416.0372306	104.8186331	5.436125921	0.126136283	0.088354592	1.439754653	0.459673998
714	465	80000	40	240	0.000184913	1.772324092	17.21946048	278	1.253155844	0.815333467	0.00021525	3.04E-06	8.31E-05	0.986075123	398.8351451	108.9766562	5.212631102	0.126558712	0.085734003	1.433910613	0.444518716
715	465	85000	40	240	0.000174036	1.772324092	17.21946048	278	1.296936885	0.792585111	0.00022277	3.04E-06	8.34E-05	0.986553472	385.399997	113.0584925	5.036554146	0.127366448	0.083710351	1.433767134	0.431242503
716	465	90000	40	240	0.000164367	1.772324092	17.21946048	278	1.337846194	0.770734459	0.000229797	3.03E-06	8.37E-05	0.986973975	373.6233254	116.9612023	4.882480804	0.128079139	0.081885555	1.433639489	0.419507882
717	465	95000	40	240	0.000155716	1.772324092	17.21946048	278	1.374223941	0.748763605	0.000236046	3.10E-06	8.39E-05	0.987027971	363.7890007	120.7439508	4.753225972	0.128886038	0.080374598	1.435481068	0.409177048
718	465	100000	40	240	0.000147931	1.772324092	17.21946048	278	1.40589308	0.726602243	0.000241485	3.24E-06	8.38E-05	0.98676065	355.6787884	124.4323784	4.646010586	0.129799336	0.079094501	1.439343994	0.399828747
719	465	105000	40	240	0.000140886	1.772324092	17.21946048	278	1.438991167	0.707246946	0.000247171	3.22E-06	8.40E-05	0.987140113	347.5076178	127.9043698	4.539139214	0.13030336	0.077744496	1.439287047	0.39153909
720	380	70000	50	240	0.000264162	1.753022471	23.95715579	278	1.006395471	0.927492581	0.000172865	3.39E-06	0.000103481	0.980766503	496.7162408	100.9461415	6.486747534	0.122097901	0.133279644	1.437723973	0.689466146
721	380	75000	50	240	0.000246551	1.753022471	23.95715579	278	1.055202425	0.905294365	0.000181249	3.38E-06	0.000104064	0.981693017	473.7759646	105.4546873	6.186334698	0.123367418	0.129022166	1.437685979	0.661280753
722	380	80000	50	240	0.000231142	1.753022471	23.95715579	278	1.104362454	0.886095335	0.000189693	3.16E-06	0.000104864	0.983618522	452.619818	109.6256229	5.910869531	0.124179913	0.12494214	1.43411468	0.636699276
723	380	85000	50	240	0.000217545	1.753022471	23.95715579	278	1.149873436	0.866403619	0.00019751	3.05E-06	0.000105442	0.984775489	434.6792388	113.6672093	5.676698992	0.125001764	0.121351776	1.432274484	0.614869101
724	380	90000	50	240	0.000205459	1.753022471	23.95715579	278	1.191661261	0.846293212	0.000204688	3.05E-06	0.000105852	0.985313892	419.4574427	117.5888684	5.477405351	0.12586469	0.118270323	1.432199041	0.595612815
725	380	95000	50	240	0.000194646	1.753022471	23.95715579	278	1.22996147	0.825989922	0.000211266	3.14E-06	0.000106122	0.985339581	406.4606705	121.3974388	5.306805332	0.126802763	0.115658944	1.433947549	0.578540307
726	380	100000	50	240	0.000184913	1.753022471	23.95715579	278	1.26438534	0.805282977	0.000217179	3.33E-06	0.000106171	0.984898576	395.4905342	125.1163618	5.162211374	0.12782457	0.113399238	1.437563616	0.563049925
727	380	105000	50	240	0.000176108	1.753022471	23.95715579	278	1.299755094	0.787106988	0.000223254	3.31E-06	0.000106466	0.985390442	384.7407382	128.6011043	5.02167622	0.128450543	0.111096726	1.437546651	0.549250549
728	385	70000	50	240	0.000264162	1.753022471	23.95715579	278	1.01565211	0.923407417	0.000174455	3.38E-06	0.000103596	0.980993618	492.189842	100.9067941	6.427474837	0.122346661	0.13245018	1.437722429	0.683936882
729	385	75000	50	240	0.000246551	1.753022471	23.95715579	278	1.064755183	0.901190326	0.000182889	3.38E-06	0.000104192	0.9818542	469.5258966	105.4136056	6.130800817	0.123607598	0.128250429	1.437692244	0.656149903
730	385	80000	50	240	0.000231142	1.753022471	23.95715579	278	1.113810789	0.881644891	0.000191315	3.16E-06	0.000104958	0.983760493	448.7807035	109.5886071	5.8605512	0.124393754	0.124180271	1.434100151	0.631861533
731	385	85000	50	240	0.000217545	1.753022471	23.95715579	278	1.1594763	0.861892971	0.000199159	3.05E-06	0.000105544	0.984902824	431.0891379	113.6281317	5.62961717	0.125205618	0.120640159	1.432260622	0.610365961
732	385	90000	50	240	0.000205459	1.753022471	23.95715579	278	1.201321875	0.841684328	0.000206347	3.05E-06	0.000105947	0.985433379	416.0844883	117.5499073	5.433289739	0.126055834	0.117582702	1.432186314	0.591355755
733	385	95000	50	240	0.000194646	1.753022471	23.95715579	278	1.23959781	0.821278233	0.000212921	3.14E-06	0.000106213	0.985458401	403.3010131	121.3579934	5.265537466	0.12698522	0.11500537	1.433940498	0.574536185
734	385	100000	50	240	0.000184913	1.753022471	23.95715579	278	1.273893131	0.800447871	0.000218812	3.32E-06	0.00010625	0.985053932	392.5387386	125.0772648	5.123513549	0.12799247	0.112765865	1.437561449	0.559262256
735	385	105000	50	240	0.000176108	1.753022471	23.95715579	278	1.312401956	0.78405323	0.000225427	3.13E-06	0.00010683	0.986304938	380.9646156	128.464518	4.973081676	0.12827872	0.110228217	1.433846732	0.545813498
736	390	70000	50	240	0.000264162	1.753022471	23.95715579	278	1.024801739	0.919331462	0.000176027	3.38E-06	0.000103705	0.981160155	487.796112	100.8725121	6.36994683	0.122590093	0.131640814	1.437716789	0.678548284
737	390	75000	50	240	0.000246551	1.753022471	23.95715579	278	1.074076658	0.896995222	0.00018449	3.37E-06	0.000104302	0.982061109	465.451584	105.3715257	6.077559427	0.12383566	0.12748495	1.437688022	0.651140725
738	390	80000	50	240	0.000231142	1.753022471	23.95715579	278	1.123306382	0.877348675	0.000192946	3.16E-06	0.00010507	0.983900804	444.9874335	109.5493753	5.810992627	0.124608864	0.123456323	1.434094886	0.627189054
739	390	85000	50	240	0.000217545	1.753022471	23.95715579	278	1.169022297	0.857452871	0.000200799	3.05E-06	0.000105643	0.985026349	427.5596668	113.5877902	5.583627224	0.125405744	0.119938087	1.432249425	0.605950877
740	390	90000	50	240	0.000205459	1.753022471	23.95715579	278	1.210902227	0.837140575	0.000207993	3.05E-06	0.000106042	0.985549992	412.7926876	117.5104518	5.390243816	0.126244777	0.116910615	1.432176296	0.587204744
741	390	95000	50	240	0.000194646	1.753022471	23.95715579	278	1.249014049	0.816542915	0.000214539	3.14E-06	0.000106293	0.985572746	400.2605931	121.3227374	5.225672141	0.127158118	0.114361122	1.43392613	0.570634374
742	390	100000	50	240	0.000184913	1.753022471	23.95715579	278	1.283370135	0.795719262	0.00022044	3.32E-06	0.000106337	0.985162674	389.6400043	125.033214	5.08570744	0.128163614	0.112158344	1.43756143	0.555588303
743	390	105000	50	240	0.000176108	1.753022471	23.95715579	278	1.318525606	0.77732764	0.000226479	3.31E-06	0.000106617	0.985595481	379.2633134	128.518491	4.949908319	0.128771048	0.109908179	1.437542544	0.542195667
744	395	70000	50	240	0.000264162	1.753022471	23.95715579	278	1.03396368	0.915373135	0.0001776	3.38E-06	0.000103828	0.981323903	483.474369	100.8350132	6.313632998	0.122833225	0.130865195	1.437718828	0.673333472
745	395	75000	50	240	0.000246551	1.753022471	23.95715579	278	1.083322961	0.892844451	0.000186079	3.37E-06	0.000104409	0.982211571	461.4793751	105.3354095	6.025705762	0.124058999	0.126733508	1.437687719	0.646249663
746	395	80000	50	240	0.000231142	1.753022471	23.95715579	278	1.132712393	0.87309383	0.000194562	3.16E-06	0.00010518	0.98403752	441.2926316	109.5120393	5.762760758	0.124819757	0.122749235	1.434087237	0.62263245
747	395	85000	50	240	0.000217545	1.753022471	23.95715579	278	1.176895916	0.851938448	0.000202151	3.15E-06	0.000105615	0.984654062	424.7593039	113.6054161	5.546098955	0.125754586	0.119415225	1.434023001	0.60173916
748	395	90000	50	240	0.000205459	1.753022471	23.95715579	278	1.220310038	0.832595844	0.000209608	3.05E-06	0.000106135	0.985662425	409.6104519	117.4737352	5.348685594	0.126428913	0.116262866	1.432163781	0.583186469
749	395	95000	50	240	0.000194646	1.753022471	23.95715579	278	1.258368769	0.811889865	0.000216146	3.14E-06	0.000106375	0.985684676	397.2850769	121.2829367	5.186726947	0.127329331	0.113730491	1.433918298	0.566825835
750	395	100000	50	240	0.000184913	1.753022471	23.95715579	278	1.292625974	0.790975204	0.00022203	3.32E-06	0.000106416	0.985267362	386.8499202	124.9939227	5.04929565	0.128327303	0.111565373	1.437558993	0.552018676
751	395	105000	50	240	0.000176108	1.753022471	23.95715579	278	1.327670769	0.772486098	0.000228049	3.30E-06	0.000106686	0.985735836	376.6507413	128.4790013	4.915792746	0.128921819	0.109331672	1.43753922	0.538811371
752	400	70000	50	240	0.000264162	1.753022471	23.95715579	278	1.042859164	0.911273578	0.000179128	3.38E-06	0.000103928	0.981480264	479.3509517	100.7996072	6.259615304	0.123058274	0.130087974	1.437712595	0.668232716
753	400	75000	50	240	0.000246551	1.753022471	23.95715579	278	1.092402951	0.888656557	0.000187638	3.37E-06	0.000104506	0.98235676	457.6440258	105.3013103	5.975392316	0.124271369	0.125987309	1.437681527	0.641470637
754	400	80000	50	240	0.000231142	1.753022471	23.95715579	278	1.141813108	0.868711048	0.000196125	3.15E-06	0.000105261	0.984169335	437.7756773	109.4772899	5.716626365	0.125015792	0.122029801	1.434070063	0.618145453
755	400	85000	50	240	0.000217545	1.753022471	23.95715579	278	1.183489552	0.845679477	0.000203284	3.35E-06	0.000105456	0.983794187	422.4820673	113.6695547	5.515242001	0.126269133	0.11904174	1.437623211	0.597484092
756	400	90000	50	240	0.000205459	1.753022471	23.95715579	278	1.229631306	0.828105014	0.00021121	3.05E-06	0.000106228	0.98577299	406.5054845	117.4356227	5.308036746	0.126606133	0.115626686	1.432154081	0.5792724
757	400	95000	50	240	0.000194646	1.753022471	23.95715579	278	1.267605167	0.807279701	0.000217732	3.14E-06	0.000106455	0.985794515	394.3902635	121.2451856	5.148863389	0.127496545	0.113115569	1.43390804	0.563118157
758	400	100000	50	240	0.000184913	1.753022471	23.95715579	278	1.301724943	0.786254399	0.000223593	3.31E-06	0.000106486	0.985412269	384.1457695	124.9533694	5.013869836	0.128483982	0.110973792	1.437554382	0.548518
759	400	105000	50	240	0.000176108	1.753022471	23.95715579	278	1.336854967	0.76779156	0.000229627	3.30E-06	0.000106773	0.985832471	374.062981	128.4368777	4.88206364	0.129075428	0.108784369	1.437545303	0.535546132
760	405	70000	50	240	0.000264162	1.753022471	23.95715579	278	1.051794285	0.907310938	0.000180663	3.38E-06	0.000104037	0.981634727	475.2793513	100.7649497	6.206252659	0.123284664	0.129331565	1.437709366	0.663247307
761	405	75000	50	240	0.000246551	1.753022471	23.95715579	278	1.101681708	0.884740059	0.000189232	3.37E-06	0.000104629	0.982502778	453.7900139	105.2633978	5.925161981	0.124492789	0.12527979	1.437689016	0.636820824
762	405	80000	50	240	0.000231142	1.753022471	23.95715579	278	1.151060097	0.864546256	0.000197714	3.15E-06	0.000105371	0.984298503	434.2591255	109.4411482	5.670695709	0.125216198	0.121354306	1.434069371	0.613824705
763	405	85000	50	240	0.000217545	1.753022471	23.95715579	278	1.196991933	0.844321136	0.000205603	3.05E-06	0.000105935	0.9853803	417.5696899	113.4806717	5.45308372	0.12597846	0.117938357	1.432215894	0.59342526
764	405	90000	50	240	0.000205459	1.753022471	23.95715579	278	1.238741955	0.823588966	0.000212774	3.05E-06	0.000106307	0.985878852	403.51582	117.399304	5.268957546	0.126778906	0.114997541	1.432140185	0.575438619
765	405	95000	50	240	0.000194646	1.753022471	23.95715579	278	1.27672978	0.80271585	0.0002193	3.14E-06	0.00010654	0.985901051	391.5715971	121.2081616	5.112052129	0.127660865	0.112526312	1.433902417	0.559541535
766	405	100000	50	240	0.000184913	1.753022471	23.95715579	278	1.310694755	0.781575142	0.000225134	3.31E-06	0.00010656	0.985510672	381.5167345	124.916235	4.979455024	0.128636973	0.110406526	1.43755361	0.545144925
767	405	105000	50	240	0.000176108	1.753022471	23.95715579	278	1.345533725	0.762924154	0.000231118	3.30E-06	0.000106821	0.985922583	371.6500593	128.4013467	4.850386117	0.1292141	0.108228549	1.437531751	0.53232819
768	410	70000	50	240	0.000264162	1.753022471	23.95715579	278	1.060748612	0.903466684	0.000182201	3.38E-06	0.000104161	0.981786929	471.2678006	100.7266147	6.153971242	0.123511812	0.128614328	1.437714438	0.65843098
769	410	75000	50	240	0.000246551	1.753022471	23.95715579	278	1.110423429	0.88048906	0.000190734	3.37E-06	0.000104714	0.982638173	450.2179815	105.2270005	5.878456146	0.124693972	0.124574478	1.437679052	0.632316302
770	410	80000	50	240	0.000231142	1.753022471	23.95715579	278	1.160102186	0.860335541	0.000199267	3.15E-06	0.000105465	0.98442444	430.874698	109.4031909	5.626468543	0.125409057	0.120681001	1.434060197	0.609581954
771	410	85000	50	240	0.000217545	1.753022471	23.95715579	278	1.204499723	0.83891793	0.000206893	3.15E-06	0.000105899	0.985017382	415.0255555	113.4955737	5.418905308	0.126312446	0.117456453	1.4340011	0.589529842
772	410	90000	50	240	0.000205459	1.753022471	23.95715579	278	1.247800789	0.819146557	0.00021433	3.05E-06	0.000106395	0.985983055	400.5864134	117.3652879	5.230654037	0.12694725	0.114393237	1.432128445	0.571734696
773	410	95000	50	240	0.000194646	1.753022471	23.95715579	278	1.285850532	0.798261328	0.000220866	3.13E-06	0.000106634	0.986006509	388.7940786	121.1703394	5.075786527	0.127823537	0.111955646	1.433900369	0.556061145
774	410	100000	50	240	0.000184913	1.753022471	23.95715579	278	1.319549504	0.776943472	0.000226654	3.31E-06	0.000106628	0.985606443	378.9564616	124.8788108	4.94598938	0.128787815	0.109846846	1.437550699	0.541833536
775	410	105000	50	240	0.000176108	1.753022471	23.95715579	278	1.354335412	0.758249052	0.00023263	3.29E-06	0.00010689	0.986054595	369.2345433	128.3620093	4.818876062	0.129357601	0.107698773	1.437529508	0.529212775
776	415	70000	50	240	0.000264162	1.753022471	23.95715579	278	1.069425333	0.899473242	0.000183692	3.38E-06	0.000104252	0.98193209	467.4446801	100.6947127	6.103884233	0.123723533	0.127874495	1.437708496	0.653661528
777	415	75000	50	240	0.000246551	1.753022471	23.95715579	278	1.11933067	0.876467773	0.000192264	3.36E-06	0.000104811	0.982824193	446.6356647	105.1919206	5.83146995	0.12489347	0.12387229	1.437678903	0.627865244
778	415	80000	50	240	0.000231142	1.753022471	23.95715579	278	1.168955457	0.856083894	0.000200787	3.15E-06	0.000105551	0.984546573	427.6116459	109.3712947	5.58377361	0.1255937	0.120021362	1.434047887	0.605457261
779	415	85000	50	240	0.000217545	1.753022471	23.95715579	278	1.21346636	0.834626009	0.000208433	3.15E-06	0.000105992	0.985132819	411.9589559	113.4595196	5.378838141	0.126489122	0.116840675	1.433992247	0.585687199
780	415	90000	50	240	0.000205459	1.753022471	23.95715579	278	1.256728055	0.814729156	0.000215864	3.05E-06	0.000106475	0.986084346	397.7408557	117.3307523	5.193456475	0.127110812	0.113794454	1.432116309	0.568102616
781	415	95000	50	240	0.000194646	1.753022471	23.95715579	278	1.29459556	0.793683611	0.000222368	3.13E-06	0.0001067	0.986106018	386.167705	121.1344978	5.041477436	0.127976617	0.11138479	1.433887621	0.552650267
782	415	100000	50	240	0.000184913	1.753022471	23.95715579	278	1.328326856	0.7723811	0.000228162	3.30E-06	0.000106702	0.9857428	376.4522418	124.8372567	4.913322408	0.128935697	0.10930677	1.437550732	0.538625948
783	415	105000	50	240	0.000176108	1.753022471	23.95715579	278	1.363097432	0.753665856	0.000234135	3.29E-06	0.000106972	0.986142993	366.8608801	128.3231488	4.787864795	0.129498762	0.107192498	1.437536975	0.526212253
784	420	70000	50	240	0.000264162	1.753022471	23.95715579	278	1.078065596	0.895549837	0.000185176	3.37E-06	0.000104351	0.982126378	463.6987668	100.6599394	6.054885058	0.123934038	0.127165011	1.437704254	0.649036497
785	420	75000	50	240	0.000246551	1.753022471	23.95715579	278	1.12801128	0.872373401	0.000193755	3.36E-06	0.000104901	0.982954113	443.19893	105.1565513	5.786680813	0.125091964	0.123202693	1.437672514	0.623572059
786	420	80000	50	240	0.000231142	1.753022471	23.95715579	278	1.177745049	0.851886412	0.000202297	3.15E-06	0.000105634	0.984666257	424.4205695	109.3365206	5.541941565	0.125773761	0.119368434	1.434035905	0.601408918
787	420	85000	50	240	0.000217545	1.753022471	23.95715579	278	1.222376756	0.83039947	0.000209963	3.14E-06	0.000106082	0.985245449	408.9561388	113.4247935	5.339663972	0.12666424	0.11622942	1.433986869	0.581910434
788	420	90000	50	240	0.000205459	1.753022471	23.95715579	278	1.265566035	0.810358229	0.000217382	3.05E-06	0.000106557	0.986183374	394.9632781	117.2942214	5.157154191	0.12727203	0.113213014	1.43210588	0.564565997
789	420	95000	50	240	0.000194646	1.753022471	23.95715579	278	1.303330023	0.789208307	0.000223869	3.13E-06	0.000106772	0.986204237	383.5796631	121.0970005	5.007657661	0.128127437	0.110824623	1.433878254	0.54931398
790	420	100000	50	240	0.000184913	1.753022471	23.95715579	278	1.336840391	0.767774712	0.000229624	3.30E-06	0.000106762	0.985832289	374.0546775	124.8044849	4.881928496	0.129074277	0.108772451	1.437544522	0.535497026
791	420	105000	50	240	0.000176108	1.753022471	23.95715579	278	1.371410769	0.748947308	0.000235563	3.29E-06	0.000107018	0.986225838	364.6367797	128.2871273	4.758803446	0.129629198	0.10668016	1.43752618	0.523249118
792	425	70000	50	240	0.000264162	1.753022471	23.95715579	278	1.086658669	0.891677202	0.000186652	3.37E-06	0.000104452	0.982265211	460.0323688	100.6238134	6.006956742	0.124140506	0.126471962	1.437704119	0.644527055
793	425	75000	50	240	0.000246551	1.753022471	23.95715579	278	1.136616517	0.868310555	0.000195233	3.36E-06	0.000104987	0.983080975	439.8438111	105.1246173	5.74263194	0.125277636	0.122531279	1.437666141	0.619354687
794	425	80000	50	240	0.000231142	1.753022471	23.95715579	278	1.186499162	0.847765243	0.000203801	3.15E-06	0.000105725	0.984782928	421.2893504	109.3044744	5.501022942	0.125952557	0.118741975	1.434028656	0.597490284
795	425	85000	50	240	0.000217545	1.753022471	23.95715579	278	1.232364002	0.826966691	0.000211679	3.05E-06	0.000106255	0.985805175	405.5848476	113.3461624	5.29617111	0.1266602	0.115444205	1.432159851	0.578134852
796	425	90000	50	240	0.000205459	1.753022471	23.95715579	278	1.274251743	0.805997779	0.000218874	3.04E-06	0.000106634	0.986279462	392.2710821	117.2625047	5.121958134	0.127427589	0.112642984	1.432094021	0.56112514
797	425	95000	50	240	0.000194646	1.753022471	23.95715579	278	1.311818618	0.784693168	0.000225327	3.13E-06	0.000106834	0.986298817	381.0974775	121.0665407	4.975068184	0.128268457	0.110275737	1.433865449	0.546077535
798	425	100000	50	240	0.000184913	1.753022471	23.95715579	278	1.345367736	0.763288255	0.000231089	3.30E-06	0.000106834	0.985920841	371.6836348	124.7665081	4.850957347	0.129215148	0.108259986	1.437545539	0.532461909
799	425	105000	50	240	0.000176108	1.753022471	23.95715579	278	1.379706798	0.744331594	0.000236988	3.28E-06	0.000107073	0.986348577	362.4440132	128.2501582	4.730091185	0.129758132	0.106183042	1.437520905	0.520372554
800	430	70000	50	240	0.000264162	1.753022471	23.95715579	278	1.095146767	0.887811044	0.00018811	3.37E-06	0.000104548	0.982400251	456.4672342	100.5919944	5.960419913	0.124341357	0.125792915	1.437699717	0.640123677
801	430	75000	50	240	0.000246551	1.753022471	23.95715579	278	1.145282032	0.864395044	0.000196721	3.36E-06	0.00010509	0.983206801	436.5161332	105.0895893	5.699238854	0.12547012	0.121895703	1.437670129	0.615271632
802	430	80000	50	240	0.000231142	1.753022471	23.95715579	278	1.195104419	0.843636136	0.000205279	3.15E-06	0.00010581	0.984896432	418.2560694	109.2719525	5.461251401	0.126126059	0.118125887	1.434020483	0.593661836
803	430	85000	50	240	0.000217545	1.753022471	23.95715579	278	1.239583122	0.821830891	0.000212919	3.14E-06	0.00010623	0.98545814	403.2796697	113.3585989	5.265268067	0.126987167	0.115029433	1.433965355	0.574631763
804	430	90000	50	240	0.000205459	1.753022471	23.95715579	278	1.282759672	0.801626697	0.000220335	3.04E-06	0.000106704	0.98637233	389.6693139	117.2278125	5.087935504	0.127577592	0.112084785	1.432079288	0.557768484
805	430	95000	50	240	0.000194646	1.753022471	23.95715579	278	1.320476036	0.7803891	0.000226814	3.13E-06	0.000106918	0.986393909	378.5987989	121.0290312	4.942632544	0.128420291	0.109755032	1.433863989	0.542925333
806	430	100000	50	240	0.000184913	1.753022471	23.95715579	278	1.353646045	0.758766375	0.000232511	3.29E-06	0.00010689	0.986047557	369.4103894	124.7310299	4.821219389	0.129347851	0.107747671	1.43754038	0.52948203
807	430	105000	50	240	0.000176108	1.753022471	23.95715579	278	1.388031731	0.739842078	0.000238417	3.28E-06	0.000107143	0.98642929	360.2699512	128.215961	4.701768419	0.129888718	0.105708866	1.437522564	0.517587997
808	435	70000	50	240	0.000264162	1.753022471	23.95715579	278	1.103565546	0.883974125	0.000189556	3.37E-06	0.000104641	0.982532163	452.9853607	100.5625949	5.914694617	0.124535112	0.12511765	1.437695043	0.635804228
809	435	75000	50	240	0.000246551	1.753022471	23.95715579	278	1.15371074	0.860387352	0.000198169	3.36E-06	0.000105171	0.983327462	433.3273226	105.0571851	5.65745449	0.125648493	0.121251098	1.437660871	0.611248285
810	435	80000	50	240	0.000231142	1.753022471	23.95715579	278	1.203664475	0.839571852	0.000206749	3.15E-06	0.000105898	0.985007482	415.2944759	109.2355073	5.422542656	0.126298083	0.117526683	1.434012784	0.589929007
811	435	85000	50	240	0.000217545	1.753022471	23.95715579	278	1.249467425	0.818509179	0.000214617	3.05E-06	0.000106409	0.986002377	400.0330912	113.2814429	5.223504147	0.126977815	0.114278638	1.432135558	0.571045569
812	435	90000	50	240	0.000205459	1.753022471	23.95715579	278	1.291145802	0.797281133	0.000221776	3.04E-06	0.000106767	0.986462824	387.1383267	117.1976121	5.054772827	0.127722465	0.111529868	1.432064928	0.554475124
813	435	95000	50	240	0.000194646	1.753022471	23.95715579	278	1.328724003	0.775938946	0.00022823	3.13E-06	0.000106976	0.986482969	376.2485386	120.9973093	4.911773146	0.128553858	0.109230202	1.433851447	0.539849379
814	435	100000	50	240	0.000184913	1.753022471	23.95715579	278	1.361779281	0.754269235	0.000233908	3.29E-06	0.000106944	0.986129731	367.2038795	124.6983554	4.792345474	0.129477083	0.107249977	1.437535139	0.526587306
815	435	105000	50	240	0.000176108	1.753022471	23.95715579	278	1.396117753	0.735329729	0.000239806	3.28E-06	0.0001072	0.986506833	358.1830782	128.1808883	4.674460954	0.130011559	0.105236639	1.437521086	0.514864897
816	440	70000	50	240	0.000264162	1.753022471	23.95715579	278	1.111845826	0.880120047	0.000190978	3.37E-06	0.000104728	0.982659971	449.6121997	100.5288313	5.870697577	0.124726845	0.124460893	1.437693293	0.631594924
817	440	75000	50	240	0.000246551	1.753022471	23.95715579	278	1.16225177	0.856562434	0.000199636	3.35E-06	0.00010527	0.983496399	430.1431943	105.0226405	5.616094162	0.125837144	0.120637079	1.437668598	0.607326219
818	440	80000	50	240	0.000231142	1.753022471	23.95715579	278	1.213539552	0.836477988	0.000208446	3.05E-06	0.000106088	0.985581526	411.8540361	109.1603346	5.378270396	0.126300407	0.11675784	1.432201856	0.586178767
819	440	85000	50	240	0.000217545	1.753022471	23.95715579	278	1.257950051	0.814384933	0.000216074	3.05E-06	0.000106496	0.98609829	397.3356265	113.2477439	5.188332221	0.127136605	0.113730897	1.43212735	0.567660616
820	440	90000	50	240	0.000205459	1.753022471	23.95715579	278	1.299611559	0.79308638	0.00022323	3.04E-06	0.000106854	0.9865529	384.6164302	117.162757	5.021866478	0.127870718	0.111010447	1.432059342	0.551309301
821	440	95000	50	240	0.000194646	1.753022471	23.95715579	278	1.336870506	0.771532973	0.00022963	3.13E-06	0.000107033	0.986571216	373.9556429	120.9666259	4.88163467	0.128685379	0.108716803	1.433839674	0.536844933
822	440	100000	50	240	0.000184913	1.753022471	23.95715579	278	1.369989097	0.749919149	0.000235318	3.29E-06	0.000107017	0.986211694	365.0031582	124.6642028	4.763640827	0.129607914	0.106776638	1.43753617	0.523786612
823	440	105000	50	240	0.000176108	1.753022471	23.95715579	278	1.404094191	0.730865179	0.000241176	3.27E-06	0.000107258	0.986622812	356.1480257	128.1451645	4.647894851	0.13013308	0.104780792	1.43751712	0.512217805
824	445	70000	50	240	0.000264162	1.753022471	23.95715579	278	1.120121298	0.876349346	0.000192399	3.36E-06	0.000104821	0.982836038	446.2908054	100.4966964	5.827287942	0.124915117	0.123819558	1.437692875	0.627483077
825	445	75000	50	240	0.000246551	1.753022471	23.95715579	278	1.170371178	0.852506719	0.000201031	3.35E-06	0.000105337	0.983609044	427.159305	104.9926806	5.576822208	0.126001092	0.120014388	1.437657765	0.603500642
826	445	80000	50	240	0.000231142	1.753022471	23.95715579	278	1.220448025	0.83148539	0.000209632	3.14E-06	0.000106061	0.985221763	409.5710433	109.1762468	5.347809096	0.126624269	0.116357181	1.433996869	0.582715611
827	445	85000	50	240	0.000217545	1.753022471	23.95715579	278	1.266306239	0.810270715	0.000217509	3.05E-06	0.000106573	0.986192006	394.7136811	113.2155264	5.154069013	0.127287069	0.11317805	1.432116536	0.564322031
828	445	90000	50	240	0.000205459	1.753022471	23.95715579	278	1.307781413	0.788805648	0.000224633	3.04E-06	0.000106916	0.98663889	382.2136134	117.1328911	4.990371838	0.128008519	0.110482149	1.432045168	0.548182305
829	445	95000	50	240	0.000194646	1.753022471	23.95715579	278	1.345036886	0.767240156	0.000231032	3.12E-06	0.000107099	0.986658279	371.6850204	120.9325175	4.852007211	0.128818435	0.108218466	1.433833882	0.533914539
830	445	100000	50	240	0.000184913	1.753022471	23.95715579	278	1.377983435	0.745551858	0.000236691	3.28E-06	0.000107077	0.986331682	362.885381	124.6284346	4.735999476	0.1297347	0.106306526	1.437535695	0.521039654
831	445	105000	50	240	0.000176108	1.753022471	23.95715579	278	1.411905808	0.726416131	0.000242518	3.27E-06	0.000107309	0.986695852	354.1772891	128.1103534	4.622077368	0.130249168	0.104325721	1.437515412	0.509621842
832	450	70000	50	240	0.000264162	1.753022471	23.95715579	278	1.128340624	0.872614791	0.000193811	3.36E-06	0.000104916	0.982958954	443.040144	100.4646715	5.784719378	0.125100826	0.123195729	1.437692724	0.623476578
833	450	75000	50	240	0.000246551	1.753022471	23.95715579	278	1.178544755	0.848584634	0.000202435	3.35E-06	0.000105416	0.983720874	424.1970244	104.960189	5.53809254	0.126170905	0.119415318	1.437652983	0.599765539
834	450	80000	50	240	0.000231142	1.753022471	23.95715579	278	1.228668432	0.827467685	0.000211044	3.14E-06	0.000106135	0.985324445	406.8309191	109.1424574	5.312090389	0.126784248	0.115786584	1.433988843	0.579220985
835	450	85000	50	240	0.000217545	1.753022471	23.95715579	278	1.274487414	0.806138724	0.000218914	3.04E-06	0.000106644	0.986282304	392.1799417	113.1853989	5.121002046	0.127435976	0.112642649	1.432107516	0.561075203
836	450	90000	50	240	0.000205459	1.753022471	23.95715579	278	1.315921025	0.784604473	0.000226031	3.04E-06	0.000106984	0.986723342	379.8493492	117.1020537	4.95942216	0.128146295	0.109971877	1.432035326	0.545140898
837	450	95000	50	240	0.000194646	1.753022471	23.95715579	278	1.353098907	0.762988301	0.000232417	3.12E-06	0.000107169	0.98674297	369.4702945	120.8992316	4.823176743	0.128951212	0.107744067	1.433825983	0.531079966
838	450	100000	50	240	0.000184913	1.753022471	23.95715579	278	1.385767	0.741167982	0.000238028	3.28E-06	0.000107126	0.986407413	360.8468916	124.5973176	4.709261232	0.129853249	0.105838443	1.437531214	0.518350198
839	450	105000	50	240	0.000176108	1.753022471	23.95715579	278	1.419654753	0.722036529	0.000243849	3.27E-06	0.000107367	0.986767509	352.2437831	128.0796565	4.596829391	0.130363886	0.103892431	1.437514485	0.507115651
840	455	70000	50	240	0.000264162	1.753022471	23.95715579	278	1.136647821	0.86903467	0.000195238	3.36E-06	0.000105021	0.983081401	439.8024881	100.4350768	5.742563069	0.125287283	0.122585853	1.437699746	0.619542501
841	455	75000	50	240	0.000246551	1.753022471	23.95715579	278	1.186685526	0.844723923	0.000203833	3.35E-06	0.000105497	0.98383072	421.2871722	104.9286201	5.500006556	0.126336339	0.118824749	1.437652461	0.596105351
842	455	80000	50	240	0.000231142	1.753022471	23.95715579	278	1.236725318	0.823421084	0.000212428	3.14E-06	0.000106204	0.985423576	404.1806047	109.1137636	5.27729916	0.126933869	0.115224441	1.433980318	0.575818851
843	455	85000	50	240	0.000217545	1.753022471	23.95715579	278	1.282560253	0.802029123	0.000220301	3.04E-06	0.000106711	0.986370436	389.7114191	113.1545657	5.088571751	0.127576086	0.112109246	1.432094017	0.557892874
844	455	90000	50	240	0.000205459	1.753022471	23.95715579	278	1.323988201	0.780456132	0.000227417	3.04E-06	0.000107054	0.986806207	377.5348004	117.0707044	4.929292111	0.128283278	0.109474819	1.432025875	0.542171255
845	455	95000	50	240	0.000194646	1.753022471	23.95715579	278	1.360958006	0.75871523	0.000233767	3.12E-06	0.000107225	0.986824713	367.3365444	120.870076	4.795182024	0.129075781	0.107265001	1.433816995	0.528287308
846	455	100000	50	240	0.000184913	1.753022471	23.95715579	278	1.393558894	0.736888403	0.000239367	3.28E-06	0.000107186	0.986482421	358.8290257	124.5652588	4.682911187	0.129972791	0.105389574	1.43753071	0.515743473
847	455	105000	50	240	0.000176108	1.753022471	23.95715579	278	1.430884907	0.719457835	0.000245778	3.11E-06	0.000107717	0.987516821	349.4076882	127.9706973	4.560724227	0.130130877	0.103201444	1.433728626	0.504778242
848	460	70000	50	240	0.000264162	1.753022471	23.95715579	278	1.144387555	0.865095367	0.000196568	3.36E-06	0.00010508	0.98319395	436.8282765	100.4065865	5.703448216	0.1254495	0.121960372	1.437682004	0.615693574
849	460	75000	50	240	0.000246551	1.753022471	23.95715579	278	1.194700816	0.840863454	0.00020521	3.35E-06	0.000105574	0.983937476	418.4609109	104.8971322	5.463090317	0.126501289	0.118253102	1.437649027	0.592541168
850	460	80000	50	240	0.000231142	1.753022471	23.95715579	278	1.244832505	0.819504033	0.000213821	3.14E-06	0.000106288	0.985523135	401.5483796	109.084146	5.242933877	0.127086855	0.11469109	1.433973991	0.572522445
851	460	85000	50	240	0.000217545	1.753022471	23.95715579	278	1.29049607	0.79792479	0.000221664	3.04E-06	0.000106775	0.986456102	387.3148811	113.1283723	5.057207772	0.127713166	0.111591697	1.432079402	0.554796756
852	460	90000	50	240	0.000205459	1.753022471	23.95715579	278	1.3318272	0.776261702	0.000228763	3.04E-06	0.000107111	0.986885879	375.312548	117.0429518	4.900165013	0.128409039	0.108979048	1.432012465	0.539269521
853	460	95000	50	240	0.000194646	1.753022471	23.95715579	278	1.368754469	0.754501806	0.000235106	3.12E-06	0.000107286	0.986905099	365.2439986	120.8388481	4.767831095	0.129197374	0.106801508	1.433812008	0.525579407
854	460	100000	50	240	0.000184913	1.753022471	23.95715579	278	1.40121552	0.732631418	0.000240682	3.27E-06	0.000107243	0.986595724	356.8680333	124.5297848	4.657333212	0.130090689	0.104950361	1.43752868	0.513193964
855	460	105000	50	240	0.000176108	1.753022471	23.95715579	278	1.440156231	0.715983035	0.000247371	3.03E-06	0.000107893	0.987902882	347.118261	127.9053876	4.531230593	0.130063429	0.102628507	1.431835308	0.502347096
856	465	70000	50	240	0.000264162	1.753022471	23.95715579	278	1.152343655	0.861409674	0.000197934	3.36E-06	0.000105168	0.983307997	433.8125547	100.37508	5.664104572	0.125623094	0.121373784	1.437681156	0.611954998
857	465	75000	50	240	0.000246551	1.753022471	23.95715579	278	1.202632748	0.837023628	0.000206572	3.34E-06	0.000105649	0.98408857	415.7011009	104.8685699	5.426933166	0.126656158	0.117683278	1.437646544	0.589048667
858	465	80000	50	240	0.000231142	1.753022471	23.95715579	278	1.252808957	0.81558388	0.000215191	3.14E-06	0.000106358	0.985618797	398.9918234	109.053919	5.209533441	0.127235921	0.114151264	1.433967832	0.569249355
859	465	85000	50	240	0.000217545	1.753022471	23.95715579	278	1.296845401	0.79296718	0.000222755	3.13E-06	0.000106733	0.98613195	385.4728415	113.1388196	5.032472842	0.12801852	0.111261942	1.433906375	0.55185983
860	465	90000	50	240	0.000205459	1.753022471	23.95715579	278	1.339702723	0.772183203	0.000230116	3.04E-06	0.000107182	0.986965163	373.1061289	117.0111559	4.871338924	0.128540169	0.108507864	1.432004994	0.536453521
861	465	95000	50	240	0.000194646	1.753022471	23.95715579	278	1.376430122	0.75031496	0.000236425	3.12E-06	0.000107346	0.986983015	363.2070217	120.8088393	4.741271983	0.129318315	0.106352881	1.433803517	0.522940538
862	465	100000	50	240	0.000184913	1.753022471	23.95715579	278	1.408728917	0.728393271	0.000241973	3.27E-06	0.000107295	0.986666286	354.9644321	124.498229	4.632405433	0.130204515	0.10451938	1.437526616	0.510705395
863	465	105000	50	240	0.000176108	1.753022471	23.95715579	278	1.445753274	0.71082963	0.000248332	3.10E-06	0.000107823	0.987656346	345.81373	127.911578	4.513669874	0.130342597	0.102382652	1.433715916	0.500074649
864	380	70000	60	240	0.000316994	1.733720851	30.6948511	278	1.005440129	0.927209146	0.000172701	3.42E-06	0.000127244	0.980581532	497.1841027	100.9352001	6.487475317	0.122725928	0.170115119	1.435806471	0.84859553
865	380	75000	60	240	0.000295861	1.733720851	30.6948511	278	1.054695926	0.905404847	0.000181162	3.42E-06	0.00012789	0.981471649	474.0007384	105.4458401	6.184106294	0.123950829	0.16425706	1.43585192	0.81307158
866	380	80000	60	240	0.00027737	1.733720851	30.6948511	278	1.103878869	0.886205238	0.000189609	3.18E-06	0.000128756	0.983525209	452.8163	109.6131642	5.908166078	0.124723991	0.158692039	1.432472511	0.782103666
867	380	85000	60	240	0.000261054	1.733720851	30.6948511	278	1.149655508	0.866708072	0.000197472	3.06E-06	0.000129396	0.984739187	434.7606801	113.6514799	5.672812657	0.12552197	0.153849788	1.430767229	0.754699286
868	380	90000	60	240	0.000246551	1.733720851	30.6948511	278	1.192039058	0.846995376	0.000204752	3.06E-06	0.000129877	0.985286848	419.3242892	117.5739532	5.471129858	0.126367814	0.149710131	1.430761967	0.730567311
869	380	95000	60	240	0.000233575	1.733720851	30.6948511	278	1.230428692	0.826697565	0.000211347	3.16E-06	0.000130127	0.985268881	406.306777	121.4021958	5.299944536	0.127261245	0.146142214	1.43247761	0.709137389
870	380	100000	60	240	0.000221896	1.733720851	30.6948511	278	1.265184923	0.806162846	0.000217316	3.36E-06	0.000130139	0.984774058	395.2416943	125.1364592	5.154099808	0.12824511	0.143062333	1.4359811	0.689719873
871	380	105000	60	240	0.000211329	1.733720851	30.6948511	278	1.300807447	0.788087321	0.000223435	3.35E-06	0.000130458	0.9852283	384.4310129	128.6240756	5.012905165	0.128853078	0.139995613	1.436000675	0.672478337
872	385	70000	60	240	0.000316994	1.733720851	30.6948511	278	1.014744927	0.923170452	0.000174299	3.42E-06	0.000127371	0.980756137	492.6258097	100.8976554	6.427825229	0.122964323	0.168980357	1.435818252	0.84165355
873	385	75000	60	240	0.000295861	1.733720851	30.6948511	278	1.064161686	0.90121886	0.000182787	3.41E-06	0.000128004	0.981686064	469.785034	105.4078212	6.128868395	0.12417481	0.163167019	1.435860176	0.806559976
874	385	80000	60	240	0.00027737	1.733720851	30.6948511	278	1.11352143	0.881906874	0.000191266	3.18E-06	0.000128874	0.983670819	448.8955541	109.5757107	5.856957687	0.124935864	0.157670206	1.432479539	0.776042108
875	385	85000	60	240	0.000261054	1.733720851	30.6948511	278	1.159348739	0.862254121	0.000199137	3.06E-06	0.000129508	0.984867776	431.1259848	113.6138005	5.625349563	0.125719971	0.152885666	1.430767939	0.749036298
876	385	90000	60	240	0.000246551	1.733720851	30.6948511	278	1.201538332	0.842255905	0.000206384	3.06E-06	0.000129946	0.985404405	416.0093085	117.5410786	5.427427921	0.126541462	0.148750659	1.430751634	0.725178453
877	385	95000	60	240	0.000233575	1.733720851	30.6948511	278	1.240235038	0.822088065	0.000213031	3.16E-06	0.000130235	0.985390794	403.0942537	121.3623521	5.257926643	0.12743869	0.145263008	1.432486089	0.704111739
878	385	100000	60	240	0.000221896	1.733720851	30.6948511	278	1.274903891	0.801448907	0.000218986	3.36E-06	0.000130239	0.984888417	392.2286383	125.0954521	5.11491024	0.128417852	0.142231593	1.435992782	0.684987504
879	385	105000	60	240	0.000211329	1.733720851	30.6948511	278	1.315033961	0.78594173	0.000225879	3.05E-06	0.000131041	0.986686171	380.150698	128.4248964	4.958636844	0.128532056	0.138705298	1.43070459	0.668173981
880	390	70000	60	240	0.000316994	1.733720851	30.6948511	278	1.024014662	0.919203495	0.000175891	3.42E-06	0.000127504	0.980926993	488.1670411	100.8609405	6.36949359	0.123200512	0.167877487	1.435833243	0.834901767
881	390	75000	60	240	0.000295861	1.733720851	30.6948511	278	1.073556008	0.897084524	0.000184401	3.41E-06	0.000128129	0.981843449	465.6746357	105.367676	6.075346759	0.124397049	0.162129431	1.435874904	0.800278766
882	390	80000	60	240	0.00027737	1.733720851	30.6948511	278	1.123009642	0.877599558	0.000192896	3.17E-06	0.000128984	0.983811466	445.1032719	109.5390557	5.807359845	0.1251405	0.156670838	1.43248292	0.770142412
883	390	85000	60	240	0.000261054	1.733720851	30.6948511	278	1.165040685	0.85505546	0.000200115	3.39E-06	0.000129172	0.983333928	429.17372	113.7534059	5.59771119	0.126373045	0.152465948	1.435938487	0.743440152
884	390	90000	60	240	0.000246551	1.733720851	30.6948511	278	1.211152888	0.837726864	0.000208036	3.06E-06	0.000130052	0.985521831	412.7070445	117.503477	5.384295292	0.126723545	0.147854572	1.430753076	0.720005943
885	390	95000	60	240	0.000233575	1.733720851	30.6948511	278	1.249660454	0.817350062	0.00021465	3.16E-06	0.000130313	0.985505981	400.0540227	121.3259551	5.218255261	0.127607634	0.144400108	1.43247851	0.699224377
886	390	100000	60	240	0.000221896	1.733720851	30.6948511	278	1.284363354	0.796693001	0.000220611	3.35E-06	0.000130329	0.985042039	389.3397902	125.0518653	5.077124539	0.128579645	0.141421248	1.436003682	0.680414768
887	390	105000	60	240	0.000211329	1.733720851	30.6948511	278	1.319883947	0.778464152	0.000226712	3.34E-06	0.000130643	0.985481543	378.8745317	128.5408325	4.940460317	0.129170169	0.138432027	1.436022873	0.66369658
888	395	70000	60	240	0.000316994	1.733720851	30.6948511	278	1.033069308	0.915144917	0.000177447	3.42E-06	0.000127601	0.981091078	483.8889716	100.8289413	6.313529736	0.12342376	0.166756052	1.435836448	0.828218392
889	395	75000	60	240	0.000295861	1.733720851	30.6948511	278	1.082829045	0.892951112	0.000185994	3.41E-06	0.000128237	0.981996156	461.6872215	105.3343017	6.023141086	0.124609152	0.161084379	1.435882353	0.7940949
890	395	80000	60	240	0.00027737	1.733720851	30.6948511	278	1.133650605	0.874263645	0.000194723	3.06E-06	0.000129211	0.984522903	440.8736796	109.4444088	5.752754587	0.12518966	0.155477942	1.430777867	0.764255695
891	395	85000	60	240	0.000261054	1.733720851	30.6948511	278	1.178397703	0.853441163	0.000202409	3.06E-06	0.000129721	0.985114707	424.1572965	113.539824	5.534258815	0.126099389	0.151012194	1.430769868	0.73813752
892	395	90000	60	240	0.000246551	1.733720851	30.6948511	278	1.220597618	0.833196709	0.000209658	3.06E-06	0.000130145	0.985635847	409.5137387	117.4659206	5.342544764	0.126899057	0.146970686	1.430750403	0.714946025
893	395	95000	60	240	0.000233575	1.733720851	30.6948511	278	1.259083443	0.812729607	0.000216268	3.16E-06	0.000130404	0.985619783	397.0600464	121.2859099	5.179117367	0.127774434	0.14356341	1.432481589	0.694474391
894	395	100000	60	240	0.000221896	1.733720851	30.6948511	278	1.293575618	0.791904636	0.000222193	3.35E-06	0.000130396	0.985146956	386.5670098	125.0161134	5.040804683	0.128731907	0.140607475	1.436004514	0.675914336
895	395	105000	60	240	0.000211329	1.733720851	30.6948511	278	1.328993891	0.773584609	0.000228277	3.34E-06	0.000130706	0.985579642	376.2772753	128.5038841	4.90639959	0.129314314	0.137665504	1.436023031	0.659466645
896	400	70000	60	240	0.000316994	1.733720851	30.6948511	278	1.042194279	0.911250341	0.000179014	3.42E-06	0.000127736	0.981253494	479.6528539	100.7914498	6.258235493	0.123651227	0.165716384	1.435853403	0.821831694
897	400	75000	60	240	0.000295861	1.733720851	30.6948511	278	1.091951338	0.888799266	0.000187561	3.41E-06	0.000128343	0.982143886	457.8306924	105.2972684	5.972741798	0.12481656	0.160078116	1.435890954	0.788110753
898	400	80000	60	240	0.00027737	1.733720851	30.6948511	278	1.141776088	0.869150467	0.000196119	3.17E-06	0.00012921	0.984084321	437.788177	109.4663147	5.711895308	0.125539681	0.154751097	1.432493784	0.758812834
899	400	85000	60	240	0.000261054	1.733720851	30.6948511	278	1.187771997	0.849093614	0.00020402	3.06E-06	0.000129822	0.985233459	420.8099271	113.5055408	5.490474946	0.12628269	0.150103684	1.43076946	0.732881738
900	400	90000	60	240	0.000246551	1.733720851	30.6948511	278	1.230142743	0.828853085	0.000211297	3.05E-06	0.000130271	0.98574857	406.3362974	117.4289829	5.301266384	0.127079973	0.14614275	1.430759339	0.710089361
901	400	95000	60	240	0.000233575	1.733720851	30.6948511	278	1.268400133	0.808158167	0.000217869	3.15E-06	0.000130498	0.985731391	394.143557	121.2492315	5.141036834	0.127937672	0.142754505	1.432482826	0.689871393
902	400	100000	60	240	0.000221896	1.733720851	30.6948511	278	1.302804519	0.787250966	0.000223778	3.35E-06	0.000130484	0.985250608	383.8285341	124.9763958	5.00504198	0.12888673	0.139837653	1.436014809	0.671580368
903	400	105000	60	240	0.000211329	1.733720851	30.6948511	278	1.33812798	0.768845567	0.000229846	3.34E-06	0.000130788	0.98567667	373.7086326	128.4668956	4.872866656	0.129459901	0.136927554	1.436031176	0.655372185
904	405	70000	60	240	0.000316994	1.733720851	30.6948511	278	1.051113179	0.907274552	0.000180546	3.42E-06	0.000127845	0.981409608	475.5834678	100.757383	6.205038343	0.123867225	0.164674424	1.435861682	0.815557294
905	405	75000	60	240	0.000295861	1.733720851	30.6948511	278	1.101180229	0.884836756	0.000189146	3.41E-06	0.000128469	0.982290866	453.9940913	105.2606983	5.922666364	0.12502478	0.159104409	1.435907474	0.782274613
906	405	80000	60	240	0.00027737	1.733720851	30.6948511	278	1.148523658	0.863153383	0.000197278	3.40E-06	0.000129019	0.983078391	435.3199566	109.545229	5.678201721	0.126038125	0.15416683	1.435947465	0.753240157
907	405	85000	60	240	0.000261054	1.733720851	30.6948511	278	1.197025491	0.844770006	0.000205609	3.06E-06	0.00012992	0.985348885	417.5570946	113.472965	5.447985266	0.126462321	0.149217666	1.430769668	0.727767902
908	405	90000	60	240	0.000246551	1.733720851	30.6948511	278	1.239263015	0.824328675	0.000212864	3.05E-06	0.00013035	0.985855197	403.3459757	117.3944167	5.262090724	0.127243186	0.145293145	1.430752733	0.705286131
909	405	95000	60	240	0.000233575	1.733720851	30.6948511	278	1.277547894	0.8035933	0.00021944	3.15E-06	0.000130581	0.985839015	391.3213099	121.2154095	5.104104521	0.128093801	0.141951432	1.43248266	0.6853652
910	405	100000	60	240	0.000221896	1.733720851	30.6948511	278	1.311941729	0.782661615	0.000225348	3.35E-06	0.000130574	0.985351861	381.1552105	124.9380442	4.970276294	0.129041104	0.139091752	1.436024509	0.667364187
911	405	105000	60	240	0.000211329	1.733720851	30.6948511	278	1.350285413	0.765892777	0.000231934	3.14E-06	0.000131214	0.986646219	370.2680845	128.3296869	4.828956741	0.129277145	0.135904361	1.432469245	0.65159115
912	410	70000	60	240	0.000316994	1.733720851	30.6948511	278	1.060032453	0.903384132	0.000182078	3.42E-06	0.000127958	0.981563144	471.5823458	100.72475	6.152627354	0.124078686	0.163644593	1.435874778	0.809407527
913	410	75000	60	240	0.000295861	1.733720851	30.6948511	278	1.110176081	0.880785948	0.000190691	3.40E-06	0.000128576	0.982482444	450.3157457	105.2238831	5.874563542	0.125224954	0.158145189	1.435915827	0.776580661
914	410	80000	60	240	0.00027737	1.733720851	30.6948511	278	1.160059162	0.860757408	0.000199259	3.17E-06	0.000129422	0.984342321	430.8890343	109.3950715	5.621804473	0.125916651	0.152923859	1.43250101	0.748078577
915	410	85000	60	240	0.000261054	1.733720851	30.6948511	278	1.206101217	0.840424731	0.000207168	3.06E-06	0.000130012	0.985460595	414.4152056	113.439217	5.406837082	0.126632081	0.148351035	1.430767412	0.722800289
916	410	90000	60	240	0.000246551	1.733720851	30.6948511	278	1.248389862	0.819921827	0.000214432	3.05E-06	0.000130443	0.985960676	400.3972196	117.3604572	5.223621325	0.127405508	0.144474967	1.430752238	0.700630849
917	410	95000	60	240	0.000233575	1.733720851	30.6948511	278	1.286590039	0.799079062	0.000220993	3.15E-06	0.000130667	0.985943546	388.5710825	121.1794301	5.068256334	0.128249736	0.141180471	1.432486814	0.680996934
918	410	100000	60	240	0.000221896	1.733720851	30.6948511	278	1.320845623	0.778042087	0.000226877	3.34E-06	0.000130651	0.985491949	378.5856894	124.8999212	4.936645616	0.129184886	0.138352266	1.436030358	0.663253304
919	410	105000	60	240	0.000211329	1.733720851	30.6948511	278	1.355835824	0.759401811	0.000232887	3.33E-06	0.000130923	0.985902793	368.8274352	128.3915241	4.809075012	0.129736081	0.135496292	1.436041436	0.647484838
920	415	70000	60	240	0.000316994	1.733720851	30.6948511	278	1.068812557	0.899490944	0.000183586	3.41E-06	0.000128065	0.981764316	467.7089054	100.6888549	6.102094367	0.124287488	0.162651545	1.435881978	0.803432911
921	415	75000	60	240	0.000295861	1.733720851	30.6948511	278	1.119024557	0.876713408	0.000192211	3.40E-06	0.000128668	0.982618564	446.7553292	105.1905314	5.827980442	0.125413916	0.157185322	1.43592376	0.770991909
922	415	80000	60	240	0.00027737	1.733720851	30.6948511	278	1.168901991	0.856489434	0.000200778	3.17E-06	0.000129496	0.984464381	427.629577	109.3648374	5.57902481	0.126090064	0.152005956	1.43249639	0.742843882
923	415	85000	60	240	0.000261054	1.733720851	30.6948511	278	1.213766137	0.835243329	0.000208484	3.16E-06	0.00012998	0.98505864	411.8564238	113.4594891	5.372738868	0.126959608	0.14771802	1.4324983	0.718057448
924	415	90000	60	240	0.000246551	1.733720851	30.6948511	278	1.257294957	0.815476091	0.000215961	3.05E-06	0.000130523	0.986062084	397.5613456	117.327284	5.186405613	0.127561171	0.143674225	1.430748499	0.696095968
925	415	95000	60	240	0.000233575	1.733720851	30.6948511	278	1.295504878	0.794593075	0.000222524	3.15E-06	0.000130751	0.986045985	385.8971264	121.1428477	5.033297754	0.128398916	0.140423766	1.432488328	0.676744512
926	415	100000	60	240	0.000221896	1.733720851	30.6948511	278	1.329603691	0.77345211	0.000228381	3.34E-06	0.00013072	0.985586114	376.091811	124.8647406	4.904050608	0.129325774	0.137627897	1.436034385	0.65923214
927	415	105000	60	240	0.000211329	1.733720851	30.6948511	278	1.36949842	0.757443434	0.000235234	3.04E-06	0.00013151	0.987230675	365.0312378	128.2100575	4.761035926	0.129383226	0.134332499	1.43069038	0.643894832
928	420	70000	60	240	0.000316994	1.733720851	30.6948511	278	1.077597932	0.895685862	0.000185095	3.41E-06	0.000128184	0.981910294	463.8962757	100.6559742	6.05228279	0.124492177	0.161684248	1.435895676	0.797617803
929	420	75000	60	240	0.000295861	1.733720851	30.6948511	278	1.127828133	0.872706521	0.000193723	3.40E-06	0.000128766	0.982751886	443.2684086	105.1585628	5.782422031	0.125603197	0.156259308	1.435929778	0.765556303
930	420	80000	60	240	0.00027737	1.733720851	30.6948511	278	1.177810493	0.852373644	0.000202308	3.17E-06	0.000129596	0.984585745	424.3953841	109.3310913	5.536685867	0.126267514	0.151136001	1.432500291	0.737793626
931	420	85000	60	240	0.000261054	1.733720851	30.6948511	278	1.223975912	0.831861662	0.000210238	3.06E-06	0.000130191	0.9856763	408.363435	113.3728007	5.327721271	0.126964281	0.146679726	1.430764109	0.713225615
932	420	90000	60	240	0.000246551	1.733720851	30.6948511	278	1.266106678	0.811079111	0.000217475	3.05E-06	0.000130601	0.986160925	394.8028308	117.2960878	5.150236967	0.127715204	0.142888199	1.430743447	0.691662232
933	420	95000	60	240	0.000233575	1.733720851	30.6948511	278	1.304215219	0.790090357	0.000224021	3.15E-06	0.000130821	0.986144637	383.3197932	121.1116445	4.999544244	0.128541479	0.139677351	1.432484268	0.672586949
934	420	100000	60	240	0.000221896	1.733720851	30.6948511	278	1.3382074	0.76888339	0.000229859	3.34E-06	0.000130782	0.985677469	373.6736498	124.8323447	4.872348346	0.129461006	0.136913025	1.436036198	0.655306239
935	420	105000	60	240	0.000211329	1.733720851	30.6948511	278	1.378028726	0.752795539	0.000236699	3.04E-06	0.000131574	0.987312306	362.7713905	128.1784928	4.731491263	0.129510984	0.133663841	1.430684454	0.640221446
936	425	70000	60	240	0.000316994	1.733720851	30.6948511	278	1.086143073	0.891769083	0.000186563	3.41E-06	0.000128273	0.982050081	460.2470543	100.6245372	6.004476389	0.124685644	0.16071381	1.43590041	0.791895219
937	425	75000	60	240	0.000295861	1.733720851	30.6948511	278	1.136554003	0.868735196	0.000195222	3.40E-06	0.000128867	0.982882057	439.8655525	105.1249761	5.737959187	0.125788926	0.155361383	1.435939324	0.760274196
938	425	80000	60	240	0.00027737	1.733720851	30.6948511	278	1.186601968	0.848272488	0.000203819	3.17E-06	0.000129691	0.984703768	421.2512704	109.2992372	5.495704558	0.126440251	0.150286834	1.432503536	0.732865116
939	425	85000	60	240	0.000261054	1.733720851	30.6948511	278	1.232883998	0.827716491	0.000211768	3.05E-06	0.000130302	0.985781546	405.4129545	113.3391523	5.289253418	0.127130251	0.14589823	1.430768738	0.708676066
940	425	90000	60	240	0.000246551	1.733720851	30.6948511	278	1.274971026	0.80681892	0.000218997	3.05E-06	0.000130693	0.986259189	392.0496161	117.2636099	5.11432067	0.127866843	0.142124259	1.430746865	0.687341059
941	425	95000	60	240	0.000233575	1.733720851	30.6948511	278	1.312955018	0.785716554	0.000225522	3.15E-06	0.000130909	0.986241873	380.7681101	121.0774342	4.96628746	0.128686459	0.138962376	1.43248957	0.66855786
942	425	100000	60	240	0.000221896	1.733720851	30.6948511	278	1.34675541	0.764395085	0.000231328	3.33E-06	0.000130857	0.985809135	371.3017354	124.7954825	4.841489279	0.129596667	0.136230819	1.436044959	0.65151834
943	425	105000	60	240	0.000211329	1.733720851	30.6948511	278	1.38147432	0.745583514	0.000237291	3.32E-06	0.00013113	0.986201795	361.9817632	128.2850616	4.719623724	0.130125687	0.133495102	1.436056344	0.636471621
944	430	70000	60	240	0.000316994	1.733720851	30.6948511	278	1.097120961	0.889865076	0.000188449	3.18E-06	0.000128681	0.983422415	455.5448792	100.4764461	5.944343691	0.12457865	0.15943687	1.432500802	0.786463887
945	430	75000	60	240	0.000295861	1.733720851	30.6948511	278	1.145181642	0.864780174	0.000196704	3.40E-06	0.000128964	0.983008835	436.5519647	105.0932166	5.694604945	0.125969118	0.154478828	1.43594811	0.75511572
946	430	80000	60	240	0.00027737	1.733720851	30.6948511	278	1.195339752	0.844222198	0.000205319	3.16E-06	0.000129792	0.984820452	418.1721431	109.2673694	5.455413232	0.126609066	0.149459809	1.432508174	0.728072997
947	430	85000	60	240	0.000261054	1.733720851	30.6948511	278	1.240007822	0.822504307	0.000212992	3.16E-06	0.000130232	0.985388412	403.1407964	113.3613516	5.258683297	0.127438333	0.145289044	1.432501354	0.704226822
948	430	90000	60	240	0.000246551	1.733720851	30.6948511	278	1.283532052	0.802472145	0.000220468	3.05E-06	0.00013077	0.986352567	389.4346744	117.2303578	5.080232419	0.128014458	0.141384483	1.430742291	0.683156417
949	430	95000	60	240	0.000233575	1.733720851	30.6948511	278	1.321452296	0.78129917	0.000226981	3.14E-06	0.000130982	0.986336002	378.3195656	121.0430089	4.934310115	0.128824035	0.138259264	1.432488403	0.664628536
950	430	100000	60	240	0.000221896	1.733720851	30.6948511	278	1.355226999	0.759967597	0.000232783	3.33E-06	0.000130937	0.985896583	368.9805241	124.7603611	4.811186419	0.129729495	0.135572221	1.436053795	0.647844335
951	430	105000	60	240	0.000211329	1.733720851	30.6948511	278	1.389770821	0.741062272	0.000238716	3.31E-06	0.000131197	0.986323783	359.8205953	128.2450575	4.691422807	0.130250635	0.13286221	1.436062773	0.632992746
952	435	70000	60	240	0.000316994	1.733720851	30.6948511	278	1.103154384	0.884148945	0.000189485	3.41E-06	0.000128482	0.982321989	453.1505883	100.5594103	5.911874219	0.125069279	0.158879187	1.435918556	0.78095562
953	435	75000	60	240	0.000295861	1.733720851	30.6948511	278	1.153702098	0.860838445	0.000198167	3.39E-06	0.000129062	0.983180936	433.3281696	105.0577251	5.652522421	0.126145914	0.153625876	1.435957846	0.75010672
954	435	80000	60	240	0.00027737	1.733720851	30.6948511	278	1.203849234	0.840119929	0.000206781	3.16E-06	0.00012987	0.984931112	415.216452	109.2365827	5.416753878	0.126770502	0.148635177	1.432507821	0.723365029
955	435	85000	60	240	0.000261054	1.733720851	30.6948511	278	1.250020869	0.819258856	0.000214712	3.05E-06	0.00013045	0.985979289	399.8641041	113.2789783	5.216458117	0.127433791	0.14431505	1.430760112	0.699756716
956	435	90000	60	240	0.000246551	1.733720851	30.6948511	278	1.291986777	0.798157497	0.00022192	3.05E-06	0.000130839	0.986443972	386.8861861	117.2006497	5.04677873	0.128155942	0.140648216	1.430737436	0.679042924
957	435	95000	60	240	0.000233575	1.733720851	30.6948511	278	1.329877277	0.776943497	0.000228428	3.14E-06	0.000131056	0.986428172	375.9227323	121.0110418	4.902983405	0.128959046	0.137571217	1.432488419	0.66079026
958	435	100000	60	240	0.000221896	1.733720851	30.6948511	278	1.363452892	0.755506658	0.000234196	3.33E-06	0.000130993	0.985980482	366.7542147	124.7242068	4.782014273	0.129855909	0.13490876	1.43605545	0.644211753
959	435	105000	60	240	0.000211329	1.733720851	30.6948511	278	1.39799446	0.736608719	0.000240129	3.31E-06	0.000131271	0.986403165	357.7037107	128.2138837	4.663869296	0.130373346	0.132254966	1.436071576	0.629628276
960	440	70000	60	240	0.000316994	1.733720851	30.6948511	278	1.111551781	0.880380894	0.000190927	3.40E-06	0.000128583	0.982503718	449.7275617	100.5261902	5.867109662	0.125253799	0.157983795	1.435931159	0.775665343
961	440	75000	60	240	0.000295861	1.733720851	30.6948511	278	1.162168126	0.856946643	0.000199622	3.39E-06	0.000129152	0.98330148	430.1717674	105.0265632	5.61133237	0.12631944	0.152775836	1.43596524	0.745162924
962	440	80000	60	240	0.00027737	1.733720851	30.6948511	278	1.212357524	0.836103386	0.000208243	3.16E-06	0.00012996	0.985041119	412.3026168	109.2056038	5.378651349	0.12693138	0.147839085	1.432509862	0.718784666
963	440	85000	60	240	0.000261054	1.733720851	30.6948511	278	1.258492393	0.81511827	0.000216167	3.05E-06	0.000130538	0.986075759	397.1635996	113.245556	5.18141329	0.127585113	0.143574789	1.430760127	0.695512179
964	440	90000	60	240	0.000246551	1.733720851	30.6948511	278	1.300423939	0.793933277	0.000223369	3.05E-06	0.000130922	0.986533506	384.376016	117.1695445	5.0140778	0.128296194	0.139943015	1.430737698	0.67506576
965	440	95000	60	240	0.000233575	1.733720851	30.6948511	278	1.338193741	0.772625768	0.000229857	3.14E-06	0.000131126	0.986517865	373.5863548	120.9791578	4.87249315	0.129091587	0.136894956	1.432488591	0.657034513
966	440	100000	60	240	0.000221896	1.733720851	30.6948511	278	1.371628442	0.751121706	0.0002356	3.32E-06	0.000131063	0.986104135	364.5679773	124.6930138	4.753511525	0.129979971	0.134273962	1.436062303	0.640712195
967	440	105000	60	240	0.000211329	1.733720851	30.6948511	278	1.405991765	0.732138619	0.000241502	3.31E-06	0.000131321	0.986479421	355.668814	128.1819569	4.637279974	0.130490507	0.131636907	1.436073672	0.626283305
968	445	70000	60	240	0.000316994	1.733720851	30.6948511	278	1.119952378	0.876702218	0.00019237	3.40E-06	0.000128693	0.982632681	446.3545755	100.4962673	5.823023288	0.125437824	0.15711348	1.435944986	0.770500573
969	445	75000	60	240	0.000295861	1.733720851	30.6948511	278	1.170445631	0.853005828	0.000201043	3.39E-06	0.000129235	0.98341755	427.1297868	104.9967494	5.571563299	0.126485475	0.151945876	1.435968626	0.740368289
970	445	80000	60	240	0.00027737	1.733720851	30.6948511	278	1.220735708	0.832090634	0.000209682	3.16E-06	0.000130047	0.985147863	409.4730177	109.1748898	5.341745059	0.12708756	0.147062359	1.432512505	0.714328967
971	445	85000	60	240	0.000261054	1.733720851	30.6948511	278	1.266809143	0.810967451	0.000217595	3.05E-06	0.000130611	0.986169029	394.5561925	113.2184924	5.147217974	0.127728023	0.142830601	1.430755435	0.691331592
972	445	90000	60	240	0.000246551	1.733720851	30.6948511	278	1.30864315	0.78967441	0.000224781	3.05E-06	0.000130989	0.986620103	381.9617988	117.1387048	4.982568137	0.128431922	0.13924678	1.430731947	0.671171128
973	445	95000	60	240	0.000233575	1.733720851	30.6948511	278	1.346259444	0.768259822	0.000231242	3.14E-06	0.000131179	0.986604247	371.3479686	120.9498549	4.843025666	0.129215706	0.136223962	1.432483992	0.653364052
974	445	100000	60	240	0.000221896	1.733720851	30.6948511	278	1.37965687	0.746756741	0.000236979	3.32E-06	0.000131124	0.986183879	362.4462798	124.6577242	4.725794221	0.130100811	0.133647697	1.436067143	0.637281147
975	445	105000	60	240	0.000211329	1.733720851	30.6948511	278	1.413818616	0.727681478	0.000242847	3.30E-06	0.000131382	0.986593377	353.699559	128.1478742	4.611445632	0.13060039	0.13105307	1.436077587	0.623104359
976	450	70000	60	240	0.000316994	1.733720851	30.6948511	278	1.128109521	0.872914531	0.000193772	3.40E-06	0.000128775	0.982756172	443.1273968	100.4680395	5.78077803	0.12561097	0.156240252	1.435947587	0.765417636
977	450	75000	60	240	0.000295861	1.733720851	30.6948511	278	1.178761711	0.849177643	0.000202472	3.39E-06	0.000129328	0.983532658	424.1166227	104.9663986	5.532138929	0.126650072	0.151135629	1.435980271	0.735676021
978	450	80000	60	240	0.00027737	1.733720851	30.6948511	278	1.229052038	0.828126455	0.00021111	3.16E-06	0.000130135	0.985252455	406.7024434	109.1431685	5.305595364	0.127242934	0.146307838	1.432514623	0.709974455
979	450	85000	60	240	0.000261054	1.733720851	30.6948511	278	1.275127847	0.806914258	0.000219024	3.05E-06	0.0001307	0.986260873	391.9821925	113.1855139	5.113705434	0.127874316	0.142126086	1.43075704	0.687293779
980	450	90000	60	240	0.000246551	1.733720851	30.6948511	278	1.316926361	0.785546352	0.000226204	3.05E-06	0.000131074	0.986706653	379.5592457	117.1076871	4.951111419	0.128566162	0.13856978	1.430734666	0.667379424
981	450	95000	60	240	0.000233575	1.733720851	30.6948511	278	1.354499213	0.764096095	0.000232658	3.14E-06	0.00013127	0.986691143	369.0888116	120.9184908	4.813782057	0.129347599	0.135600215	1.432492139	0.64984061
982	450	100000	60	240	0.000221896	1.733720851	30.6948511	278	1.38764203	0.742468951	0.000238351	3.32E-06	0.000131198	0.986262315	360.3603646	124.6280845	4.698638129	0.130222545	0.133052171	1.436074921	0.633968932
983	450	105000	60	240	0.000211329	1.733720851	30.6948511	278	1.425111251	0.725045363	0.000244786	3.12E-06	0.000131808	0.987400341	350.8249082	128.031054	4.574968971	0.130384193	0.130183244	1.432465985	0.620172805
984	455	70000	60	240	0.000316994	1.733720851	30.6948511	278	1.136253921	0.869203464	0.00019517	3.40E-06	0.000128868	0.982877575	439.9514747	100.4387377	5.739375413	0.125785401	0.155403463	1.435956175	0.760484677
985	455	75000	60	240	0.000295861	1.733720851	30.6948511	278	1.186971815	0.845362627	0.000203882	3.39E-06	0.000129422	0.983644679	421.1832697	104.9343646	5.493922646	0.126813213	0.150354096	1.435979114	0.73111877
986	455	80000	60	240	0.00027737	1.733720851	30.6948511	278	1.237235738	0.824159199	0.000212516	3.16E-06	0.000130215	0.985355207	404.0123903	109.1158854	5.270366276	0.127389944	0.145555187	1.43251536	0.705710822
987	455	85000	60	240	0.000261054	1.733720851	30.6948511	278	1.283278746	0.802844275	0.000220424	3.05E-06	0.000130776	0.986350012	389.4924585	113.1580659	5.081148437	0.128012434	0.141419944	1.430754785	0.683323159
988	455	90000	60	240	0.000246551	1.733720851	30.6948511	278	1.32493893	0.781352424	0.00022758	3.05E-06	0.000131138	0.986788885	377.2637655	117.079699	4.921159342	0.128695319	0.137905021	1.43072926	0.663669743
989	455	95000	60	240	0.000233575	1.733720851	30.6948511	278	1.36238564	0.759822634	0.000234012	3.14E-06	0.000131332	0.986773722	366.95209	120.8886071	4.785769933	0.129464845	0.13496938	1.432490064	0.646381096
990	455	100000	60	240	0.000221896	1.733720851	30.6948511	278	1.395398978	0.738153888	0.000239683	3.31E-06	0.000131252	0.986378208	358.3568976	124.5957778	4.67246606	0.130336909	0.132454172	1.436076946	0.630704801
991	455	105000	60	240	0.000211329	1.733720851	30.6948511	278	1.429242564	0.718952126	0.000245496	3.30E-06	0.000131491	0.986745773	349.8915787	128.0880499	4.561594772	0.130819612	0.129908103	1.43608327	0.616891406
992	460	70000	60	240	0.000316994	1.733720851	30.6948511	278	1.144278502	0.865480948	0.000196549	3.40E-06	0.000128957	0.982995664	436.8664737	100.4097822	5.698981591	0.12595282	0.15458031	1.435961349	0.75567208
993	460	75000	60	240	0.000295861	1.733720851	30.6948511	278	1.195005826	0.841503048	0.000205262	3.38E-06	0.000129495	0.983800002	418.3518249	104.9058383	5.45679162	0.12696718	0.149563031	1.43599127	0.72660963
994	460	80000	60	240	0.00027737	1.733720851	30.6948511	278	1.245295229	0.82019765	0.0002139	3.16E-06	0.000130289	0.98545377	401.3977074	109.0870604	5.236208052	0.12753575	0.144823478	1.432515494	0.701545622
995	460	85000	60	240	0.000261054	1.733720851	30.6948511	278	1.29131619	0.798792678	0.000221805	3.05E-06	0.000130847	0.986436942	387.0681398	113.1312781	5.04941377	0.128146334	0.140725953	1.430751806	0.679440108
996	460	90000	60	240	0.000246551	1.733720851	30.6948511	278	1.33296359	0.777257361	0.000228959	3.05E-06	0.000131217	0.986870744	374.9924652	117.0503552	4.891462259	0.128823099	0.13726144	1.430730665	0.660071991
997	460	95000	60	240	0.000233575	1.733720851	30.6948511	278	1.370232052	0.755624319	0.00023536	3.14E-06	0.000131395	0.98685479	364.8506162	120.8577018	4.758320485	0.129585532	0.1343561	1.432490257	0.642991779
998	460	100000	60	240	0.000221896	1.733720851	30.6948511	278	1.403065032	0.733886166	0.000241	3.31E-06	0.000131308	0.986451639	356.3986574	124.5655965	4.646845897	0.1304479	0.131869701	1.436081525	0.627525965
999	460	105000	60	240	0.000211329	1.733720851	30.6948511	278	1.440267234	0.716335312	0.00024739	3.12E-06	0.00013191	0.98754409	347.1325711	127.9744671	4.526559218	0.130592094	0.129061661	1.432460666	0.614120074
1000	465	70000	60	240	0.000316994	1.733720851	30.6948511	278	1.152209443	0.861768045	0.000197911	3.39E-06	0.000129037	0.983159547	433.8596774	100.3791527	5.659633058	0.126115854	0.153763578	1.435968178	0.750936183
1001	465	75000	60	240	0.000295861	1.733720851	30.6948511	278	1.20303588	0.837727111	0.000206641	3.38E-06	0.000129583	0.983906371	415.5595549	104.8756665	5.420383888	0.127122717	0.148809365	1.436003844	0.722253534
1002	465	80000	60	240	0.00027737	1.733720851	30.6948511	278	1.253281219	0.816274963	0.000215272	3.16E-06	0.00013037	0.985550889	398.8400241	109.0568187	5.202785226	0.127677146	0.144114183	1.432517281	0.69750554
1003	465	85000	60	240	0.000261054	1.733720851	30.6948511	278	1.29775477	0.79387847	0.000222911	3.15E-06	0.000130784	0.986071826	385.2020534	113.1456715	5.024362458	0.128440085	0.140256417	1.432509552	0.675744419
1004	465	90000	60	240	0.000246551	1.733720851	30.6948511	278	1.340790595	0.773137382	0.000230303	3.05E-06	0.000131281	0.986949491	372.803284	117.0221828	4.862870411	0.128945743	0.136625187	1.430725617	0.656540013
1005	465	95000	60	240	0.000233575	1.733720851	30.6948511	278	1.378044034	0.751498562	0.000236702	3.13E-06	0.000131471	0.986935085	362.7821251	120.8278594	4.731309208	0.129703031	0.133765476	1.432494551	0.63971202
1006	465	100000	60	240	0.000221896	1.733720851	30.6948511	278	1.410638402	0.729664202	0.000242301	3.31E-06	0.000131367	0.986523405	354.4849815	124.5358929	4.621849294	0.130557933	0.131305678	1.436085822	0.624440547
1007	465	105000	60	240	0.000211329	1.733720851	30.6948511	278	1.444163999	0.710356005	0.000248059	3.29E-06	0.000131594	0.98691063	346.2662821	128.0253733	4.514313712	0.13102803	0.128818457	1.436090586	0.610995474
1008	380	70000	70	240	0.000369826	1.726	33.39	278	1.006406382	0.928753849	0.000172867	3.46E-06	0.000151629	0.980377367	496.7018416	100.8992874	6.475553734	0.123325108	0.208590234	1.434614807	1.010246344
1009	380	75000	70	240	0.000345171	1.726	33.39	278	1.056090527	0.907204053	0.000181401	3.45E-06	0.000152312	0.98133632	473.3713325	105.4091872	6.170716001	0.124512715	0.200981278	1.434698491	0.967055141
1010	380	80000	70	240	0.000323598	1.726	33.39	278	1.105364524	0.887954557	0.000189865	3.19E-06	0.000153236	0.983460957	452.2052472	109.568214	5.895063788	0.125249808	0.193842744	1.431455541	0.929555082
1011	380	85000	70	240	0.000304563	1.726	33.39	278	1.151336966	0.868489246	0.000197761	3.07E-06	0.000153907	0.984728439	434.1241527	113.6050961	5.659364865	0.126015663	0.187621454	1.429832726	0.896347353
1012	380	90000	70	240	0.000287643	1.726	33.39	278	1.194090569	0.848922736	0.000205105	3.06E-06	0.000154418	0.985280416	418.6030413	117.5331215	5.456445265	0.126831533	0.182298529	1.429864649	0.867121528
1013	380	95000	70	240	0.000272504	1.726	33.39	278	1.232923504	0.828815832	0.000211775	3.18E-06	0.000154685	0.985223599	405.484528	121.3648433	5.284364727	0.127705785	0.177752787	1.431547983	0.841261057
1014	380	100000	70	240	0.000258879	1.726	33.39	278	1.268032162	0.808386423	0.000217806	3.40E-06	0.000154647	0.984629712	394.3547822	125.1146	5.137750757	0.128657702	0.17377661	1.434946404	0.817766435
1015	380	105000	70	240	0.000246551	1.726	33.39	278	1.306922562	0.792122871	0.000224486	3.16E-06	0.000155398	0.98610328	382.5549581	128.4876994	4.984783828	0.128939486	0.169553162	1.43157822	0.797285321
1016	385	70000	70	240	0.000369826	1.726	33.39	278	1.015803344	0.924776799	0.000174481	3.46E-06	0.000151767	0.980555353	492.1076655	100.8622685	6.415547141	0.123556622	0.207118279	1.434636927	1.001815943
1017	385	75000	70	240	0.000345171	1.726	33.39	278	1.065562744	0.902994471	0.000183028	3.45E-06	0.000152425	0.981499158	469.1639007	105.3730761	6.115487976	0.124722506	0.199565464	1.434712562	0.959173266
1018	385	80000	70	240	0.000323598	1.726	33.39	278	1.115083662	0.883693261	0.000191534	3.19E-06	0.000153365	0.983608384	448.2642369	109.5315559	5.843642931	0.125455121	0.192530349	1.431470804	0.922227471
1019	385	85000	70	240	0.000304563	1.726	33.39	278	1.159935583	0.863220295	0.000199238	3.19E-06	0.000153892	0.984258023	430.96718	113.6322093	5.617385984	0.1263577	0.186626274	1.431504636	0.889611798
1020	385	90000	70	240	0.000287643	1.726	33.39	278	1.203818523	0.844322326	0.000206776	3.06E-06	0.00015452	0.985400766	415.2205367	117.4969679	5.41227965	0.127010749	0.181117333	1.429866041	0.860679952
1021	385	95000	70	240	0.000272504	1.726	33.39	278	1.2426443	0.824120223	0.000213445	3.17E-06	0.00015478	0.985344381	402.3126435	121.326656	5.243062507	0.127877159	0.176632612	1.431553073	0.835194252
1022	385	100000	70	240	0.000258879	1.726	33.39	278	1.277816599	0.803682367	0.000219486	3.39E-06	0.000154758	0.984789749	391.3351376	125.0717487	5.098480304	0.12882481	0.172728599	1.434966676	0.812088372
1023	385	105000	70	240	0.000246551	1.726	33.39	278	1.313587381	0.785525653	0.00022563	3.38E-06	0.000155084	0.985240819	380.6917671	128.5627479	4.959461268	0.129402899	0.168890885	1.435000836	0.791636945
1024	390	70000	70	240	0.000369826	1.726	33.39	278	1.024908223	0.920645904	0.000176045	3.46E-06	0.000151867	0.980724771	487.7366528	100.8283017	6.358386596	0.123776343	0.205652248	1.434643616	0.99357051
1025	390	75000	70	240	0.000345171	1.726	33.39	278	1.074863535	0.898761458	0.000184626	3.45E-06	0.000152526	0.981656352	465.1047785	105.3374571	6.062465617	0.124930509	0.198190742	1.434720758	0.951501387
1026	390	80000	70	240	0.000323598	1.726	33.39	278	1.124654246	0.879425791	0.000193178	3.19E-06	0.000153481	0.983751225	444.4500073	109.4949568	5.79377841	0.125652899	0.191243308	1.431480952	0.915073577
1027	390	85000	70	240	0.000304563	1.726	33.39	278	1.169572647	0.858826194	0.000200893	3.19E-06	0.000154001	0.984391922	427.4163745	113.5960453	5.570969564	0.126544701	0.185403889	1.431513018	0.882910017
1028	390	90000	70	240	0.000287643	1.726	33.39	278	1.213413597	0.839749823	0.000208424	3.06E-06	0.000154618	0.985517784	411.9373443	117.4605547	5.369388111	0.127184221	0.179965263	1.429869747	0.854417429
1029	390	95000	70	240	0.000272504	1.726	33.39	278	1.252225782	0.819451357	0.000215091	3.17E-06	0.000154873	0.985461969	399.2343725	121.2909854	5.202667392	0.128038798	0.175530678	1.431559363	0.829299463
1030	390	100000	70	240	0.000258879	1.726	33.39	278	1.287236173	0.798868305	0.000221104	3.39E-06	0.000154832	0.984899374	388.471423	125.0333108	5.061011386	0.128976905	0.17167974	1.434972828	0.806530285
1031	390	105000	70	240	0.000246551	1.726	33.39	278	1.323006044	0.780667197	0.000227248	3.38E-06	0.000155155	0.985344364	377.9814136	128.5288236	4.923994122	0.129548787	0.167886407	1.435007551	0.786364089
1032	395	70000	70	240	0.000369826	1.726	33.39	278	1.034294286	0.916854834	0.000177657	3.46E-06	0.000152019	0.980896327	483.3111374	100.7918187	6.300660319	0.124002154	0.204251125	1.434672867	0.985537644
1033	395	75000	70	240	0.000345171	1.726	33.39	278	1.084375483	0.894802854	0.000186259	3.45E-06	0.000152669	0.981814252	461.0254669	105.3005943	6.00923511	0.125142173	0.196870228	1.434747533	0.94404012
1034	395	80000	70	240	0.000323598	1.726	33.39	278	1.134102773	0.875170816	0.000194801	3.19E-06	0.000153592	0.983890015	440.7475452	109.4600681	5.7453677	0.125845346	0.189981309	1.431491602	0.908102376
1035	395	85000	70	240	0.000304563	1.726	33.39	278	1.180374408	0.855359106	0.000202749	3.07E-06	0.000154258	0.985106488	423.4454542	113.4985236	5.519889232	0.126577081	0.183978339	1.429861685	0.876288158
1036	395	90000	70	240	0.000287643	1.726	33.39	278	1.222970298	0.835268468	0.000210065	3.06E-06	0.000154726	0.98563258	408.7184691	117.424131	5.327371136	0.127355964	0.178849444	1.429876788	0.848334732
1037	395	95000	70	240	0.000272504	1.726	33.39	278	1.261759158	0.814875151	0.000216728	3.17E-06	0.000154975	0.985577395	396.2179478	121.2539026	5.163386147	0.128203178	0.174474552	1.431567455	0.82357867
1038	395	100000	70	240	0.000258879	1.726	33.39	278	1.296676851	0.794193171	0.000222726	3.39E-06	0.000154921	0.985007695	385.6430259	124.9963133	5.024104373	0.129132261	0.170666005	1.434988034	0.801117926
1039	395	105000	70	240	0.000246551	1.726	33.39	278	1.33227169	0.77585373	0.00022884	3.37E-06	0.000155235	0.985487274	375.3524997	128.4883013	4.889595168	0.129691161	0.166927688	1.435016826	0.781295248
1040	400	70000	70	240	0.000369826	1.726	33.39	278	1.043428139	0.912943497	0.000179226	3.46E-06	0.000152137	0.981060399	479.0809787	100.7583655	6.245344256	0.12421737	0.202855215	1.434689731	0.977669817
1041	400	75000	70	240	0.000345171	1.726	33.39	278	1.0934718	0.890603896	0.000187822	3.45E-06	0.000152767	0.981962859	457.1907843	105.2653668	5.95914638	0.125339671	0.195566499	1.434756167	0.936786243
1042	400	80000	70	240	0.000323598	1.726	33.39	278	1.143416304	0.870919599	0.000196401	3.19E-06	0.000153707	0.984024562	437.1578461	109.4238306	5.698493298	0.126034316	0.188776262	1.431499324	0.901380631
1043	400	85000	70	240	0.000304563	1.726	33.39	278	1.189802626	0.851021885	0.000204368	3.06E-06	0.000154361	0.985226863	420.0902165	113.4648915	5.476035429	0.126751619	0.182809192	1.429866388	0.869923488
1044	400	90000	70	240	0.000287643	1.726	33.39	278	1.232448137	0.83084721	0.000211693	3.06E-06	0.000154834	0.985744902	405.575437	117.3901989	5.286349407	0.127524455	0.177758488	1.429884362	0.842399533
1045	400	95000	70	240	0.000272504	1.726	33.39	278	1.271139421	0.81031497	0.000218339	3.17E-06	0.000155064	0.985689318	393.2941011	121.2199101	5.125171547	0.128359789	0.173425658	1.431574056	0.817971871
1046	400	100000	70	240	0.000258879	1.726	33.39	278	1.305998299	0.78956388	0.000224327	3.38E-06	0.000155014	0.985156363	382.8904468	124.9587398	4.988187014	0.12928284	0.169685692	1.435000274	0.79588175
1047	400	105000	70	240	0.000246551	1.726	33.39	278	1.341444549	0.771105891	0.000230415	3.37E-06	0.000155312	0.985585046	372.7856549	128.4524862	4.856112281	0.129833128	0.165991672	1.435027033	0.776341755
1048	405	70000	70	240	0.000369826	1.726	33.39	278	1.052546693	0.909126974	0.000180792	3.45E-06	0.000152284	0.981274628	474.9311398	100.7197636	6.191304642	0.124432248	0.201541756	1.434715018	0.970133481
1049	405	75000	70	240	0.000345171	1.726	33.39	278	1.102661656	0.886577156	0.0001894	3.44E-06	0.000152888	0.982161377	453.3808695	105.2274572	5.909425866	0.125538139	0.194304547	1.434774603	0.929714968
1050	405	80000	70	240	0.000323598	1.726	33.39	278	1.152677719	0.866735646	0.000197992	3.19E-06	0.000153803	0.984156387	433.645734	109.3930287	5.652523007	0.12621657	0.187548435	1.431506801	0.894696315
1051	405	85000	70	240	0.000304563	1.726	33.39	278	1.199111706	0.846705309	0.000205967	3.06E-06	0.000154464	0.985343016	416.8291131	113.4317366	5.433459967	0.126926483	0.18168189	1.429873071	0.863749799
1052	405	90000	70	240	0.000287643	1.726	33.39	278	1.241638645	0.826342735	0.000213272	3.06E-06	0.000154909	0.985852686	402.5734864	117.3576037	5.247040792	0.127682495	0.176666524	1.429882747	0.836567442
1053	405	95000	70	240	0.000272504	1.726	33.39	278	1.280417077	0.805804885	0.000219933	3.17E-06	0.000155161	0.985799312	390.4443588	121.1846653	5.088019982	0.128515921	0.172419908	1.431582871	0.812552844
1054	405	100000	70	240	0.000258879	1.726	33.39	278	1.315121039	0.78493133	0.000225894	3.38E-06	0.000155103	0.985257814	380.2343046	124.9205068	4.953577342	0.129427881	0.168737876	1.435010894	0.79081202
1055	405	105000	70	240	0.000246551	1.726	33.39	278	1.350608141	0.766474525	0.000231989	3.37E-06	0.000155416	0.985681448	370.2562095	128.4120321	4.823312807	0.129976506	0.165107219	1.435045429	0.771589418
1056	410	70000	70	240	0.000369826	1.726	33.39	278	1.061421067	0.905178393	0.000182317	3.45E-06	0.000152383	0.981428348	470.9608469	100.6878242	6.139273658	0.124632203	0.200199336	1.434725484	0.962651584
1057	410	75000	70	240	0.000345171	1.726	33.39	278	1.111720309	0.882559075	0.000190956	3.44E-06	0.000152996	0.982304163	449.6870087	105.194456	5.861221045	0.125730274	0.193057382	1.434791565	0.922789527
1058	410	80000	70	240	0.000323598	1.726	33.39	278	1.161836482	0.862577839	0.000199565	3.19E-06	0.000153916	0.984285034	430.2275949	109.3586904	5.607978044	0.12639607	0.186390729	1.431517976	0.888294757
1059	410	85000	70	240	0.000304563	1.726	33.39	278	1.208271661	0.842400213	0.000207541	3.06E-06	0.000154563	0.985455522	413.669305	113.3984287	5.392130621	0.12709181	0.180578095	1.429874679	0.857750299
1060	410	90000	70	240	0.000287643	1.726	33.39	278	1.251005746	0.822068255	0.000214881	3.06E-06	0.000155035	0.985960037	399.5592271	117.323826	5.207781176	0.127846715	0.175646359	1.429897623	0.830979967
1061	410	95000	70	240	0.000272504	1.726	33.39	278	1.289414061	0.801229465	0.000221478	3.17E-06	0.000155238	0.98590333	387.7199677	121.1497089	5.052397544	0.128661075	0.171431458	1.431585537	0.807281828
1062	410	100000	70	240	0.000258879	1.726	33.39	278	1.324098911	0.780327993	0.000227436	3.38E-06	0.000155183	0.985356301	377.6560542	124.8847909	4.919888596	0.129569105	0.167802787	1.43502378	0.78585754
1063	410	105000	70	240	0.000246551	1.726	33.39	278	1.359335975	0.761706391	0.000233488	3.36E-06	0.000155468	0.985813686	367.8787046	128.3767851	4.792077346	0.130102141	0.164201634	1.435049071	0.766892775
1064	415	70000	70	240	0.000369826	1.726	33.39	278	1.070287295	0.901315646	0.00018384	3.45E-06	0.000152494	0.981579369	467.0599193	100.6561548	6.088272952	0.124831232	0.198895589	1.434740593	0.955369071
1065	415	75000	70	240	0.000345171	1.726	33.39	278	1.120746232	0.87860481	0.000192507	3.44E-06	0.000153101	0.982444232	446.0658432	105.1628152	5.813930621	0.125919738	0.191828283	1.43480165	0.91599033
1066	415	80000	70	240	0.000323598	1.726	33.39	278	1.170874189	0.858431058	0.000201117	3.19E-06	0.000154009	0.984410247	426.9070308	109.3265735	5.564551154	0.126570271	0.185231648	1.431524843	0.881972937
1067	415	85000	70	240	0.000304563	1.726	33.39	278	1.217437489	0.838200058	0.000209115	3.06E-06	0.000154678	0.985566588	410.5550324	113.3645971	5.35158609	0.127260901	0.17951949	1.429888157	0.851921812
1068	415	90000	70	240	0.000287643	1.726	33.39	278	1.25984746	0.817552931	0.0002164	3.06E-06	0.000155102	0.986060885	396.7551257	117.2906024	5.171037119	0.127993922	0.174618647	1.429894629	0.825504091
1069	415	95000	70	240	0.000272504	1.726	33.39	278	1.298436816	0.796782319	0.000223028	3.17E-06	0.000155332	0.98600744	385.0256727	121.1149943	5.017193763	0.128806674	0.170474297	1.431593846	0.802159239
1070	415	100000	70	240	0.000258879	1.726	33.39	278	1.332934208	0.775753282	0.000228954	3.37E-06	0.000155256	0.985494396	375.152634	124.8497804	4.887172894	0.129705536	0.166884887	1.435032739	0.781013369
1071	415	105000	70	240	0.000246551	1.726	33.39	278	1.368214262	0.75714416	0.000235013	3.36E-06	0.000155566	0.985904444	365.4913486	128.3410758	4.761071838	0.130238008	0.163360769	1.43506622	0.762392449
1072	420	70000	70	240	0.000369826	1.726	33.39	278	1.079068835	0.897481832	0.000185348	3.45E-06	0.000152606	0.981726501	463.2594378	100.6241395	6.038690508	0.125026804	0.197633362	1.434756785	0.948293841
1073	420	75000	70	240	0.000345171	1.726	33.39	278	1.12957754	0.874594798	0.000194024	3.44E-06	0.000153213	0.982579103	442.5787557	105.1276476	5.768396089	0.126100765	0.190659797	1.434819315	0.909489082
1074	420	80000	70	240	0.000323598	1.726	33.39	278	1.179898912	0.854377066	0.000202667	3.18E-06	0.000154127	0.984533343	423.6419823	109.2935089	5.522013427	0.126744234	0.184133634	1.431536646	0.87589762
1075	420	85000	70	240	0.000304563	1.726	33.39	278	1.226334686	0.833916282	0.000210643	3.06E-06	0.000154761	0.985672832	407.5765356	113.3344927	5.312577034	0.127417217	0.17845306	1.429888999	0.846195503
1076	420	90000	70	240	0.000287643	1.726	33.39	278	1.268912265	0.813294056	0.000217957	3.06E-06	0.000155217	0.986162043	393.9208349	117.257235	5.134181622	0.128149626	0.173650825	1.429903679	0.820211693
1077	420	95000	70	240	0.000272504	1.726	33.39	278	1.307260966	0.792321349	0.000224544	3.16E-06	0.000155412	0.986107618	382.426635	121.082076	4.983243604	0.128947299	0.169534449	1.431598293	0.797154852
1078	420	100000	70	240	0.000258879	1.726	33.39	278	1.341606675	0.771193982	0.000230443	3.37E-06	0.000155321	0.985586772	372.7273936	124.8169224	4.855432511	0.129837189	0.165986694	1.43503749	0.776292096
1079	420	105000	70	240	0.000246551	1.726	33.39	278	1.376744626	0.75249339	0.000236479	3.36E-06	0.000155618	0.985990602	363.2264972	128.3087837	4.731410459	0.130360726	0.162499506	1.435068517	0.757925266
1080	425	70000	70	240	0.000369826	1.726	33.39	278	1.087768929	0.893670979	0.000186842	3.45E-06	0.000152724	0.981869968	459.5546973	100.5903379	5.990268053	0.125218708	0.196417128	1.434776545	0.941436506
1081	425	75000	70	240	0.000345171	1.726	33.39	278	1.138356813	0.870639072	0.000195532	3.44E-06	0.000153306	0.982711135	439.1658185	105.0978399	5.72380812	0.126279582	0.189480987	1.434830593	0.903025882
1082	425	80000	70	240	0.000323598	1.726	33.39	278	1.18877251	0.850305819	0.000204191	3.18E-06	0.000154233	0.984652991	420.4799136	109.2616085	5.480714785	0.126911514	0.183050892	1.431548615	0.869954882
1083	425	85000	70	240	0.000304563	1.726	33.39	278	1.233823327	0.828813182	0.00021193	3.18E-06	0.000154697	0.985235274	405.1600942	113.3609841	5.280357084	0.127726062	0.177656146	1.431569897	0.840711935
1084	425	90000	70	240	0.000287643	1.726	33.39	278	1.277628339	0.808911173	0.000219454	3.06E-06	0.000155288	0.986258362	391.2334766	117.227386	5.098991344	0.128292079	0.172668339	1.429902984	0.814991139
1085	425	95000	70	240	0.000272504	1.726	33.39	278	1.315925219	0.787871588	0.000226032	3.16E-06	0.000155483	0.986202911	379.9085905	121.0505569	4.95029577	0.129082532	0.168609574	1.431601938	0.792267585
1086	425	100000	70	240	0.000258879	1.726	33.39	278	1.350200699	0.766700377	0.000231919	3.37E-06	0.000155394	0.985677188	370.3548113	124.7825733	4.824467759	0.129967007	0.165116316	1.435048449	0.771710284
1087	425	105000	70	240	0.000246551	1.726	33.39	278	1.385332479	0.747995	0.000237954	3.35E-06	0.000155711	0.986117097	360.9745851	128.2717697	4.702016088	0.130485816	0.161697084	1.435087225	0.75367398
1088	430	70000	70	240	0.000369826	1.726	33.39	278	1.096440542	0.889927338	0.000188332	3.45E-06	0.000152839	0.982010825	455.920573	100.5598731	5.942916878	0.125408559	0.195214423	1.434792142	0.934692981
1089	430	75000	70	240	0.000345171	1.726	33.39	278	1.147028352	0.866693817	0.000197021	3.43E-06	0.000153411	0.982888586	435.846031	105.0627164	5.680436447	0.126453143	0.188357243	1.434844824	0.896812902
1090	430	80000	70	240	0.000323598	1.726	33.39	278	1.197574233	0.846276082	0.000205703	3.18E-06	0.000154335	0.984770221	417.3897191	109.2308423	5.440394386	0.127075753	0.181983508	1.431559142	0.864131655
1091	430	85000	70	240	0.000304563	1.726	33.39	278	1.242591713	0.82465389	0.000213436	3.17E-06	0.000154801	0.985345053	402.3011492	113.3266078	5.242955106	0.12787792	0.176670235	1.431580171	0.835343578
1092	430	90000	70	240	0.000287643	1.726	33.39	278	1.286240051	0.804565854	0.000220933	3.06E-06	0.000155357	0.986352391	388.6140477	117.1974203	5.064704216	0.128431754	0.171707748	1.429901362	0.809891754
1093	430	95000	70	240	0.000272504	1.726	33.39	278	1.324574793	0.783517487	0.000227518	3.16E-06	0.000155571	0.986299614	377.4276528	121.0196142	4.91792654	0.129218552	0.167724261	1.431609993	0.787539484
1094	430	100000	70	240	0.000258879	1.726	33.39	278	1.358847267	0.762345791	0.000233405	3.36E-06	0.000155506	0.985808713	367.99801	124.7443033	4.793929394	0.130101301	0.164312738	1.4350679	0.76735205
1095	430	105000	70	240	0.000246551	1.726	33.39	278	1.396824955	0.745102777	0.000239928	3.15E-06	0.000156191	0.987058259	357.9311765	128.1391948	4.663296937	0.130288437	0.160563175	1.431628653	0.749778751
1096	435	70000	70	240	0.000369826	1.726	33.39	278	1.104733191	0.885962368	0.000189756	3.44E-06	0.000152905	0.982194248	452.4986206	100.529246	5.898100759	0.125583315	0.194004529	1.434791082	0.928078353
1097	435	75000	70	240	0.000345171	1.726	33.39	278	1.155625306	0.862783675	0.000198498	3.43E-06	0.00015351	0.983013747	432.6039586	105.0316271	5.638070203	0.126623573	0.187249965	1.43485911	0.890717622
1098	435	80000	70	240	0.000323598	1.726	33.39	278	1.206130897	0.842180192	0.000207173	3.18E-06	0.000154411	0.984882358	414.4288149	109.2010569	5.40163702	0.127231522	0.180927288	1.431561377	0.858426051
1099	435	85000	70	240	0.000304563	1.726	33.39	278	1.252547208	0.821346245	0.000215146	3.06E-06	0.000155033	0.985977813	399.0472784	113.2427123	5.201200025	0.127873236	0.175449562	1.429900069	0.829947457
1100	435	90000	70	240	0.000287643	1.726	33.39	278	1.295043381	0.800447361	0.000222445	3.06E-06	0.000155477	0.986447576	385.9723472	117.1651684	5.030524782	0.128581396	0.170818798	1.429915113	0.80501216
1101	435	95000	70	240	0.000272504	1.726	33.39	278	1.333059859	0.779169464	0.000228975	3.16E-06	0.000155654	0.986391741	375.025168	120.9865728	4.886590931	0.129349912	0.16686266	1.431616324	0.782943818
1102	435	100000	70	240	0.000258879	1.726	33.39	278	1.367091523	0.757863851	0.000234821	3.36E-06	0.000155556	0.985893081	365.7785863	124.7153552	4.764800005	0.130221111	0.163467181	1.435073908	0.762971486
1103	435	105000	70	240	0.000246551	1.726	33.39	278	1.401813306	0.738938331	0.000240785	3.35E-06	0.000155837	0.986278084	356.7301681	128.2052966	4.646653006	0.130722309	0.160120366	1.435100771	0.745418032
1104	440	70000	70	240	0.000369826	1.726	33.39	278	1.113254839	0.88227455	0.00019122	3.44E-06	0.000153022	0.982328162	449.0352636	100.498781	5.853063629	0.125766858	0.192863049	1.434809056	0.921676881
1105	440	75000	70	240	0.000345171	1.726	33.39	278	1.164194767	0.858942667	0.00019997	3.43E-06	0.000153614	0.983136676	429.4198867	105.0008361	5.596452767	0.126791558	0.186166756	1.434875727	0.884759496
1106	440	80000	70	240	0.000323598	1.726	33.39	278	1.214796932	0.838250472	0.000208662	3.18E-06	0.000154523	0.984994359	411.4725482	109.16963	5.363240397	0.127392791	0.179928568	1.431575791	0.852922064
1107	440	85000	70	240	0.000304563	1.726	33.39	278	1.26107035	0.817207709	0.00021661	3.06E-06	0.000155123	0.986074459	396.3502931	113.2113018	5.165883767	0.128016228	0.17449706	1.429907081	0.824816292
1108	440	90000	70	240	0.000287643	1.726	33.39	278	1.303337712	0.7961028	0.00022387	3.06E-06	0.000155533	0.986535701	383.5159874	117.1355953	4.998207601	0.128708804	0.169897944	1.429910443	0.800173854
1109	440	95000	70	240	0.000272504	1.726	33.39	278	1.341348442	0.77480703	0.000230399	3.16E-06	0.000155713	0.986482784	372.7076407	120.9572955	4.856299189	0.12947592	0.165996826	1.431617181	0.778398684
1110	440	100000	70	240	0.000258879	1.726	33.39	278	1.375254497	0.753441928	0.000236223	3.36E-06	0.000155613	0.985975633	363.607251	124.6844732	4.736340367	0.130340184	0.162652785	1.435078866	0.758720851
1111	440	105000	70	240	0.000246551	1.726	33.39	278	1.409836619	0.734452674	0.000242163	3.34E-06	0.000155889	0.986395278	354.6997576	128.1740559	4.620122932	0.130833452	0.15934929	1.435104847	0.741420946
1112	445	70000	70	240	0.000369826	1.726	33.39	278	1.121545746	0.878489591	0.000192644	3.44E-06	0.000153111	0.982456498	445.7161872	100.4694086	5.809434736	0.125936696	0.191720887	1.434820686	0.915393753
1113	445	75000	70	240	0.000345171	1.726	33.39	278	1.172568168	0.855046558	0.000201408	3.43E-06	0.000153699	0.98325506	426.3536064	104.9712454	5.556463718	0.126954711	0.185099573	1.434885702	0.878925932
1114	445	80000	70	240	0.000323598	1.726	33.39	278	1.223118415	0.834166097	0.000210091	3.18E-06	0.000154591	0.985100752	408.6732072	109.1415004	5.32639875	0.127536495	0.178910277	1.431575137	0.847490081
1115	445	85000	70	240	0.000304563	1.726	33.39	278	1.269545215	0.813135601	0.000218065	3.06E-06	0.00015521	0.9861692	393.7044809	113.1839046	5.131399784	0.128159857	0.173558197	1.429911439	0.819765387
1116	445	90000	70	240	0.000287643	1.726	33.39	278	1.311735196	0.791923582	0.000225312	3.05E-06	0.000155615	0.986624339	381.0607232	117.1065655	4.966150121	0.12884225	0.16901598	1.429915403	0.79547275
1117	445	95000	70	240	0.000272504	1.726	33.39	278	1.349767081	0.770622104	0.000231845	3.16E-06	0.000155809	0.986572912	370.3828867	120.9258281	4.82617661	0.129608429	0.165183314	1.431628338	0.774022943
1118	445	100000	70	240	0.000258879	1.726	33.39	278	1.383370521	0.749098759	0.000237617	3.35E-06	0.000155686	0.986097681	361.4738089	124.6495342	4.70866527	0.130460406	0.161880346	1.435089167	0.754624619
1119	445	105000	70	240	0.000246551	1.726	33.39	278	1.42118127	0.731737064	0.000244111	3.14E-06	0.000156389	0.987298273	351.7961264	128.0467501	4.583285169	0.130629794	0.158286529	1.43163931	0.73786242
1120	450	70000	70	240	0.000369826	1.726	33.39	278	1.129904177	0.874830949	0.00019408	3.44E-06	0.00015322	0.982584042	442.4193379	100.4396902	5.766532286	0.126109554	0.190619941	1.434836941	0.909267638
1121	450	75000	70	240	0.000345171	1.726	33.39	278	1.180898048	0.851203456	0.000202839	3.42E-06	0.000153798	0.983418905	423.3463833	104.9389596	5.517136706	0.127112581	0.184071138	1.434899566	0.873289669
1122	450	80000	70	240	0.000323598	1.726	33.39	278	1.231493894	0.830215681	0.000211529	3.18E-06	0.000154687	0.985206551	405.9041342	109.1124713	5.290184568	0.127686169	0.177947859	1.431583729	0.842248767
1123	450	85000	70	240	0.000304563	1.726	33.39	278	1.277783666	0.809002837	0.000219481	3.06E-06	0.000155284	0.986260265	391.1660949	113.1529461	5.098212302	0.128295881	0.172644396	1.429912848	0.814869563
1124	450	90000	70	240	0.000287643	1.726	33.39	278	1.319917805	0.787709001	0.000226718	3.05E-06	0.000155682	0.986709106	378.6983153	117.0794761	4.935218123	0.128968859	0.168145912	1.42991528	0.790880637
1125	450	95000	70	240	0.000272504	1.726	33.39	278	1.357780304	0.766296312	0.000233221	3.15E-06	0.000155873	0.986657775	368.1968227	120.8941397	4.797483464	0.129724327	0.164374148	1.431628943	0.769770497
1126	450	100000	70	240	0.000258879	1.726	33.39	278	1.391386016	0.744796906	0.000238994	3.35E-06	0.000155755	0.986176674	359.3911951	124.6193841	4.681462626	0.130576441	0.161114635	1.435101814	0.75061046
1127	450	105000	70	240	0.000246551	1.726	33.39	278	1.425666624	0.725676985	0.000244882	3.34E-06	0.000156019	0.986544303	350.7607525	128.1102372	4.568755993	0.13105569	0.157892884	1.435122216	0.733799585
1128	455	70000	70	240	0.000369826	1.726	33.39	278	1.13815733	0.871176174	0.000195497	3.44E-06	0.000153326	0.982708094	439.2115191	100.4093724	5.724527188	0.126275706	0.189542302	1.434856599	0.903299978
1129	455	75000	70	240	0.000345171	1.726	33.39	278	1.189123071	0.8473708	0.000204252	3.42E-06	0.000153881	0.983531723	420.418338	104.9103519	5.478823789	0.127265996	0.183042979	1.434910815	0.867716771
1130	455	80000	70	240	0.000323598	1.726	33.39	278	1.239764534	0.826283225	0.00021295	3.17E-06	0.000154773	0.985309753	403.1862159	109.0840398	5.254850457	0.127831582	0.176995625	1.431592242	0.837097626
1131	455	85000	70	240	0.000304563	1.726	33.39	278	1.284548606	0.804064522	0.000220643	3.17E-06	0.000155205	0.985847486	389.1610027	113.1788566	5.071245246	0.128582599	0.171975369	1.431606189	0.810166156
1132	455	90000	70	240	0.000287643	1.726	33.39	278	1.328035477	0.783551995	0.000228112	3.05E-06	0.000155756	0.986792567	376.3834136	117.0516637	4.904990652	0.129094846	0.167305978	1.429916646	0.786417213
1133	455	95000	70	240	0.000272504	1.726	33.39	278	1.365781694	0.762062715	0.000234596	3.15E-06	0.000155941	0.986741521	366.0395767	120.866846	4.769296652	0.129842389	0.163579536	1.431633533	0.765594178
1134	455	100000	70	240	0.000258879	1.726	33.39	278	1.399170004	0.740468033	0.000240331	3.35E-06	0.000155805	0.986252519	357.3915504	124.5897812	4.655298211	0.130684115	0.160354379	1.435102314	0.746671527
1135	455	105000	70	240	0.000246551	1.726	33.39	278	1.436674803	0.722945387	0.000246773	3.14E-06	0.000156495	0.987447484	348.0016594	127.9898537	4.533562361	0.130836637	0.156843862	1.431641357	0.730401381
1136	460	70000	70	240	0.000369826	1.726	33.39	278	1.146339411	0.867551213	0.000196903	3.43E-06	0.000153431	0.982878507	436.0769109	100.3795229	5.683689781	0.1264423	0.188490821	1.434873072	0.897470152
1137	460	75000	70	240	0.000345171	1.726	33.39	278	1.19731663	0.843603712	0.000205659	3.42E-06	0.000153977	0.983642547	417.5414845	104.8815808	5.441376978	0.127421238	0.182059508	1.434923902	0.862318017
1138	460	80000	70	240	0.000323598	1.726	33.39	278	1.247804852	0.822281787	0.000214331	3.17E-06	0.000154841	0.98540895	400.5883205	109.0551403	5.220808084	0.127968355	0.176057073	1.431592948	0.832068814
1139	460	85000	70	240	0.000304563	1.726	33.39	278	1.294170115	0.800956165	0.000222295	3.06E-06	0.000155455	0.986438266	386.2132207	113.0984647	5.033569489	0.128563887	0.170887423	1.429921249	0.805437034
1140	460	90000	70	240	0.000287643	1.726	33.39	278	1.336043849	0.779419864	0.000229488	3.05E-06	0.000155829	0.986874109	374.1272203	117.0224726	4.875503434	0.129216966	0.166488218	1.429919099	0.782072032
1141	460	95000	70	240	0.000272504	1.726	33.39	278	1.37373043	0.757894803	0.000235961	3.15E-06	0.000156015	0.986823949	363.9214027	120.8377525	4.741726068	0.129960692	0.162810871	1.431639257	0.761522585
1142	460	100000	70	240	0.000258879	1.726	33.39	278	1.406913167	0.736214533	0.000241661	3.34E-06	0.000155873	0.986367403	355.42434	124.5561442	4.62967016	0.130794988	0.159636909	1.43511204	0.742889461
1143	460	105000	70	240	0.000246551	1.726	33.39	278	1.444319116	0.71864581	0.000248086	3.14E-06	0.000156562	0.98751999	346.1594981	127.960775	4.509569863	0.130939497	0.156163138	1.431646078	0.726844374
1144	465	70000	70	240	0.000369826	1.726	33.39	278	1.154355728	0.863879031	0.00019828	3.43E-06	0.00015352	0.982995389	433.0488873	100.3514668	5.644178982	0.126601653	0.187451955	1.434884471	0.891753318
1145	465	75000	70	240	0.000345171	1.726	33.39	278	1.205293727	0.839764522	0.000207029	3.42E-06	0.000154051	0.983749032	414.7781893	104.8532789	5.405246132	0.127567755	0.181079955	1.434932677	0.857020106
1146	465	80000	70	240	0.000323598	1.726	33.39	278	1.25586785	0.818385551	0.000215716	3.17E-06	0.000154926	0.98550745	398.0164951	109.0276645	5.187237706	0.128107066	0.175152727	1.43159922	0.827181767
1147	465	85000	70	240	0.000304563	1.726	33.39	278	1.302186084	0.796954889	0.000223672	3.06E-06	0.000155533	0.986524029	383.8357361	113.0695901	5.002559881	0.128692515	0.17003646	1.429923576	0.800882712
1148	465	90000	70	240	0.000287643	1.726	33.39	278	1.343922718	0.775304937	0.000230841	3.05E-06	0.000155895	0.986953257	371.9337427	116.9966287	4.846859891	0.129337197	0.165683159	1.42991754	0.777814148
1149	465	95000	70	240	0.000272504	1.726	33.39	278	1.381418925	0.753672883	0.000237282	3.15E-06	0.00015606	0.986902837	361.8957385	120.8116903	4.71512803	0.130068818	0.162034277	1.431636791	0.757505929
1150	465	100000	70	240	0.000258879	1.726	33.39	278	1.414531362	0.731987902	0.000242969	3.34E-06	0.000155928	0.986439797	353.5098771	124.5306624	4.604604016	0.1308998	0.158913485	1.43511664	0.739145681
1151	465	105000	70	240	0.000246551	1.726	33.39	278	1.451782581	0.714349956	0.000249368	3.13E-06	0.00015661	0.987590002	344.379613	127.9329505	4.486275288	0.131038079	0.155482437	1.431646551	0.723330959
1152	380	70000	80	240	0.000422659	1.726	33.39	278	1.008087111	0.93099688	0.000173156	3.50E-06	0.000176451	0.980187483	495.8677882	100.8448468	6.459317374	0.123869327	0.248283813	1.433835704	1.173671075
1153	380	75000	80	240	0.000394482	1.726	33.39	278	1.058261998	0.909688489	0.000181774	3.49E-06	0.000177168	0.981162017	472.3955736	105.35533	6.15245179	0.125014441	0.238786055	1.433941944	1.122567042
1154	380	80000	80	240	0.000369826	1.726	33.39	278	1.107891428	0.890549562	0.000190299	3.21E-06	0.000178176	0.98341667	451.1704818	109.5020946	5.876366144	0.125731333	0.230016205	1.430808015	1.078378826
1155	380	85000	80	240	0.000348072	1.726	33.39	278	1.154456821	0.871362403	0.000198297	3.07E-06	0.000178922	0.984737826	432.948505	113.5345766	5.638952687	0.126479148	0.222361578	1.429264721	1.039216791
1156	380	90000	80	240	0.000328735	1.726	33.39	278	1.19733436	0.85171009	0.000205662	3.07E-06	0.000179426	0.985289861	417.46734	117.46384	5.436704199	0.127266857	0.215803023	1.429298378	1.004824426
1157	380	95000	80	240	0.000311433	1.726	33.39	278	1.236474709	0.831655618	0.000212385	3.19E-06	0.000179674	0.985193997	404.3190988	121.3039062	5.264301007	0.128114562	0.210179103	1.430941215	0.974359748
1158	380	100000	80	240	0.000295861	1.726	33.39	278	1.272031318	0.811356676	0.000218492	3.43E-06	0.000179598	0.984544119	393.1147919	125.0634963	5.116853909	0.129041757	0.205270481	1.434250119	0.946722588
1159	380	105000	80	240	0.000281773	1.726	33.39	278	1.308241773	0.793367831	0.000224712	3.42E-06	0.000179942	0.985008679	382.2477185	128.5598639	4.975077154	0.12961668	0.200505335	1.434293272	0.922279779
1160	385	70000	80	240	0.000422659	1.726	33.39	278	1.017562572	0.927061433	0.000174783	3.50E-06	0.00017659	0.980368291	491.2510222	100.8091417	6.399089924	0.124094244	0.246432252	1.433858539	1.163655583
1161	385	75000	80	240	0.000394482	1.726	33.39	278	1.067872361	0.90556532	0.000183425	3.49E-06	0.0001773	0.981328411	468.1448078	105.3184612	6.096962981	0.125224617	0.237055621	1.43396414	1.113291667
1162	385	80000	80	240	0.000369826	1.726	33.39	278	1.117848742	0.886440263	0.000192009	3.21E-06	0.000178327	0.983568166	447.1520964	109.4656021	5.823931998	0.12593409	0.228386424	1.430834186	1.069681567
1163	385	85000	80	240	0.000348072	1.726	33.39	278	1.163020357	0.866025534	0.000199768	3.20E-06	0.00017886	0.984223226	429.8217425	113.5691092	5.597223898	0.126806224	0.221076381	1.430876254	1.031207664
1164	385	90000	80	240	0.000328735	1.726	33.39	278	1.207173879	0.847149611	0.000207352	3.07E-06	0.000179526	0.985411331	414.0648128	117.4298462	5.392243275	0.127440651	0.214331087	1.42930527	0.997188749
1165	385	95000	80	240	0.000311433	1.726	33.39	278	1.246372247	0.827035125	0.000214085	3.19E-06	0.000179781	0.985317047	401.1084493	121.2676808	5.222388996	0.128281152	0.208795298	1.430954593	0.967198624
1166	385	100000	80	240	0.000295861	1.726	33.39	278	1.281721847	0.806547701	0.000220157	3.43E-06	0.000179679	0.984659215	390.1426	125.0258398	5.078013941	0.129196935	0.203952688	1.434261999	0.939986821
1167	385	105000	80	240	0.000281773	1.726	33.39	278	1.317843001	0.788453568	0.000226361	3.42E-06	0.000180021	0.985116263	379.4627068	128.5222304	4.938640646	0.129761659	0.199264216	1.434304275	0.915964442
1168	390	70000	80	240	0.000422659	1.726	33.39	278	1.026819413	0.923023778	0.000176373	3.50E-06	0.000176707	0.980541827	486.8230333	100.7742064	6.341028505	0.124306858	0.244617888	1.43387591	1.153926656
1169	390	75000	80	240	0.000394482	1.726	33.39	278	1.077398195	0.901476866	0.000185061	3.49E-06	0.000177441	0.981490419	464.0062436	105.2806518	6.043021312	0.125430589	0.2353925	1.433987331	1.104323685
1170	390	80000	80	240	0.000369826	1.726	33.39	278	1.127510339	0.882204174	0.000193669	3.21E-06	0.00017845	0.983712139	443.320879	109.4303137	5.773916512	0.126126274	0.226795123	1.430849445	1.061246421
1171	390	85000	80	240	0.000348072	1.726	33.39	278	1.174045332	0.862593774	0.000201662	3.07E-06	0.000179156	0.984994802	425.7255447	113.4651436	5.544660447	0.126846026	0.219316391	1.429283539	1.023209581
1172	390	90000	80	240	0.000328735	1.726	33.39	278	1.21688502	0.842617565	0.00020902	3.07E-06	0.00017963	0.985529374	410.7606063	117.3955923	5.34904935	0.127609509	0.212908598	1.429313132	0.989802233
1173	390	95000	80	240	0.000311433	1.726	33.39	278	1.255934513	0.822309357	0.000215728	3.19E-06	0.000179857	0.985435161	398.0545801	121.2330812	5.182395089	0.128437958	0.207436195	1.430956132	0.96023932
1174	390	100000	80	240	0.000295861	1.726	33.39	278	1.294211906	0.803554889	0.000222302	3.18E-06	0.000180251	0.985888032	386.3059095	124.8597216	5.028948231	0.129053068	0.202325224	1.430986918	0.933882242
1175	390	105000	80	240	0.000281773	1.726	33.39	278	1.327351213	0.783612808	0.000227995	3.41E-06	0.000180112	0.985263931	376.7443638	128.4809152	4.903167956	0.129904091	0.198071263	1.434314829	0.90986211
1176	395	70000	80	240	0.000422659	1.726	33.39	278	1.036213368	0.919215638	0.000177987	3.49E-06	0.000176854	0.980768913	482.4103122	100.7370255	6.283614172	0.124525325	0.242862986	1.43390442	1.144418966
1177	395	75000	80	240	0.000394482	1.726	33.39	278	1.086854595	0.89743382	0.000186685	3.48E-06	0.000177553	0.981700103	459.9695727	105.2438925	5.990255204	0.12563114	0.233710112	1.434004663	1.095406143
1178	395	80000	80	240	0.000369826	1.726	33.39	278	1.138189634	0.878841902	0.000195503	3.07E-06	0.000178712	0.984518555	439.1097605	109.3291392	5.719561447	0.126168011	0.224942048	1.429254532	1.052832001
1179	395	85000	80	240	0.000348072	1.726	33.39	278	1.182293829	0.857269632	0.000203079	3.20E-06	0.000179079	0.984488001	422.8154324	113.4995906	5.50578981	0.127163324	0.218102307	1.43090192	1.015635883
1180	395	90000	80	240	0.000328735	1.726	33.39	278	1.226472726	0.838118506	0.000210667	3.07E-06	0.000179728	0.985644168	407.5497118	117.3611786	5.307191171	0.127776034	0.211524596	1.429318932	0.982600269
1181	395	95000	80	240	0.000311433	1.726	33.39	278	1.265479442	0.817705818	0.000217367	3.19E-06	0.000179955	0.985549712	395.0522912	121.1974806	5.143289345	0.128595491	0.206137562	1.430965383	0.953513974
1182	395	100000	80	240	0.000295861	1.726	33.39	278	1.300780684	0.797097606	0.000223431	3.42E-06	0.000179857	0.984924025	384.4261566	124.9503774	5.003427413	0.129497027	0.201442975	1.434286186	0.927131786
1183	395	105000	80	240	0.000281773	1.726	33.39	278	1.336718986	0.778816474	0.000229604	3.41E-06	0.000180191	0.985365686	374.1039751	128.4457919	4.868701337	0.130044956	0.196895052	1.434327417	0.903884145
1184	400	70000	80	240	0.000422659	1.726	33.39	278	1.045320868	0.915248368	0.000179551	3.49E-06	0.000176966	0.980933234	478.2078588	100.7031238	6.228657616	0.124729101	0.241134976	1.433919449	1.135165921
1185	400	75000	80	240	0.000394482	1.726	33.39	278	1.096074244	0.893302302	0.000188269	3.48E-06	0.000177648	0.981851274	456.1010166	105.2111393	5.939930711	0.125826714	0.232078413	1.434014384	1.086772463
1186	400	80000	80	240	0.000369826	1.726	33.39	278	1.14628351	0.873636901	0.000196893	3.20E-06	0.000178652	0.983985543	436.0611689	109.363868	5.679056988	0.126490679	0.223710186	1.430863379	1.045044143
1187	400	85000	80	240	0.000348072	1.726	33.39	278	1.191869371	0.853014071	0.000204723	3.20E-06	0.000179217	0.984617116	419.4209263	113.4633316	5.461570693	0.127339067	0.216708344	1.430921664	1.008252014
1188	400	90000	80	240	0.000328735	1.726	33.39	278	1.235827221	0.833573604	0.000212274	3.07E-06	0.000179817	0.985754665	404.4649089	117.3284076	5.266855503	0.127933678	0.210178996	1.42932088	0.975646323
1189	400	95000	80	240	0.000311433	1.726	33.39	278	1.274928843	0.813152053	0.00021899	3.19E-06	0.000180064	0.985662307	392.124291	121.1604344	5.105114968	0.128748238	0.204887448	1.430976769	0.947022841
1190	400	100000	80	240	0.000295861	1.726	33.39	278	1.310164322	0.792473601	0.000225042	3.42E-06	0.000179954	0.985030333	381.6727625	124.9146875	4.96755283	0.129644849	0.200250267	1.434303304	0.92098805
1191	400	105000	80	240	0.000281773	1.726	33.39	278	1.345951393	0.774061248	0.000231189	3.40E-06	0.000180275	0.985506567	371.5376717	128.406596	4.835122024	0.130183292	0.195763464	1.434342313	0.898103459
1192	405	70000	80	240	0.000422659	1.726	33.39	278	1.054533762	0.911472256	0.000181134	3.49E-06	0.000177109	0.981096715	474.0305994	100.6699435	6.174216331	0.124936815	0.239463841	1.433945241	1.126156438
1193	405	75000	80	240	0.000394482	1.726	33.39	278	1.105408467	0.889360155	0.000189872	3.48E-06	0.000177794	0.982001738	452.2500824	105.175598	5.889523853	0.126018312	0.230532411	1.434042214	1.078486492
1194	405	80000	80	240	0.000369826	1.726	33.39	278	1.15568485	0.86951705	0.000198508	3.20E-06	0.000178769	0.984119374	432.5141831	109.3314158	5.632845176	0.126672689	0.222227139	1.430879483	1.037221268
1195	405	85000	80	240	0.000348072	1.726	33.39	278	1.202515577	0.849600512	0.000206552	3.07E-06	0.000179486	0.985354288	415.646934	113.3655991	5.413115032	0.127361588	0.21503889	1.429316195	1.000826615
1196	405	90000	80	240	0.000328735	1.726	33.39	278	1.245227087	0.829174371	0.000213888	3.07E-06	0.000179922	0.985864476	401.4118127	117.2953966	5.227084512	0.128093228	0.208871521	1.429330005	0.968846104
1197	405	95000	80	240	0.000311433	1.726	33.39	278	1.284194566	0.808595062	0.000220582	3.18E-06	0.000180137	0.98577225	389.2950191	121.1293545	5.068099944	0.128895447	0.203619002	1.430982251	0.940569245
1198	405	100000	80	240	0.000295861	1.726	33.39	278	1.322475675	0.789660097	0.000227157	3.18E-06	0.000180551	0.986207764	378.0495874	124.7551032	4.921371579	0.129492023	0.198738083	1.431022503	0.915440936
1199	405	105000	80	240	0.000281773	1.726	33.39	278	1.355067206	0.769360374	0.000232755	3.40E-06	0.000180358	0.985602676	369.0380726	128.3729549	4.802608771	0.130316213	0.194651286	1.43435505	0.892469368
1200	410	70000	80	240	0.000422659	1.726	33.39	278	1.063568131	0.90763272	0.000182685	3.49E-06	0.000177241	0.981254196	470.0045462	100.6360636	6.121722686	0.125136387	0.237844586	1.433968214	1.117426873
1201	410	75000	80	240	0.000394482	1.726	33.39	278	1.114474407	0.885300865	0.000191429	3.48E-06	0.000177879	0.982145514	448.5715684	105.1444752	5.841390985	0.126199515	0.228948556	1.434053254	1.070222888
1202	410	80000	80	240	0.000369826	1.726	33.39	278	1.164827143	0.865315905	0.000200078	3.20E-06	0.00017887	0.984248584	429.1198534	109.2984071	5.588444244	0.126842784	0.22078599	1.430887628	1.029663559
1203	410	85000	80	240	0.000348072	1.726	33.39	278	1.211690965	0.845254767	0.000208128	3.07E-06	0.000179568	0.985466673	412.4996506	113.3350946	5.371929623	0.12752131	0.213660478	1.429317709	0.993702488
1204	410	90000	80	240	0.000328735	1.726	33.39	278	1.254566239	0.824841978	0.000215493	3.07E-06	0.000180036	0.985971243	398.423718	117.2619269	5.18806591	0.128248565	0.207601693	1.429345209	0.962241673
1205	410	95000	80	240	0.000311433	1.726	33.39	278	1.293349152	0.804081231	0.000222154	3.18E-06	0.000180234	0.985878171	386.539474	121.094365	5.032148653	0.129039869	0.202426855	1.430993084	0.934417017
1206	410	100000	80	240	0.000295861	1.726	33.39	278	1.328340929	0.783203269	0.000228165	3.41E-06	0.000180112	0.985274749	376.4498258	124.843239	4.89931965	0.129919834	0.197933102	1.434325276	0.909184839
1207	410	105000	80	240	0.000281773	1.726	33.39	278	1.363977235	0.764660418	0.000234286	3.40E-06	0.000180431	0.985695413	366.6271687	128.3366067	4.771183079	0.130444875	0.193573761	1.43436689	0.886997446
1208	415	70000	80	240	0.000422659	1.726	33.39	278	1.0724269	0.903737751	0.000184207	3.49E-06	0.00017735	0.981406203	466.1226015	100.603038	6.070922662	0.1253256	0.236241031	1.433984552	1.108873945
1209	415	75000	80	240	0.000394482	1.726	33.39	278	1.12706326	0.88402549	0.000193592	3.07E-06	0.000178576	0.984364973	443.4145101	104.9071027	5.776000823	0.125951396	0.22675767	1.429255759	1.062413603
1210	415	80000	80	240	0.000369826	1.726	33.39	278	1.174124541	0.861315507	0.000201675	3.20E-06	0.000178992	0.984377021	425.7220782	109.2667882	5.544076364	0.127015869	0.219365097	1.430908701	1.022208147
1211	415	85000	80	240	0.000348072	1.726	33.39	278	1.219393909	0.840039211	0.000209451	3.19E-06	0.00017948	0.984977816	409.9520312	113.3668305	5.337912146	0.12782402	0.212599772	1.430939566	0.986941305
1212	415	90000	80	240	0.000328735	1.726	33.39	278	1.263687709	0.820479685	0.000217059	3.07E-06	0.000180132	0.986074578	395.5479041	117.2304417	5.150488931	0.12839725	0.206354017	1.429351917	0.955805634
1213	415	95000	80	240	0.000311433	1.726	33.39	278	1.302367108	0.79959439	0.000223703	3.18E-06	0.000180314	0.985981893	383.8629116	121.063109	4.997230034	0.129180011	0.201240103	1.43099956	0.928357016
1214	415	100000	80	240	0.000295861	1.726	33.39	278	1.337316543	0.778674581	0.000229706	3.41E-06	0.000180199	0.985372089	373.9230826	124.809005	4.866430975	0.130056372	0.196826118	1.434340881	0.90351965
1215	415	105000	80	240	0.000281773	1.726	33.39	278	1.375828644	0.761656901	0.000236321	3.17E-06	0.00018099	0.986779806	363.3943607	128.1886958	4.729983567	0.13026608	0.19216527	1.431042037	0.882083027
1216	420	70000	80	240	0.000422659	1.726	33.39	278	1.081257503	0.899910837	0.000185724	3.49E-06	0.000177454	0.981555276	462.3162798	100.5733641	6.021087613	0.125512644	0.23464732	1.433999039	1.100463474
1217	420	75000	80	240	0.000394482	1.726	33.39	278	1.132374474	0.877306126	0.000194504	3.47E-06	0.000178088	0.982472446	441.4815254	105.0775885	5.7488692	0.126556233	0.225978369	1.434079289	1.05454324
1218	420	80000	80	240	0.000369826	1.726	33.39	278	1.18314676	0.857220572	0.000203225	3.20E-06	0.000179115	0.984499818	422.4759327	109.2336281	5.501746097	0.127182745	0.218023826	1.430924075	1.015107819
1219	420	85000	80	240	0.000348072	1.726	33.39	278	1.229910589	0.836802264	0.000211258	3.07E-06	0.000179784	0.985685155	406.3892523	113.2717136	5.292192761	0.127836447	0.211063373	1.429339296	0.98016026
1220	420	90000	80	240	0.000328735	1.726	33.39	278	1.272728936	0.816165724	0.000218612	3.06E-06	0.000180229	0.986175512	392.7380306	117.1994709	5.1139075	0.128545767	0.205140251	1.429361424	0.949527052
1221	420	95000	80	240	0.000311433	1.726	33.39	278	1.311404788	0.795229889	0.000225256	3.18E-06	0.00018042	0.986084706	381.2174171	121.0309995	4.962820534	0.12932319	0.200107961	1.431013279	0.922500632
1222	420	100000	80	240	0.000295861	1.726	33.39	278	1.346120848	0.774155168	0.000231219	3.40E-06	0.00018029	0.98550842	371.4772766	124.7724854	4.834491174	0.130186382	0.19576006	1.434354922	0.89806433
1223	420	105000	80	240	0.000281773	1.726	33.39	278	1.384646257	0.757113056	0.000237836	3.16E-06	0.000181081	0.986870656	361.0799911	128.1565067	4.699764518	0.130390127	0.19114481	1.431056592	0.876906439
1224	425	70000	80	240	0.000422659	1.726	33.39	278	1.090047828	0.896142833	0.000187234	3.48E-06	0.000177567	0.981752782	458.5885528	100.5397553	5.972473404	0.125698646	0.233112472	1.434019235	1.092287086
1225	425	75000	80	240	0.000394482	1.726	33.39	278	1.141362292	0.873472025	0.000196048	3.47E-06	0.000178225	0.982608085	438.0053493	105.0443132	5.703481789	0.12673176	0.224566978	1.434108817	1.04704234
1226	425	80000	80	240	0.000369826	1.726	33.39	278	1.192049791	0.853135875	0.000204754	3.20E-06	0.000179208	0.984619779	419.3208122	109.2037009	5.460544607	0.12734366	0.216667405	1.430933527	1.008052106
1227	425	85000	80	240	0.000348072	1.726	33.39	278	1.237340828	0.83162937	0.000212534	3.19E-06	0.00017968	0.98520627	404.0061464	113.3039099	5.260295251	0.128131222	0.210052501	1.430961818	0.973708732
1228	425	90000	80	240	0.000328735	1.726	33.39	278	1.281382801	0.811707033	0.000220099	3.06E-06	0.000180298	0.986271131	390.0939349	117.168452	5.079186901	0.128681423	0.203960507	1.429357399	0.943475503
1229	425	95000	80	240	0.000311433	1.726	33.39	278	1.320076171	0.790744159	0.000226745	3.18E-06	0.000180487	0.986181353	378.7131539	120.999585	4.930003545	0.129452489	0.198983302	1.431015645	0.91678463
1230	425	100000	80	240	0.000295861	1.726	33.39	278	1.354916021	0.769738664	0.000232729	3.40E-06	0.000180386	0.985601091	369.0657285	124.7395413	4.803063206	0.130315919	0.19471021	1.434374128	0.892706449
1231	425	105000	80	240	0.000281773	1.726	33.39	278	1.390033874	0.750868467	0.000238761	3.39E-06	0.000180658	0.986000471	359.7539247	128.2367607	4.681523509	0.130816368	0.190510343	1.434400481	0.871467671
1232	430	70000	80	240	0.000422659	1.726	33.39	278	1.098721492	0.892367309	0.000188724	3.48E-06	0.000177687	0.981894237	454.9687465	100.5083667	5.925213634	0.125879332	0.231635457	1.43403729	1.084394678
1233	430	75000	80	240	0.000394482	1.726	33.39	278	1.150127397	0.869562783	0.000197553	3.47E-06	0.000178325	0.982738294	434.6676323	105.0142388	5.659957332	0.126902111	0.223160512	1.434124602	1.039647784
1234	430	80000	80	240	0.000369826	1.726	33.39	278	1.200910348	0.849118268	0.000206276	3.20E-06	0.000179316	0.984737707	416.2271774	109.1729089	5.420220377	0.127503564	0.215363295	1.430946805	1.001215493
1235	430	85000	80	240	0.000348072	1.726	33.39	278	1.24764961	0.828428072	0.000214305	3.07E-06	0.000179985	0.985892797	400.6114246	113.2091435	5.216890252	0.128137256	0.208597721	1.429355651	0.967306161
1236	430	90000	80	240	0.000328735	1.726	33.39	278	1.290355161	0.807554993	0.00022164	3.06E-06	0.000180417	0.98636859	387.3732228	117.137999	5.043867883	0.128825474	0.202817113	1.429375049	0.937536939
1237	430	95000	80	240	0.000311433	1.726	33.39	278	1.328903064	0.786456863	0.000228261	3.18E-06	0.000180601	0.986279431	376.1975348	120.9663416	4.897389204	0.12958981	0.197921252	1.431034097	0.911269257
1238	430	100000	80	240	0.000295861	1.726	33.39	278	1.363295593	0.765192667	0.000234169	3.40E-06	0.000180432	0.985688368	366.7970539	124.7089421	4.773467185	0.130436577	0.193664508	1.434374784	0.887446691
1239	430	105000	80	240	0.000281773	1.726	33.39	278	1.401576559	0.747967296	0.000240744	3.16E-06	0.000181219	0.987041898	356.7178343	128.0944614	4.642894224	0.130626508	0.189183566	1.431064823	0.866972362
1240	435	70000	80	240	0.000422659	1.726	33.39	278	1.107317545	0.888616757	0.0001902	3.48E-06	0.000177779	0.982032218	451.4372604	100.4797893	5.879065136	0.126056155	0.230143209	1.434048591	1.076535809
1241	435	75000	80	240	0.000394482	1.726	33.39	278	1.1612512	0.867445949	0.000199464	3.20E-06	0.00017887	0.984198307	430.4242211	104.8516001	5.605595982	0.126778758	0.221410891	1.430912631	1.032833007
1242	435	80000	80	240	0.000369826	1.726	33.39	278	1.209578737	0.845064973	0.000207765	3.20E-06	0.0001794	0.98485129	413.244494	109.1444443	5.381187967	0.127654841	0.21406372	1.43095396	0.994504269
1243	435	85000	80	240	0.000348072	1.726	33.39	278	1.256282682	0.824228409	0.000215787	3.07E-06	0.000180053	0.985991018	397.8585101	113.1829185	5.180759834	0.128276971	0.207361713	1.429357904	0.961018162
1244	435	90000	80	240	0.000328735	1.726	33.39	278	1.29877969	0.803153734	0.000223087	3.06E-06	0.000180465	0.986458056	384.8604738	117.1100802	5.011015307	0.128956064	0.201668477	1.429368606	0.931703029
1245	435	95000	80	240	0.000311433	1.726	33.39	278	1.337337147	0.782044534	0.00022971	3.17E-06	0.000180662	0.986371564	373.8248828	120.9373273	4.866277076	0.129712308	0.196843673	1.43103535	0.905827135
1246	435	100000	80	240	0.000295861	1.726	33.39	278	1.371676658	0.760753203	0.000235608	3.39E-06	0.000180506	0.985815781	364.5556863	124.6743963	4.744207966	0.13055584	0.192668249	1.434385552	0.882388391
1247	435	105000	80	240	0.000281773	1.726	33.39	278	1.40666095	0.741816693	0.000241617	3.38E-06	0.000180791	0.986203913	355.5010164	128.1715715	4.626003751	0.131043526	0.188590868	1.434420105	0.861802374
1248	440	70000	80	240	0.000422659	1.726	33.39	278	1.115827	0.884881624	0.000191662	3.48E-06	0.000177888	0.982166832	447.9949231	100.4504377	5.834131949	0.126228296	0.228713899	1.434066001	1.068975884
1249	440	75000	80	240	0.000394482	1.726	33.39	278	1.167185627	0.861655374	0.000200483	3.47E-06	0.000178501	0.982986276	428.3155711	104.9534154	5.577070885	0.127225024	0.220454331	1.434145495	1.025461969
1250	440	80000	80	240	0.000369826	1.726	33.39	278	1.218183513	0.841047309	0.000209243	3.19E-06	0.000179499	0.984962874	410.3256251	109.1145419	5.343068554	0.127805559	0.212823527	1.430964653	0.988028838
1251	440	85000	80	240	0.000348072	1.726	33.39	278	1.264772357	0.820036015	0.000217246	3.07E-06	0.000180137	0.986086821	395.1879681	113.1534668	5.146005096	0.128417277	0.20620542	1.429358144	0.955013991
1252	440	90000	80	240	0.000328735	1.726	33.39	278	1.307288708	0.798914633	0.000224549	3.06E-06	0.000180544	0.986549382	382.3554152	117.081619	4.978258931	0.129086412	0.200560805	1.429372096	0.926042009
1253	440	95000	80	240	0.000311433	1.726	33.39	278	1.345778855	0.77773736	0.00023116	3.17E-06	0.00018074	0.986463155	371.4798484	120.9071983	4.835700917	0.12983716	0.195806525	1.431042528	0.900533297
1254	440	100000	80	240	0.000295861	1.726	33.39	278	1.379947363	0.756356136	0.000237029	3.39E-06	0.00018057	0.985899617	362.3705079	124.644844	4.715704876	0.130673869	0.191682005	1.43439499	0.877408944
1255	440	105000	80	240	0.000281773	1.726	33.39	278	1.414797995	0.737355449	0.000243015	3.38E-06	0.000180857	0.986282189	353.4561134	128.1409362	4.599328316	0.131154138	0.187668562	1.434430369	0.857156824
1256	445	70000	80	240	0.000422659	1.726	33.39	278	1.124275994	0.881185787	0.000193113	3.48E-06	0.000177995	0.982298454	444.6285872	100.4207898	5.790274042	0.126397955	0.22732057	1.434084897	1.061584866
1257	445	75000	80	240	0.000394482	1.726	33.39	278	1.175861332	0.857945058	0.000201974	3.46E-06	0.000178629	0.983157608	425.1556264	104.9203884	5.535800147	0.127386793	0.219160252	1.434173043	1.018627094
1258	445	80000	80	240	0.000369826	1.726	33.39	278	1.226492835	0.836924961	0.00021067	3.19E-06	0.000179558	0.985068838	407.5458504	109.0865128	5.306806	0.127947408	0.211584237	1.430961847	0.981655053
1259	445	85000	80	240	0.000348072	1.726	33.39	278	1.273420621	0.816038439	0.000218731	3.06E-06	0.000180252	0.986183439	392.5129022	113.1241689	5.110962595	0.128557893	0.205073902	1.429375705	0.949131376
1260	445	90000	80	240	0.000328735	1.726	33.39	278	1.311376998	0.792173501	0.000225251	3.42E-06	0.000179964	0.985052001	381.2989819	117.2256663	4.962705556	0.129665855	0.200096208	1.434322459	0.920190406
1261	445	95000	80	240	0.000311433	1.726	33.39	278	1.354072392	0.773441597	0.000232584	3.17E-06	0.000180819	0.98655195	369.2044211	120.8772606	4.805949873	0.129957907	0.194799971	1.431049879	0.895408349
1262	445	100000	80	240	0.000295861	1.726	33.39	278	1.38811494	0.752003554	0.000238432	3.39E-06	0.000180642	0.985981424	360.2381165	124.6154708	4.687873819	0.130789323	0.190731522	1.434406426	0.872592695
1263	445	105000	80	240	0.000281773	1.726	33.39	278	1.422808388	0.73293168	0.000244391	3.37E-06	0.000180925	0.986398182	351.4658742	128.1079264	4.573390928	0.13126189	0.186775603	1.434440471	0.852653343
1264	450	70000	80	240	0.000422659	1.726	33.39	278	1.132618059	0.877488094	0.000194546	3.47E-06	0.000178096	0.982476164	441.3541086	100.3904	5.747495119	0.12656348	0.225951484	1.434098537	1.054362109
1265	450	75000	80	240	0.000394482	1.726	33.39	278	1.184239025	0.854102888	0.000203413	3.46E-06	0.000178726	0.983274763	422.1481561	104.8912767	5.496520889	0.127540943	0.217887915	1.434186592	1.011968532
1266	450	80000	80	240	0.000369826	1.726	33.39	278	1.234873852	0.83294416	0.00021211	3.19E-06	0.000179642	0.98517585	404.779968	109.0584659	5.270663195	0.128090618	0.210388317	1.430968782	0.975451649
1267	450	85000	80	240	0.000348072	1.726	33.39	278	1.281726119	0.811912959	0.000220158	3.06E-06	0.000180321	0.986274117	389.9607285	113.0967136	5.0776725	0.128688427	0.203939964	1.429377162	0.943342671
1268	450	90000	80	240	0.000328735	1.726	33.39	278	1.324016171	0.790536802	0.000227422	3.06E-06	0.000180708	0.986724018	377.5246108	117.0249302	4.915193228	0.129340894	0.198437881	1.429384902	0.915171289
1269	450	95000	80	240	0.000311433	1.726	33.39	278	1.362166836	0.769128832	0.000233975	3.17E-06	0.000180872	0.986637454	367.0103146	120.8498783	4.777289053	0.130073479	0.193797375	1.43104968	0.89035076
1270	450	100000	80	240	0.000295861	1.726	33.39	278	1.396183922	0.747696492	0.000239818	3.38E-06	0.000180722	0.986101859	358.1559513	124.5819963	4.660765229	0.130901777	0.189816116	1.434419121	0.867933577
1271	450	105000	80	240	0.000281773	1.726	33.39	278	1.430733644	0.72856383	0.000245752	3.37E-06	0.00018099	0.986472491	349.5187037	128.0790543	4.548021804	0.131368356	0.185897273	1.434450012	0.848234335
1272	455	70000	80	240	0.000422659	1.726	33.39	278	1.140854916	0.873790466	0.000195961	3.47E-06	0.000178196	0.982600498	438.1678951	100.3611322	5.705891507	0.12672405	0.224622986	1.434116615	1.047339778
1273	455	75000	80	240	0.000394482	1.726	33.39	278	1.192501348	0.850262865	0.000204832	3.46E-06	0.000178801	0.983388704	419.223471	104.8638775	5.458323042	0.127690858	0.216617325	1.434197776	1.005381655
1274	455	80000	80	240	0.000369826	1.726	33.39	278	1.2432717	0.829071497	0.000213553	3.19E-06	0.000179752	0.985279731	402.0459417	109.0289405	5.235110032	0.128234342	0.209244203	1.430983478	0.969451778
1275	455	85000	80	240	0.000348072	1.726	33.39	278	1.290011531	0.807875392	0.000221581	3.06E-06	0.000180402	0.986365028	387.4561251	113.069959	5.045085411	0.128821449	0.202847113	1.429382939	0.937706298
1276	455	90000	80	240	0.000328735	1.726	33.39	278	1.332189325	0.786377954	0.000228826	3.06E-06	0.000180781	0.986807636	375.2083494	116.9975104	4.884926626	0.129463848	0.197410991	1.429388643	0.90992458
1277	455	95000	80	240	0.000311433	1.726	33.39	278	1.370276175	0.764918158	0.000235368	3.17E-06	0.000180957	0.986722467	364.8381429	120.8195159	4.748999933	0.130190235	0.192848488	1.43106017	0.885495195
1278	455	100000	80	240	0.000295861	1.726	33.39	278	1.404053425	0.743378861	0.000241169	3.38E-06	0.000180774	0.986178639	356.1482907	124.5541056	4.634538883	0.131009253	0.188895523	1.434426529	0.863321154
1279	455	105000	80	240	0.000281773	1.726	33.39	278	1.438453569	0.724185149	0.000247078	3.36E-06	0.000181043	0.986583506	347.6425745	128.0479023	4.523470823	0.13146913	0.185034924	1.43445675	0.84392583
1280	460	70000	80	240	0.000422659	1.726	33.39	278	1.149063373	0.870153428	0.000197371	3.47E-06	0.000178296	0.982722651	435.0380947	100.3339684	5.665071949	0.126883438	0.223313979	1.434131063	1.040441911
1281	460	75000	80	240	0.000394482	1.726	33.39	278	1.200760494	0.846514004	0.000206251	3.46E-06	0.000178908	0.983501104	416.3401432	104.8353999	5.420746523	0.127840326	0.215414757	1.434213755	0.999064586
1282	460	80000	80	240	0.000369826	1.726	33.39	278	1.251565626	0.825205529	0.000214977	3.19E-06	0.00017984	0.985381838	399.381713	109.0026423	5.200227688	0.128371455	0.208087191	1.430997297	0.963501485
1283	460	85000	80	240	0.000348072	1.726	33.39	278	1.298177338	0.803837035	0.000222983	3.06E-06	0.000180483	0.98645288	385.0275023	113.0435417	5.013169356	0.128947821	0.201776324	1.429388724	0.932226121
1284	460	90000	80	240	0.000328735	1.726	33.39	278	1.340308648	0.782284244	0.00023022	3.06E-06	0.000180865	0.986889488	372.9353166	116.9695352	4.855339717	0.129583628	0.196415037	1.429396906	0.904832153
1285	460	95000	80	240	0.000311433	1.726	33.39	278	1.37823665	0.760726737	0.000236735	3.17E-06	0.000181027	0.986805085	362.7307222	120.7918229	4.721493075	0.130302668	0.191907708	1.43106728	0.880723682
1286	460	100000	80	240	0.000295861	1.726	33.39	278	1.411847402	0.739117879	0.000242508	3.38E-06	0.000180837	0.986253904	354.1819492	124.5254494	4.60888151	0.1311159	0.188008939	1.434435709	0.858851252
1287	460	105000	80	240	0.000281773	1.726	33.39	278	1.446102098	0.719876433	0.000248392	3.36E-06	0.000181102	0.986653532	345.8035735	128.0200316	4.499477111	0.131568972	0.184197355	1.434464261	0.839735364
1288	465	70000	80	240	0.000422659	1.726	33.39	278	1.157176833	0.866523352	0.000198764	3.47E-06	0.000178387	0.982841659	431.9881341	100.3071394	5.625265842	0.12703932	0.222023574	1.434144625	1.033672479
1289	465	75000	80	240	0.000394482	1.726	33.39	278	1.208903687	0.842751936	0.000207649	3.45E-06	0.000178996	0.983656957	413.5358133	104.8052627	5.384279628	0.127987506	0.214216017	1.434228331	0.992818712
1290	465	80000	80	240	0.000369826	1.726	33.39	278	1.259537296	0.82121491	0.000216346	3.19E-06	0.000179905	0.985479755	396.8540614	108.9754722	5.167269136	0.128502737	0.206969839	1.430995962	0.957747614
1291	465	85000	80	240	0.000348072	1.726	33.39	278	1.306055318	0.799717798	0.000224337	3.06E-06	0.000180536	0.986536539	382.6964609	113.0163434	4.982862517	0.129069349	0.200728402	1.429384958	0.926873598
1292	465	90000	80	240	0.000328735	1.726	33.39	278	1.348269239	0.77818436	0.000231588	3.06E-06	0.000180935	0.986969535	370.7332719	116.9433378	4.826627307	0.129701701	0.195439174	1.429399709	0.899842141
1293	465	95000	80	240	0.000311433	1.726	33.39	278	1.386022501	0.756521775	0.000238072	3.16E-06	0.000181084	0.98688501	360.6928961	120.7651449	4.694873809	0.130411103	0.190981078	1.43106953	0.876052648
1294	465	100000	80	240	0.000295861	1.726	33.39	278	1.419523078	0.73488845	0.000243827	3.37E-06	0.000180902	0.986367148	352.2665424	124.4947502	4.583904304	0.131219606	0.187150133	1.43444569	0.854517801
1295	465	105000	80	240	0.000281773	1.726	33.39	278	1.456929314	0.717179014	0.000250252	3.15E-06	0.000181662	0.987577535	343.1631327	127.8919735	4.465999224	0.131356624	0.183038338	1.431099033	0.836073563
1296	380	70000	90	240	0.000475491	1.726	33.39	278	1.009553588	0.932950541	0.000173408	3.53E-06	0.000201644	0.980049509	495.1401064	100.7774877	6.444272066	0.12433494	0.289059039	1.43321802	1.339290636
1297	380	75000	90	240	0.000443792	1.726	33.39	278	1.059879687	0.911636652	0.000182052	3.52E-06	0.000202346	0.981031621	471.6688085	105.2883284	6.137648172	0.125443708	0.277603929	1.4333217	1.280136884
1298	380	80000	90	240	0.000416055	1.726	33.39	278	1.110005503	0.892763655	0.000190662	3.22E-06	0.000203459	0.983373255	450.3066063	109.4264435	5.859949438	0.126143846	0.267118344	1.430285394	1.22905148
1299	380	85000	90	240	0.000391581	1.726	33.39	278	1.156812098	0.873614006	0.000198702	3.08E-06	0.000204235	0.984740292	432.0634197	113.4547555	5.622341232	0.126870239	0.257965707	1.42879121	1.183820868
1300	380	90000	90	240	0.000369826	1.726	33.39	278	1.199974391	0.854026726	0.000206115	3.08E-06	0.000204735	0.985294693	416.5461606	117.3865678	5.419623535	0.127635621	0.2500874	1.428832968	1.144036645
1301	380	95000	90	240	0.000350362	1.726	33.39	278	1.239597909	0.834152587	0.000212921	3.21E-06	0.000205007	0.985165414	403.2984567	121.2308461	5.246128082	0.128467347	0.243378091	1.430453766	1.108937933
1302	380	100000	90	240	0.000332844	1.726	33.39	278	1.279425417	0.816367832	0.000219763	3.07E-06	0.000205589	0.986223283	390.715846	124.7927522	5.08232411	0.12893317	0.236801253	1.428896479	1.077469286
1303	380	105000	90	240	0.000316994	1.726	33.39	278	1.311775019	0.795853261	0.000225319	3.45E-06	0.000205195	0.984919285	381.2174336	128.499922	4.956763496	0.129925154	0.231795656	1.433719733	1.048882342
1304	385	70000	90	240	0.000475491	1.726	33.39	278	1.01907836	0.929029931	0.000175044	3.53E-06	0.000201788	0.980232285	490.5130229	100.741735	6.383973895	0.124551926	0.286834515	1.433243116	1.327719658
1305	385	75000	90	240	0.000443792	1.726	33.39	278	1.069636605	0.907611353	0.000183728	3.52E-06	0.000202496	0.981201401	467.3669719	105.2519954	6.081610306	0.12565074	0.275526505	1.433349384	1.269400079
1306	385	80000	90	240	0.000416055	1.726	33.39	278	1.119769563	0.888468519	0.000192339	3.22E-06	0.000203568	0.983521422	446.3805258	109.3924521	5.808704016	0.126333719	0.265138605	1.430297558	1.218989571
1307	385	85000	90	240	0.000391581	1.726	33.39	278	1.166704003	0.869209715	0.000200401	3.08E-06	0.000204342	0.984870883	428.4004912	113.4213468	5.574487943	0.127049731	0.256099057	1.428801953	1.174402299
1308	385	90000	90	240	0.000369826	1.726	33.39	278	1.209891306	0.849488539	0.000207819	3.08E-06	0.00020486	0.98541685	413.1321275	117.3507683	5.375128396	0.127806517	0.248372067	1.428847077	1.135348512
1309	385	95000	90	240	0.000350362	1.726	33.39	278	1.249258994	0.829339222	0.000214581	3.20E-06	0.000205072	0.985286335	400.1796437	121.1963064	5.205305863	0.128621914	0.241718486	1.430452233	1.10071309
1310	385	100000	90	240	0.000332844	1.726	33.39	278	1.285182025	0.809086517	0.000220751	3.46E-06	0.00020494	0.984568108	389.0909845	124.9649378	5.059448842	0.129519493	0.235898425	1.433687786	1.069253927
1311	385	105000	90	240	0.000316994	1.726	33.39	278	1.324343225	0.792634604	0.000227478	3.19E-06	0.000205835	0.986165548	377.5220154	128.3267198	4.909606628	0.1297773	0.229953688	1.430526428	1.042167912
1312	390	70000	90	240	0.000475491	1.726	33.39	278	1.028554762	0.925167949	0.000176671	3.53E-06	0.000201938	0.980410764	485.9944642	100.706359	6.325125008	0.12476782	0.284678124	1.433273761	1.316467455
1313	390	75000	90	240	0.000443792	1.726	33.39	278	1.07919046	0.90351621	0.000185369	3.52E-06	0.000202611	0.981364717	463.230016	105.2177824	6.027513228	0.125848203	0.273467472	1.433367963	1.258879406
1314	390	80000	90	240	0.000416055	1.726	33.39	278	1.129525873	0.884277825	0.000194015	3.22E-06	0.000203693	0.98366769	442.5253199	109.3585579	5.758302689	0.126521843	0.263219025	1.43031548	1.20920534
1315	390	85000	90	240	0.000391581	1.726	33.39	278	1.176513176	0.864851545	0.000202086	3.08E-06	0.000204468	0.984998273	424.8289784	113.3880034	5.527884646	0.127226252	0.254309017	1.428816172	1.165326804
1316	390	90000	90	240	0.000369826	1.726	33.39	278	1.219712644	0.845001688	0.000209506	3.07E-06	0.000204969	0.985535938	409.8056875	117.3182697	5.331738873	0.127973265	0.246670806	1.428858945	1.126807955
1317	390	95000	90	240	0.000350362	1.726	33.39	278	1.259212273	0.824845126	0.000216291	3.20E-06	0.000205208	0.985408491	397.0165385	121.1599226	5.164179094	0.128784322	0.24013809	1.430475273	1.09273682
1318	390	100000	90	240	0.000332844	1.726	33.39	278	1.294766733	0.804303528	0.000222398	3.46E-06	0.000205033	0.98468064	386.2106366	124.9280304	5.021988534	0.129668545	0.234409581	1.433699995	1.061820613
1319	390	105000	90	240	0.000316994	1.726	33.39	278	1.333790305	0.787700084	0.000229101	3.19E-06	0.000205903	0.986269755	374.8479316	128.2911093	4.874638216	0.129913289	0.228526424	1.430528497	1.035130472
1320	395	70000	90	240	0.000475491	1.726	33.39	278	1.037900269	0.921276154	0.000178277	3.53E-06	0.000202059	0.980583806	481.6190881	100.6740003	6.267910036	0.124973519	0.282521332	1.433294277	1.305397756
1321	395	75000	90	240	0.000443792	1.726	33.39	278	1.088672572	0.899464816	0.000186998	3.52E-06	0.000202743	0.981524055	459.1958958	105.1824606	5.974910564	0.126041593	0.271494554	1.433390436	1.248730573
1322	395	80000	90	240	0.000416055	1.726	33.39	278	1.139165561	0.880103833	0.000195671	3.22E-06	0.000203817	0.983809323	438.7810317	109.3246984	5.709471596	0.126704946	0.261353244	1.43033294	1.199701583
1323	395	85000	90	240	0.000391581	1.726	33.39	278	1.186159664	0.860491849	0.000203743	3.08E-06	0.000204587	0.985121627	421.3743012	113.3542857	5.482798198	0.127396515	0.252569732	1.428830292	1.156521571
1324	395	90000	90	240	0.000369826	1.726	33.39	278	1.22922523	0.840417436	0.00021114	3.07E-06	0.000205047	0.985650042	406.6344738	117.2851653	5.290336952	0.128131369	0.245013979	1.428860218	1.118516072
1325	395	95000	90	240	0.000350362	1.726	33.39	278	1.268788513	0.820219975	0.000217935	3.20E-06	0.000205306	0.985523839	394.0200676	121.1250913	5.125026987	0.128935093	0.238588652	1.430487646	1.085005109
1326	395	100000	90	240	0.000332844	1.726	33.39	278	1.3044904	0.799728251	0.000224068	3.45E-06	0.000205156	0.984836365	383.3317577	124.888918	4.984528036	0.129818436	0.232953732	1.433726404	1.054538018
1327	395	105000	90	240	0.000316994	1.726	33.39	278	1.34041881	0.781303583	0.000230239	3.44E-06	0.000205449	0.985278951	373.0706952	128.3885232	4.850529487	0.13034565	0.227518997	1.433757083	1.027740787
1328	400	70000	90	240	0.000475491	1.726	33.39	278	1.047114564	0.917381713	0.000179859	3.53E-06	0.000202184	0.980751299	477.3816211	100.6403192	6.212573849	0.125173093	0.280448413	1.43331419	1.294709119
1329	400	75000	90	240	0.000443792	1.726	33.39	278	1.098071255	0.895449069	0.000188612	3.52E-06	0.000202861	0.981679262	455.2660056	105.1486682	5.923628611	0.126231387	0.269541745	1.433411162	1.238757676
1330	400	80000	90	240	0.000416055	1.726	33.39	278	1.148647559	0.875913731	0.000197299	3.22E-06	0.000203935	0.983946474	435.1592808	109.2920441	5.662212968	0.126882592	0.259541282	1.430347738	1.190487361
1331	400	85000	90	240	0.000391581	1.726	33.39	278	1.19554375	0.856061139	0.000205354	3.08E-06	0.000204675	0.98523958	418.0670941	113.3216021	5.439677146	0.127560386	0.250868492	1.428833009	1.147937217
1332	400	90000	90	240	0.000369826	1.726	33.39	278	1.238887648	0.836042162	0.000212799	3.07E-06	0.000205168	0.985763694	403.4631131	117.252797	5.248899758	0.128289689	0.243403004	1.428877389	1.110443431
1333	400	95000	90	240	0.000350362	1.726	33.39	278	1.278246584	0.815636819	0.00021956	3.20E-06	0.000205387	0.985636689	391.1046187	121.0936003	5.086910499	0.129081703	0.237048421	1.430494035	1.077399004
1334	400	100000	90	240	0.000332844	1.726	33.39	278	1.313679691	0.794942688	0.000225646	3.45E-06	0.000205213	0.984940811	380.6502262	124.8544055	4.949504327	0.129953895	0.231512666	1.433727945	1.047450819
1335	400	105000	90	240	0.000316994	1.726	33.39	278	1.3527155	0.778227216	0.000232351	3.19E-06	0.000206099	0.986475388	369.6032898	128.222828	4.806321051	0.130186423	0.225799131	1.430553971	1.021620073
1336	405	70000	90	240	0.000475491	1.726	33.39	278	1.056288641	0.913541417	0.000181435	3.52E-06	0.000202312	0.980968344	473.2360581	100.6046151	6.158477088	0.125369836	0.278423937	1.43333841	1.284278325
1337	405	75000	90	240	0.000443792	1.726	33.39	278	1.107370278	0.891452284	0.000190209	3.51E-06	0.000202971	0.981880972	451.4434162	105.1141211	5.873765936	0.126417641	0.267629797	1.433427854	1.229024253
1338	405	80000	90	240	0.000416055	1.726	33.39	278	1.158020379	0.871745912	0.000198909	3.22E-06	0.000204051	0.984079884	431.637507	109.259075	5.616263245	0.127055174	0.257775959	1.430364445	1.181519722
1339	405	85000	90	240	0.000391581	1.726	33.39	278	1.205002364	0.851780412	0.000206979	3.08E-06	0.000204789	0.985356973	414.7856814	113.2900281	5.396866651	0.127723861	0.249208284	1.428846365	1.139562842
1340	405	90000	90	240	0.000369826	1.726	33.39	278	1.248310356	0.831625232	0.000214418	3.07E-06	0.000205284	0.985873353	400.4177204	117.2190959	5.209240897	0.128443911	0.241865513	1.428889369	1.102684137
1341	405	95000	90	240	0.000350362	1.726	33.39	278	1.287603728	0.811104318	0.000221167	3.20E-06	0.000205487	0.985746303	388.2624068	121.0589379	5.049890142	0.129227449	0.235589187	1.430507949	1.070091309
1342	405	100000	90	240	0.000332844	1.726	33.39	278	1.323030934	0.790374151	0.000227252	3.45E-06	0.000205306	0.985045643	377.9596585	124.8209434	4.914340988	0.130092637	0.23011071	1.433747947	1.040520352
1343	405	105000	90	240	0.000316994	1.726	33.39	278	1.358990572	0.77190946	0.000233429	3.43E-06	0.000205637	0.985518811	367.9719976	128.316087	4.784046664	0.130611686	0.224866572	1.433791998	1.01462052
1344	410	70000	90	240	0.000475491	1.726	33.39	278	1.06540135	0.909733895	0.000183	3.52E-06	0.000202438	0.981128029	469.1888663	100.5726463	6.105643344	0.125563628	0.276441911	1.433358786	1.274082317
1345	410	75000	90	240	0.000443792	1.726	33.39	278	1.116583035	0.887483182	0.000191792	3.51E-06	0.000203092	0.982027834	447.719051	105.0812884	5.825121307	0.126599148	0.265789434	1.433449217	1.219612508
1346	410	80000	90	240	0.000416055	1.726	33.39	278	1.167289356	0.867602964	0.000200501	3.22E-06	0.000204171	0.984210453	428.2103469	109.2259892	5.571574805	0.127223982	0.256070158	1.430379308	1.172828546
1347	410	85000	90	240	0.000391581	1.726	33.39	278	1.214451153	0.847610459	0.000208602	3.08E-06	0.000204897	0.985472572	411.5587231	113.2599044	5.35470907	0.127884977	0.247559001	1.42886206	1.131292357
1348	410	90000	90	240	0.000369826	1.726	33.39	278	1.257632129	0.827250211	0.000216019	3.07E-06	0.000205395	0.985979921	397.4498299	117.1866558	5.17059453	0.128594945	0.240360294	1.428901701	1.095105732
1349	410	95000	90	240	0.000350362	1.726	33.39	278	1.296652812	0.8064928	0.000222722	3.20E-06	0.000205552	0.98585172	385.5527653	121.0277916	5.014504779	0.129365385	0.234147086	1.430507971	1.06296216
1350	410	100000	90	240	0.000332844	1.726	33.39	278	1.332143103	0.785783698	0.000228818	3.44E-06	0.0002054	0.985188885	375.3742161	124.7845864	4.880617168	0.130226215	0.228771509	1.433763617	1.033877093
1351	410	105000	90	240	0.000316994	1.726	33.39	278	1.367832926	0.767136596	0.000234948	3.43E-06	0.000205695	0.985611088	365.5930293	128.2823718	4.75300039	0.130733837	0.223586718	1.433797856	1.008348744
1352	415	70000	90	240	0.000475491	1.726	33.39	278	1.074372162	0.905913942	0.000184541	3.52E-06	0.000202564	0.981282669	465.2717718	100.540504	6.05453738	0.125750903	0.274530873	1.433381193	1.26423202
1353	415	75000	90	240	0.000443792	1.726	33.39	278	1.125684178	0.883522776	0.000193355	3.51E-06	0.000203205	0.982170523	444.0996457	105.049244	5.777935902	0.126775035	0.263984085	1.433468118	1.210424219
1354	415	80000	90	240	0.000416055	1.726	33.39	278	1.176664782	0.863638025	0.000202112	3.22E-06	0.000204296	0.984340487	424.7987223	109.1961243	5.527017621	0.127393443	0.254358862	1.430402163	1.164195682
1355	415	85000	90	240	0.000391581	1.726	33.39	278	1.223674795	0.843373869	0.000210186	3.07E-06	0.000205013	0.985583696	408.4658044	113.2286434	5.314253521	0.128041344	0.245996608	1.428874802	1.123399171
1356	415	90000	90	240	0.000369826	1.726	33.39	278	1.266773713	0.822863185	0.000217589	3.07E-06	0.000205463	0.986083128	394.581702	117.1583137	5.133104444	0.128738712	0.238832346	1.428905372	1.087562744
1357	415	95000	90	240	0.000350362	1.726	33.39	278	1.305961468	0.802159356	0.000224321	3.19E-06	0.000205672	0.985958511	382.8045816	120.9953224	4.978707622	0.129507315	0.232754449	1.430530156	1.056002541
1358	415	100000	90	240	0.000332844	1.726	33.39	278	1.341141363	0.781234073	0.000230363	3.44E-06	0.000205482	0.985286759	372.8555324	124.7523746	4.847804564	0.130358014	0.227449835	1.433775731	1.027349919
1359	415	105000	90	240	0.000316994	1.726	33.39	278	1.37671184	0.762497479	0.000236473	3.43E-06	0.000205786	0.985702555	363.2349462	128.2477188	4.72233317	0.130857635	0.222363193	1.43381149	1.00228738
1360	420	70000	90	240	0.000475491	1.726	33.39	278	1.083264046	0.902112718	0.000186069	3.52E-06	0.000202673	0.981433522	461.4531302	100.5104971	6.004698127	0.125934945	0.272634553	1.433397224	1.254531882
1361	420	75000	90	240	0.000443792	1.726	33.39	278	1.134666596	0.879564201	0.000194898	3.51E-06	0.000203312	0.982309181	440.584365	105.0181034	5.732014385	0.126945854	0.262220017	1.433485425	1.201475779
1362	420	80000	90	240	0.000416055	1.726	33.39	278	1.185574888	0.859432234	0.000203642	3.21E-06	0.000204385	0.984461869	421.6064284	109.1646919	5.485430837	0.127551988	0.252729273	1.430408914	1.155950666
1363	420	85000	90	240	0.000391581	1.726	33.39	278	1.231422808	0.838266232	0.000211517	3.21E-06	0.00020491	0.985062798	405.9443163	113.2649596	5.280729319	0.128333524	0.244741107	1.430464215	1.115773834
1364	420	90000	90	240	0.000369826	1.726	33.39	278	1.27584712	0.818539474	0.000219148	3.07E-06	0.000205572	0.986184022	391.7755919	117.1271501	5.096551605	0.128882913	0.237407224	1.428918327	1.080399663
1365	420	95000	90	240	0.000350362	1.726	33.39	278	1.314916281	0.797703626	0.000225859	3.19E-06	0.00020575	0.986060045	380.1975192	120.9647344	4.944725282	0.129641555	0.231383153	1.430537177	1.049208454
1366	420	100000	90	240	0.000332844	1.726	33.39	278	1.349996641	0.776711146	0.000231884	3.44E-06	0.000205563	0.985381857	370.4096279	124.72038	4.815968558	0.130486126	0.226167993	1.433791143	1.021015145
1367	420	105000	90	240	0.000316994	1.726	33.39	278	1.385512733	0.757931345	0.000237985	3.42E-06	0.000205866	0.985832936	360.9274052	128.2145654	4.692141914	0.130977551	0.221141198	1.433828348	0.99630943
1368	425	70000	90	240	0.000475491	1.726	33.39	278	1.09214477	0.898391004	0.000187594	3.52E-06	0.000202793	0.981581674	457.7013212	100.480258	5.95580044	0.126117215	0.27078527	1.43341894	1.24506415
1369	425	75000	90	240	0.000443792	1.726	33.39	278	1.143667901	0.875717509	0.000196444	3.51E-06	0.000203437	0.982445963	437.1170718	104.9864931	5.686941917	0.127119482	0.26051429	1.433508958	1.192748046
1370	425	80000	90	240	0.000416055	1.726	33.39	278	1.194556359	0.855375292	0.000205185	3.21E-06	0.000204484	0.984583041	418.4367277	109.135378	5.444101908	0.127709868	0.251114355	1.430419334	1.147813112
1371	425	85000	90	240	0.000391581	1.726	33.39	278	1.241688555	0.834930293	0.000213281	3.07E-06	0.000205199	0.98579634	402.531252	113.1693296	5.236899045	0.128337152	0.242942584	1.428892511	1.108108399
1372	425	90000	90	240	0.000369826	1.726	33.39	278	1.284719379	0.814188436	0.000220672	3.07E-06	0.000205652	0.986281408	389.0699892	117.0977399	5.061118644	0.129018209	0.235985249	1.42892487	1.073357517
1373	425	95000	90	240	0.000350362	1.726	33.39	278	1.323556926	0.793176126	0.000227343	3.19E-06	0.00020581	0.986156603	377.71538	120.9340216	4.912294326	0.12976729	0.23005535	1.430536909	1.042662902
1374	425	100000	90	240	0.000332844	1.726	33.39	278	1.358672774	0.772189062	0.000233375	3.43E-06	0.000205641	0.985515509	368.0440881	124.685057	4.785049159	0.130607536	0.224924371	1.43380223	1.014878795
1375	425	105000	90	240	0.000316994	1.726	33.39	278	1.397104728	0.754937725	0.000239976	3.18E-06	0.000206499	0.986937469	357.859057	128.0615033	4.65312398	0.130797228	0.219598499	1.430597677	0.991078935
1376	430	70000	90	240	0.000475491	1.726	33.39	278	1.100849819	0.894612518	0.000189089	3.52E-06	0.000202905	0.981724634	454.0824617	100.44985	5.908539323	0.126291265	0.268994365	1.433435758	1.235901534
1377	430	75000	90	240	0.000443792	1.726	33.39	278	1.15242162	0.871768553	0.000197948	3.50E-06	0.000203533	0.982625789	433.7970732	104.953723	5.643587002	0.127280799	0.258834923	1.433518559	1.184247404
1378	430	80000	90	240	0.000416055	1.726	33.39	278	1.203445564	0.851349163	0.000206712	3.21E-06	0.00020459	0.9847009	415.3461593	109.1056996	5.403720512	0.127863849	0.249549924	1.430437996	1.139928354
1379	430	85000	90	240	0.000391581	1.726	33.39	278	1.250659931	0.830831641	0.000214822	3.07E-06	0.00020532	0.985900066	399.6438596	113.139442	5.199428583	0.128486704	0.241500804	1.42890741	1.100806571
1380	430	90000	90	240	0.000369826	1.726	33.39	278	1.293552554	0.809922743	0.000222189	3.07E-06	0.000205743	0.986377283	386.4213799	117.0692632	5.026467882	0.129154739	0.234609157	1.428932444	1.066497972
1381	430	95000	90	240	0.000350362	1.726	33.39	278	1.332480361	0.788912673	0.000228876	3.19E-06	0.000205934	0.986255908	375.1857438	120.9026842	4.879380009	0.129899694	0.22878525	1.430559223	1.036304594
1382	430	100000	90	240	0.000332844	1.726	33.39	278	1.367242025	0.767719054	0.000234846	3.43E-06	0.000205714	0.985604929	365.7371608	124.6538835	4.754999797	0.130727307	0.223703797	1.433813578	1.00887624
1383	430	105000	90	240	0.000316994	1.726	33.39	278	1.40253946	0.748822066	0.000240909	3.41E-06	0.000206007	0.986042837	356.5452816	128.148986	4.63504721	0.131209138	0.218814561	1.433850904	0.984884248
1384	435	70000	90	240	0.000475491	1.726	33.39	278	1.109507785	0.890882094	0.000190576	3.51E-06	0.000203001	0.981915233	450.53948	100.4184179	5.862263782	0.126462501	0.267209683	1.433453025	1.226836118
1385	435	75000	90	240	0.000443792	1.726	33.39	278	1.161134568	0.867881181	0.000199444	3.50E-06	0.000203623	0.982753863	430.542227	104.9247668	5.601043109	0.127440412	0.257171293	1.43353584	1.175879762
1386	435	80000	90	240	0.000416055	1.726	33.39	278	1.212157462	0.847291457	0.000208208	3.21E-06	0.000204679	0.984815093	412.3611972	109.0768908	5.364771419	0.128011729	0.248014511	1.430442858	1.132224509
1387	435	85000	90	240	0.000391581	1.726	33.39	278	1.259144681	0.82649833	0.000216279	3.07E-06	0.000205364	0.985997238	396.9508944	113.1114289	5.164103083	0.128618846	0.24004577	1.428902629	1.093622987
1388	435	90000	90	240	0.000369826	1.726	33.39	278	1.30208863	0.80556114	0.000223655	3.07E-06	0.000205807	0.986468929	383.8799235	117.0404916	4.993407097	0.12928211	0.233263861	1.428930992	1.059837122
1389	435	95000	90	240	0.000350362	1.726	33.39	278	1.341027856	0.784536272	0.000230344	3.19E-06	0.000206003	0.986349324	372.7942527	120.8736981	4.848321939	0.130026085	0.227519619	1.430563001	1.030039755
1390	435	100000	90	240	0.000332844	1.726	33.39	278	1.375725484	0.763306264	0.000236304	3.43E-06	0.000205802	0.985692476	363.4816248	124.6226043	4.725611053	0.130846285	0.222533506	1.433826998	1.003082082
1391	435	105000	90	240	0.000316994	1.726	33.39	278	1.410767977	0.744273044	0.000242323	3.41E-06	0.000206056	0.98612315	354.4653991	128.1203413	4.607933216	0.131318372	0.217683227	1.433855713	0.979377031
1392	440	70000	90	240	0.000475491	1.726	33.39	278	1.118052611	0.887148067	0.000192044	3.51E-06	0.000203111	0.982050994	447.0965838	100.3898138	5.81729485	0.126630554	0.265502885	1.433470443	1.21812282
1393	440	75000	90	240	0.000443792	1.726	33.39	278	1.169760603	0.864018629	0.000200926	3.50E-06	0.000203738	0.98287889	427.3675967	104.8930792	5.559694254	0.127597436	0.255603342	1.433555573	1.167866887
1394	440	80000	90	240	0.000416055	1.726	33.39	278	1.2208458	0.843311777	0.000209701	3.21E-06	0.000204775	0.984927726	409.4267181	109.0486972	5.326497417	0.128159689	0.246516287	1.430455722	1.124698226
1395	440	85000	90	240	0.000391581	1.726	33.39	278	1.268026999	0.822533386	0.000217805	3.07E-06	0.000205491	0.98609693	394.1703692	113.0838341	5.127958164	0.128762367	0.238658564	1.428921949	1.086634286
1396	440	90000	90	240	0.000369826	1.726	33.39	278	1.310886761	0.801468277	0.000225167	3.07E-06	0.000205935	0.986561972	381.3034349	117.0113434	4.959965999	0.129418121	0.231980267	1.428951568	1.053375653
1397	440	95000	90	240	0.000350362	1.726	33.39	278	1.349333328	0.780120669	0.00023177	3.19E-06	0.000206054	0.986439482	370.4994805	120.8457319	4.818148606	0.130140178	0.226273818	1.430563203	1.023957807
1398	440	100000	90	240	0.000332844	1.726	33.39	278	1.384137181	0.758957167	0.000237749	3.42E-06	0.000205882	0.985819073	361.2724564	124.5908388	4.696952684	0.130964997	0.221377598	1.433842858	0.997376504
1399	440	105000	90	240	0.000316994	1.726	33.39	278	1.422185744	0.74144818	0.000244284	3.17E-06	0.000206717	0.987187409	351.5472315	127.9727019	4.570947988	0.13112997	0.216246929	1.43062019	0.974630759
1400	445	70000	90	240	0.000475491	1.726	33.39	278	1.126520525	0.88343907	0.000193499	3.51E-06	0.000203221	0.982183555	443.7361891	100.3608342	5.773596937	0.12679519	0.263841731	1.433486804	1.209621482
1401	445	75000	90	240	0.000443792	1.726	33.39	278	1.178321943	0.860195915	0.000202396	3.50E-06	0.00020383	0.983001127	424.2627111	104.8661222	5.519108858	0.127751367	0.254014177	1.43357081	1.159906116
1402	445	80000	90	240	0.000416055	1.726	33.39	278	1.229398018	0.839327638	0.000211169	3.21E-06	0.000204873	0.985037448	406.5786997	109.01954	5.289351483	0.128302015	0.245070747	1.43046658	1.117409067
1403	445	85000	90	240	0.000391581	1.726	33.39	278	1.276340429	0.818288909	0.000219233	3.07E-06	0.000205551	0.986189661	391.6029615	113.0561103	5.094336753	0.128888901	0.237290882	1.428919627	1.079869755
1404	445	90000	90	240	0.000369826	1.726	33.39	278	1.319271104	0.797218728	0.000226607	3.07E-06	0.000205999	0.9866494	378.8800816	116.984389	4.928193297	0.129538519	0.230683851	1.428951778	1.047007244
1405	445	95000	90	240	0.000350362	1.726	33.39	278	1.357853527	0.775921196	0.000233234	3.18E-06	0.000206159	0.986530728	368.1745126	120.8163021	4.787903094	0.130262431	0.225085273	1.430580637	1.018049257
1406	445	100000	90	240	0.000332844	1.726	33.39	278	1.392272382	0.754553843	0.000239146	3.42E-06	0.000205939	0.985900745	359.1612625	124.5624084	4.669278314	0.131073378	0.220237636	1.433850819	0.991823907
1407	445	105000	90	240	0.000316994	1.726	33.39	278	1.427012319	0.735374724	0.000245113	3.40E-06	0.000206191	0.986318623	350.4297644	128.0588131	4.5552528	0.131532897	0.215536624	1.433875792	0.968858591
1408	450	70000	90	240	0.000475491	1.726	33.39	278	1.134939851	0.879773505	0.000194945	3.51E-06	0.000203316	0.982313371	440.4447661	100.3342782	5.7305452	0.126956084	0.262176141	1.433501921	1.20120871
1409	450	75000	90	240	0.000443792	1.726	33.39	278	1.186695156	0.85632339	0.000203835	3.49E-06	0.00020391	0.983166526	421.2693741	104.8359711	5.479975577	0.127900074	0.252479374	1.433581106	1.152177809
1410	450	80000	90	240	0.000416055	1.726	33.39	278	1.237862283	0.835374063	0.000212623	3.21E-06	0.000204974	0.985145098	403.7987014	108.9906267	5.253083501	0.128441582	0.243659966	1.4304799	1.11031282
1411	450	85000	90	240	0.000391581	1.726	33.39	278	1.284790762	0.81423595	0.000220684	3.07E-06	0.000205647	0.986282508	389.027337	113.0280772	5.060806513	0.129021725	0.235976433	1.428931081	1.073270306
1412	450	90000	90	240	0.000369826	1.726	33.39	278	1.327649894	0.793053571	0.000228046	3.07E-06	0.000206096	0.986735846	376.4888712	116.955602	4.897089666	0.129663466	0.229461706	1.428965218	1.040889621
1413	450	95000	90	240	0.000350362	1.726	33.39	278	1.366072332	0.771650099	0.000234646	3.18E-06	0.000206235	0.986617721	365.9592644	120.7871678	4.758990111	0.130376584	0.223920739	1.430590013	1.012298585
1414	450	100000	90	240	0.000332844	1.726	33.39	278	1.400257838	0.75017025	0.000240517	3.42E-06	0.000205981	0.985979987	357.1127731	124.5345718	4.642503808	0.131179092	0.219112752	1.43385501	0.986365566
1415	450	105000	90	240	0.000316994	1.726	33.39	278	1.438024517	0.732509001	0.000247005	3.17E-06	0.000206812	0.987341134	347.6746127	127.918166	4.520377056	0.131332957	0.214131563	1.430620353	0.964336463
1416	455	70000	90	240	0.000475491	1.726	33.39	278	1.143253352	0.876106064	0.000196373	3.51E-06	0.00020342	0.982439727	437.2422621	100.3056354	5.688739937	0.127111158	0.260576702	1.433520654	1.193079898
1417	455	75000	90	240	0.000443792	1.726	33.39	278	1.195140916	0.852589777	0.000205285	3.49E-06	0.000204022	0.983283439	418.2925741	104.8069779	5.441272736	0.128049603	0.250995006	1.43360047	1.144660724
1418	455	80000	90	240	0.000416055	1.726	33.39	278	1.246179645	0.831409936	0.000214052	3.20E-06	0.000205035	0.98524801	401.1037195	108.9660692	5.217841337	0.128576673	0.242227951	1.430484733	1.103233462
1419	455	85000	90	240	0.000391581	1.726	33.39	278	1.293250177	0.810266602	0.000222137	3.07E-06	0.000205743	0.98637424	386.4825992	113.0033359	5.027559822	0.129152388	0.234663694	1.428942997	1.066748661
1420	455	90000	90	240	0.000369826	1.726	33.39	278	1.336024203	0.788987119	0.000229484	3.06E-06	0.00020619	0.986821278	374.1289179	116.9301344	4.866508047	0.12978989	0.228246856	1.428977273	1.034837139
1421	455	95000	90	240	0.000350362	1.726	33.39	278	1.374179381	0.767418075	0.000236038	3.18E-06	0.00020631	0.986702581	363.8001065	120.7598624	4.730839274	0.130489065	0.222781283	1.430598454	1.006688872
1422	455	100000	90	240	0.000332844	1.726	33.39	278	1.408274395	0.745902732	0.000241894	3.41E-06	0.000206073	0.986098881	355.0796708	124.5015554	4.616070278	0.131287851	0.21806955	1.433872241	0.981189489
1423	455	105000	90	240	0.000316994	1.726	33.39	278	1.442773236	0.72663837	0.00024782	3.40E-06	0.000206328	0.986466046	346.6010634	128.0008996	4.50545441	0.131735465	0.213503477	1.433898236	0.95891254
1424	460	70000	90	240	0.000475491	1.726	33.39	278	1.15166041	0.872589983	0.000197817	3.50E-06	0.000203543	0.982614484	434.050716	100.275572	5.647088552	0.127268209	0.259006961	1.433547513	1.185089847
1425	460	75000	90	240	0.000443792	1.726	33.39	278	1.203369164	0.848782932	0.000206699	3.49E-06	0.000204113	0.983395896	415.4326056	104.7794165	5.403975581	0.128193075	0.249546771	1.433616062	1.137344432
1426	460	80000	90	240	0.000416055	1.726	33.39	278	1.254479953	0.827522048	0.000215478	3.20E-06	0.000205139	0.985350249	398.4498752	108.9383564	5.183266826	0.128711862	0.240889478	1.430498863	1.09648897
1427	460	85000	90	240	0.000391581	1.726	33.39	278	1.301353501	0.80617437	0.000223529	3.07E-06	0.000205815	0.986461251	384.0760222	112.9760756	4.996189851	0.129274897	0.233404653	1.428951908	1.060477748
1428	460	90000	90	240	0.000369826	1.726	33.39	278	1.343893938	0.784708819	0.000230836	3.06E-06	0.00020622	0.986901083	371.9379209	116.904428	4.837730179	0.129897875	0.227033747	1.428967379	1.028930427
1429	460	95000	90	240	0.000350362	1.726	33.39	278	1.382193062	0.763217306	0.000237415	3.18E-06	0.000206382	0.986785662	361.6906532	120.7329354	4.70334454	0.13059952	0.221668434	1.430604932	1.001202843
1430	460	100000	90	240	0.000332844	1.726	33.39	278	1.415994994	0.741573791	0.000243221	3.41E-06	0.000206109	0.986173676	353.143365	124.4757771	4.590836341	0.131389949	0.217004719	1.433872585	0.976010316
1431	460	105000	90	240	0.000316994	1.726	33.39	278	1.450447546	0.722308728	0.000249138	3.39E-06	0.000206384	0.986575746	344.7668808	127.971222	4.481503333	0.131831648	0.212511865	1.433906947	0.954098408
1432	465	70000	90	240	0.000475491	1.726	33.39	278	1.159649686	0.868839607	0.000199189	3.50E-06	0.00020361	0.982732166	431.0606557	100.2502066	5.608081588	0.127415623	0.257461447	1.43355213	1.177313375
1433	465	75000	90	240	0.000443792	1.726	33.39	278	1.211504786	0.844992676	0.000208096	3.49E-06	0.000204192	0.983505525	412.6430044	104.7532312	5.36744696	0.12833074	0.248101525	1.43362828	1.130140875
1434	465	80000	90	240	0.000416055	1.726	33.39	278	1.262779115	0.823716444	0.000216903	3.20E-06	0.000205243	0.985452506	395.8312545	108.9108951	5.149051917	0.128843263	0.239560469	1.430516266	1.089836066
1435	465	85000	90	240	0.000391581	1.726	33.39	278	1.30941095	0.802132259	0.000224913	3.07E-06	0.000205878	0.986546689	381.7125497	112.9515241	4.965240346	0.129395302	0.232146717	1.428948014	1.054271049
1436	465	90000	90	240	0.000369826	1.726	33.39	278	1.351970709	0.78065088	0.000232223	3.06E-06	0.000206305	0.986981763	369.7158226	116.8786912	4.808636435	0.130010831	0.225872977	1.428979466	1.023204296
1437	465	95000	90	240	0.000350362	1.726	33.39	278	1.390070405	0.759038291	0.000238768	3.18E-06	0.000206447	0.986866632	359.6407932	120.7065883	4.676588378	0.130705876	0.220575162	1.430612486	0.995845334
1438	465	100000	90	240	0.000332844	1.726	33.39	278	1.423812473	0.737388799	0.000244563	3.40E-06	0.00020619	0.986288277	351.204148	124.4461078	4.565507353	0.131491558	0.215987274	1.433889001	0.971031479
1439	465	105000	90	240	0.000316994	1.726	33.39	278	1.457971884	0.718001178	0.000250431	3.39E-06	0.000206423	0.986644131	342.9872729	127.9451884	4.458256042	0.13192565	0.211530198	1.433911328	0.949355718
1440	380	70000	100	240	0.000528324	1.726	33.39	278	1.010781931	0.934607814	0.000173619	3.56E-06	0.000227111	0.979907325	494.5294389	100.7038865	6.430969613	0.124734877	0.330691779	1.432717369	1.506608671
1441	380	75000	100	240	0.000493102	1.726	33.39	278	1.061434429	0.913461288	0.000182319	3.55E-06	0.000227845	0.980900527	470.9707149	105.2130218	6.123248442	0.125815589	0.317249163	1.432826532	1.439348496
1442	380	80000	100	240	0.000462283	1.726	33.39	278	1.111801367	0.894658476	0.00019097	3.24E-06	0.000229016	0.98333272	449.5732862	109.3434469	5.845255993	0.126498935	0.304967304	1.429858577	1.381204949
1443	380	85000	100	240	0.00043509	1.726	33.39	278	1.158677831	0.875440643	0.000199022	3.08E-06	0.000229795	0.984739304	431.3628011	113.3684436	5.608127562	0.127202086	0.294265696	1.428394461	1.32983513
1444	380	90000	100	240	0.000410918	1.726	33.39	278	1.201972706	0.855834716	0.000206459	3.08E-06	0.000230293	0.985294166	415.8496838	117.3001615	5.40553969	0.127946434	0.285067475	1.428441536	1.284710643
1445	380	95000	100	240	0.000389291	1.726	33.39	278	1.241960678	0.836100308	0.000213327	3.22E-06	0.000230549	0.985133326	402.5281035	121.1502099	5.231017155	0.128759952	0.277172279	1.430037247	1.244730226
1446	380	100000	100	240	0.000369826	1.726	33.39	278	1.278047612	0.815903842	0.000219526	3.50E-06	0.000230345	0.984306762	391.2607461	124.9342668	5.083026646	0.129643539	0.270251924	1.433184699	1.208513656
1447	380	105000	100	240	0.000352216	1.726	33.39	278	1.314708771	0.797945197	0.000225823	3.48E-06	0.000230712	0.984823574	380.3650079	128.4278868	4.940847353	0.13018682	0.263674476	1.433240327	1.176684566
1448	385	70000	100	240	0.000528324	1.726	33.39	278	1.020365076	0.930725913	0.000175265	3.56E-06	0.000227266	0.980092269	489.8856288	100.6684067	6.37041461	0.12494708	0.328084773	1.432746724	1.49347325
1449	385	75000	100	240	0.000493102	1.726	33.39	278	1.071169283	0.909390118	0.000183991	3.55E-06	0.000227973	0.981070806	466.6910973	105.1791009	6.067493496	0.126015334	0.314773267	1.43285085	1.427067117
1450	385	80000	100	240	0.000462283	1.726	33.39	278	1.121642646	0.890397294	0.000192661	3.24E-06	0.000229148	0.983482672	445.6291879	109.3088938	5.793789647	0.126684395	0.302683505	1.429876427	1.369873082
1451	385	85000	100	240	0.00043509	1.726	33.39	278	1.168675595	0.871090351	0.000200739	3.08E-06	0.000229925	0.984871043	427.6729166	113.3352256	5.560076066	0.127380037	0.292108628	1.428412685	1.31920449
1452	385	90000	100	240	0.000410918	1.726	33.39	278	1.211985744	0.851339358	0.000208179	3.08E-06	0.000230412	0.985417558	412.4142717	117.2668889	5.360793105	0.128114828	0.283036459	1.428457177	1.274756992
1453	385	95000	100	240	0.000389291	1.726	33.39	278	1.251787568	0.83137175	0.000215015	3.22E-06	0.000230642	0.985255377	399.3682293	121.1157924	5.189840926	0.128915332	0.275265368	1.430044879	1.235454699
1454	385	100000	100	240	0.000369826	1.726	33.39	278	1.287967293	0.811174653	0.00022123	3.49E-06	0.000230446	0.984469562	388.2472984	124.8947842	5.043617856	0.129792279	0.268436622	1.433204192	1.199732223
1455	385	105000	100	240	0.000352216	1.726	33.39	278	1.327215493	0.794667559	0.000227971	3.20E-06	0.00023142	0.98613901	376.7031767	128.2454413	4.894208668	0.130043298	0.261595938	1.430129048	1.169171562
1456	390	70000	100	240	0.000528324	1.726	33.39	278	1.029862481	0.926858031	0.000176896	3.56E-06	0.000227399	0.980272199	485.3685961	100.6353286	6.311493504	0.125154293	0.325503673	1.43276986	1.480571887
1457	390	75000	100	240	0.000493102	1.726	33.39	278	1.080821229	0.905344659	0.000185649	3.55E-06	0.000228095	0.981236687	462.5239934	105.1450624	6.013123693	0.126208853	0.312357711	1.432873228	1.415082548
1458	390	80000	100	240	0.000462283	1.726	33.39	278	1.13141749	0.886195291	0.00019434	3.23E-06	0.000229268	0.983628082	441.7796147	109.2759191	5.743556707	0.126866732	0.300429112	1.429895019	1.35875064
1459	390	85000	100	240	0.00043509	1.726	33.39	278	1.177287861	0.865856711	0.000202219	3.23E-06	0.000229821	0.984283569	424.6048684	113.3787942	5.519218415	0.127687903	0.290314568	1.429958678	1.3089625
1460	390	90000	100	240	0.000410918	1.726	33.39	278	1.221869713	0.846869383	0.000209876	3.08E-06	0.000230539	0.985537243	409.0783362	117.2327512	5.317334117	0.128277693	0.281079287	1.428475295	1.265140268
1461	390	95000	100	240	0.000389291	1.726	33.39	278	1.261744295	0.826850869	0.000216725	3.22E-06	0.000230771	0.985378352	396.2167774	121.0806044	5.148821194	0.129071941	0.273410504	1.43006674	1.226390311
1462	390	100000	100	240	0.000369826	1.726	33.39	278	1.297611261	0.806393655	0.000222886	3.49E-06	0.000230545	0.984583171	385.3617443	124.8573468	5.006094833	0.129937332	0.266711922	1.433219268	1.19132736
1463	390	105000	100	240	0.000352216	1.726	33.39	278	1.334233089	0.788313349	0.000229177	3.47E-06	0.000230922	0.985084699	374.7987351	128.3520842	4.868471952	0.130470616	0.260337863	1.433278025	1.160518162
1464	395	70000	100	240	0.000528324	1.726	33.39	278	1.039266634	0.923000679	0.000178511	3.56E-06	0.000227537	0.980447188	480.9772334	100.6014605	6.254162734	0.125354035	0.323000435	1.432796399	1.468058835
1465	395	75000	100	240	0.000493102	1.726	33.39	278	1.090375975	0.901338018	0.00018729	3.55E-06	0.000228223	0.98139803	458.471534	105.1111802	5.960230754	0.126399541	0.310022606	1.43289542	1.403470009
1466	395	80000	100	240	0.000462283	1.726	33.39	278	1.141029727	0.881973057	0.000195991	3.23E-06	0.000229372	0.983769192	438.0583744	109.2440415	5.694993123	0.12704181	0.29822292	1.429905773	1.347916875
1467	395	85000	100	240	0.00043509	1.726	33.39	278	1.186967548	0.861506668	0.000203881	3.23E-06	0.000229946	0.984415895	421.1424893	113.3447083	5.47403575	0.127854283	0.288290657	1.429975443	1.298992048
1468	395	90000	100	240	0.000410918	1.726	33.39	278	1.231592726	0.842402266	0.000211546	3.08E-06	0.000230646	0.985653725	405.8489387	117.2005806	5.275156879	0.128434461	0.279149502	1.428485541	1.255733512
1469	395	95000	100	240	0.000389291	1.726	33.39	278	1.27140596	0.822254471	0.000218385	3.21E-06	0.000230872	0.985494393	393.2058786	121.047065	5.109572885	0.129221148	0.271604404	1.43008007	1.217604095
1470	395	100000	100	240	0.000369826	1.726	33.39	278	1.307328625	0.801789634	0.000224555	3.48E-06	0.000230649	0.984739185	382.4972971	124.8206677	4.968767189	0.130081187	0.26498621	1.433241599	1.183002977
1471	395	105000	100	240	0.000352216	1.726	33.39	278	1.343504951	0.783398356	0.000230769	3.47E-06	0.000230959	0.985186071	372.2120026	128.3193267	4.83457095	0.130597906	0.258692579	1.433276275	1.152696327
1472	400	70000	100	240	0.000528324	1.726	33.39	278	1.048549678	0.919137979	0.000180106	3.56E-06	0.000227664	0.98061699	476.7196704	100.5689881	6.198686359	0.125551177	0.32056609	1.432817472	1.455877958
1473	400	75000	100	240	0.000493102	1.726	33.39	278	1.099835251	0.897345474	0.000188915	3.55E-06	0.000228349	0.981555088	454.5288836	105.0780028	5.908848883	0.126584237	0.307741826	1.432917973	1.392163866
1474	400	80000	100	240	0.000462283	1.726	33.39	278	1.150607776	0.877831661	0.000197636	3.23E-06	0.000229493	0.983908215	434.4121924	109.211529	5.647406145	0.127216663	0.296093682	1.429925938	1.337402531
1475	400	85000	100	240	0.00043509	1.726	33.39	278	1.197772161	0.858047497	0.000205737	3.08E-06	0.000230269	0.985242384	417.2845695	113.2377979	5.424552133	0.127879301	0.285977482	1.428454448	1.289081065
1476	400	90000	100	240	0.000410918	1.726	33.39	278	1.241174933	0.837954374	0.000213192	3.08E-06	0.000230748	0.985766382	402.7157935	117.1690079	5.234248489	0.128588387	0.277274122	1.428498433	1.246589045
1477	400	95000	100	240	0.000389291	1.726	33.39	278	1.280918734	0.817683059	0.000220019	3.21E-06	0.000230962	0.985608006	390.2857456	121.0148854	5.071420006	0.129364752	0.269830764	1.43009055	1.209033942
1478	400	100000	100	240	0.000369826	1.726	33.39	278	1.316746489	0.797110989	0.000226173	3.48E-06	0.000230739	0.984846704	379.7614213	124.7863212	4.93306996	0.130218305	0.263331636	1.433255749	1.175001897
1479	400	105000	100	240	0.000352216	1.726	33.39	278	1.352853561	0.778645586	0.000232375	3.47E-06	0.000231051	0.985286947	369.6397149	128.2840716	4.801113954	0.130729575	0.25713866	1.433293969	1.145184853
1480	405	70000	100	240	0.000528324	1.726	33.39	278	1.057778409	0.915321203	0.000181691	3.56E-06	0.000227785	0.98078283	472.5610627	100.5375232	6.144349968	0.125743838	0.318165877	1.43283933	1.443943134
1481	405	75000	100	240	0.000493102	1.726	33.39	278	1.109193554	0.893370688	0.000190522	3.54E-06	0.000228483	0.981758407	450.6944738	105.0415182	5.858949366	0.126765737	0.305547249	1.432941146	1.381228549
1482	405	80000	100	240	0.000462283	1.726	33.39	278	1.160031904	0.873675272	0.000199255	3.23E-06	0.000229606	0.984042523	430.8833449	109.1793205	5.601352242	0.12738441	0.294021996	1.429941918	1.327190814
1483	405	85000	100	240	0.00043509	1.726	33.39	278	1.207230152	0.853743936	0.000207362	3.08E-06	0.000230361	0.985359531	414.0155715	113.2083488	5.381826154	0.12803713	0.284006331	1.428464368	1.279495064
1484	405	90000	100	240	0.000410918	1.726	33.39	278	1.250566258	0.83349024	0.000214805	3.08E-06	0.000230824	0.985874604	399.6916282	117.1393207	5.194884247	0.128737272	0.2754277	1.428502355	1.237637235
1485	405	95000	100	240	0.000389291	1.726	33.39	278	1.290291492	0.813132564	0.000221629	3.21E-06	0.000231068	0.985718963	387.4506694	120.9808112	5.034511095	0.129504252	0.268138729	1.430103866	1.200799469
1486	405	100000	100	240	0.000369826	1.726	33.39	278	1.325991827	0.792456369	0.000227761	3.48E-06	0.000230812	0.984950766	377.11348	124.7531736	4.898576308	0.130351002	0.261704568	1.433266936	1.167177211
1487	405	105000	100	240	0.000352216	1.726	33.39	278	1.366406416	0.776333815	0.000234703	3.07E-06	0.000232007	0.987101214	365.8557616	128.0472089	4.75332679	0.130425454	0.254948925	1.428604679	1.138517784
1488	410	70000	100	240	0.000528324	1.726	33.39	278	1.066907865	0.911513453	0.000183259	3.55E-06	0.000227912	0.980996633	468.5179609	100.5028266	6.091659212	0.125931463	0.315847166	1.432860155	1.432381895
1489	410	75000	100	240	0.000493102	1.726	33.39	278	1.118431109	0.889395818	0.000192109	3.54E-06	0.000228582	0.981906373	446.972443	105.0109512	5.81019318	0.126942816	0.303349201	1.432965229	1.370416786
1490	410	80000	100	240	0.000462283	1.726	33.39	278	1.16936846	0.869557539	0.000200858	3.23E-06	0.000229726	0.984173877	427.4433582	109.1478565	5.556551698	0.12755021	0.29201239	1.429958777	1.317278853
1491	410	85000	100	240	0.00043509	1.726	33.39	278	1.216576302	0.849464579	0.000208967	3.08E-06	0.000230461	0.98547358	410.835128	113.1779058	5.340337682	0.128191496	0.282107489	1.428476121	1.270215305
1492	410	90000	100	240	0.000410918	1.726	33.39	278	1.260003677	0.829166168	0.000216427	3.08E-06	0.000230962	0.985982524	396.6980103	117.1065248	5.155904592	0.128885285	0.273692671	1.428521972	1.229102019
1493	410	95000	100	240	0.000389291	1.726	33.39	278	1.299622137	0.808666048	0.000223232	3.21E-06	0.000231158	0.985826874	384.6689166	120.9499043	4.998212699	0.129646242	0.266457493	1.430117221	1.192645817
1494	410	100000	100	240	0.000369826	1.726	33.39	278	1.335225387	0.787904722	0.000229347	3.47E-06	0.000230918	0.98509559	374.5054733	124.7169165	4.864659998	0.130484688	0.260151336	1.433285224	1.159635735
1495	410	105000	100	240	0.000352216	1.726	33.39	278	1.37106278	0.769231693	0.000235503	3.46E-06	0.000231206	0.985520771	364.7301022	128.216529	4.737070598	0.130979174	0.254124963	1.433319017	1.130733392
1496	415	70000	100	240	0.000528324	1.726	33.39	278	1.075957256	0.907728383	0.000184813	3.55E-06	0.000228033	0.981153411	464.5780047	100.4717851	6.040270883	0.126113843	0.313574834	1.432881226	1.421088672
1497	415	75000	100	240	0.000493102	1.726	33.39	278	1.127609154	0.885473264	0.000193686	3.54E-06	0.000228697	0.982051048	443.3347706	104.9803419	5.762882135	0.127116593	0.301227542	1.432975161	1.359941412
1498	415	80000	100	240	0.000462283	1.726	33.39	278	1.178610391	0.8654693	0.000202446	3.23E-06	0.000229841	0.984302863	424.0918887	109.1173596	5.512806782	0.127711539	0.2900439	1.429975309	1.307604275
1499	415	85000	100	240	0.00043509	1.726	33.39	278	1.225832943	0.845239212	0.000210557	3.08E-06	0.000230585	0.98558496	407.7329617	113.1461147	5.299906193	0.128341993	0.280298316	1.428490726	1.261303598
1500	415	90000	100	240	0.000410918	1.726	33.39	278	1.269159339	0.82475775	0.000217999	3.08E-06	0.000231045	0.986085721	393.8362704	117.0776564	5.118508443	0.1290259	0.271950509	1.428530471	1.220676258
1501	415	95000	100	240	0.000389291	1.726	33.39	278	1.308625349	0.804109718	0.000224778	3.21E-06	0.000231231	0.985930191	382.0223713	120.9193857	4.963740544	0.129777468	0.264834566	1.430120142	1.18481447
1502	415	100000	100	240	0.000369826	1.726	33.39	278	1.34423493	0.783328364	0.000230895	3.47E-06	0.000230995	0.985194035	371.995232	124.6854684	4.831881995	0.130610938	0.25861227	1.433298479	1.15225012
1503	415	105000	100	240	0.000352216	1.726	33.39	278	1.382973795	0.766198302	0.000237549	3.19E-06	0.000231928	0.986737898	361.5142681	128.050351	4.696151038	0.130811813	0.252306044	1.43018966	1.124498931
1504	420	70000	100	240	0.000528324	1.726	33.39	278	1.084888101	0.903933609	0.000186348	3.55E-06	0.000228144	0.981305754	460.7540843	100.4420037	5.990299463	0.126291493	0.311353693	1.432898552	1.410077839
1505	420	75000	100	240	0.000493102	1.726	33.39	278	1.13669477	0.88157071	0.000195246	3.54E-06	0.00022881	0.982191905	439.7915666	104.9491293	5.71674514	0.127285284	0.299162584	1.432995282	1.349739528
1506	420	80000	100	240	0.000462283	1.726	33.39	278	1.18777181	0.861421022	0.000204019	3.23E-06	0.000229954	0.984427344	420.821069	109.0876939	5.470169662	0.127870392	0.288119777	1.429993114	1.298154176
1507	420	85000	100	240	0.00043509	1.726	33.39	278	1.233732461	0.840211458	0.000211914	3.22E-06	0.000230458	0.985029878	405.1798719	113.1895501	5.265815274	0.128631127	0.278779378	1.430044887	1.252536933
1508	420	90000	100	240	0.000410918	1.726	33.39	278	1.278298978	0.820455768	0.000219569	3.08E-06	0.000231137	0.986187321	391.0204391	117.0479765	5.081811205	0.129165527	0.270250667	1.428541473	1.212427029
1509	420	95000	100	240	0.000389291	1.726	33.39	278	1.317742232	0.799737902	0.000226344	3.21E-06	0.000231343	0.98603413	379.3792674	120.8875104	4.929269851	0.129909711	0.263263328	1.430140089	1.17718639
1510	420	100000	100	240	0.000369826	1.726	33.39	278	1.353016035	0.778736913	0.000232403	3.47E-06	0.000231047	0.985288693	369.5808097	124.6554105	4.800435278	0.130734195	0.257103584	1.433302986	1.145027314
1511	420	105000	100	240	0.000352216	1.726	33.39	278	1.391794967	0.761597722	0.000239064	3.19E-06	0.000232021	0.986828815	359.2227616	128.0193985	4.666323183	0.130929816	0.250921218	1.430201544	1.117818308
1512	425	70000	100	240	0.000528324	1.726	33.39	278	1.093789685	0.900206563	0.000187877	3.55E-06	0.000228274	0.981455072	457.004815	100.4118662	5.941471313	0.126468834	0.309211448	1.432922889	1.399401184
1513	425	75000	100	240	0.000493102	1.726	33.39	278	1.145558459	0.877586659	0.000196769	3.54E-06	0.000228905	0.982327304	436.3890461	104.9188254	5.672224141	0.127443435	0.297147377	1.43301012	1.339855136
1514	425	80000	100	240	0.000462283	1.726	33.39	278	1.196778469	0.857358226	0.000205567	3.23E-06	0.000230047	0.984548728	417.6542975	109.0590055	5.428877904	0.128024036	0.286226898	1.430004808	1.288905983
1515	425	85000	100	240	0.00043509	1.726	33.39	278	1.243995605	0.836835513	0.000213677	3.08E-06	0.000230778	0.985798914	401.780173	113.0891475	5.222296365	0.12863508	0.276732316	1.428513027	1.243926546
1516	425	90000	100	240	0.000410918	1.726	33.39	278	1.287432665	0.816249199	0.000221138	3.07E-06	0.00023127	0.986287643	388.2463526	117.0176514	5.045668197	0.129304079	0.268635273	1.428563788	1.2045198
1517	425	95000	100	240	0.000389291	1.726	33.39	278	1.326712585	0.795379657	0.000227885	3.20E-06	0.000231426	0.986134512	376.8140642	120.8587212	4.895931184	0.13004209	0.261702117	1.430151261	1.169644634
1518	425	100000	100	240	0.000369826	1.726	33.39	278	1.361736777	0.774219033	0.000233901	3.46E-06	0.000231135	0.985423048	367.2137792	124.6205888	4.769550176	0.130853152	0.255672386	1.43331773	1.138127595
1519	425	105000	100	240	0.000352216	1.726	33.39	278	1.397539337	0.755494759	0.000240051	3.45E-06	0.000231466	0.98583168	357.8195291	128.1183644	4.647199982	0.131336246	0.249932898	1.433367339	1.110559413
1520	430	70000	100	240	0.000528324	1.726	33.39	278	1.102650756	0.896533914	0.000189399	3.55E-06	0.000228383	0.981601356	453.3327109	100.383218	5.89366687	0.126643829	0.307073018	1.43294386	1.388818955
1521	430	75000	100	240	0.000493102	1.726	33.39	278	1.15444503	0.873715693	0.000198295	3.53E-06	0.000229018	0.9825096	433.0301744	104.8859702	5.628417332	0.127604524	0.295187137	1.433030147	1.330194515
1522	430	80000	100	240	0.000462283	1.726	33.39	278	1.20566014	0.853300398	0.000207092	3.22E-06	0.000230136	0.984666997	414.5777834	109.0301818	5.38870589	0.128172371	0.284383355	1.430015964	1.279906448
1523	430	85000	100	240	0.00043509	1.726	33.39	278	1.251675528	0.831885905	0.000214996	3.22E-06	0.000230667	0.985255255	399.3717149	113.1288081	5.190212958	0.128918148	0.275338685	1.430073681	1.235697906
1524	430	90000	100	240	0.000410918	1.726	33.39	278	1.29608717	0.811838149	0.000222624	3.07E-06	0.000231313	0.986381435	385.6538467	116.9904651	5.01178918	0.129431414	0.267006716	1.428559027	1.19669764
1525	430	95000	100	240	0.000389291	1.726	33.39	278	1.335202248	0.790834712	0.000229343	3.20E-06	0.000231467	0.986228416	374.4180359	120.8299113	4.864574123	0.130158406	0.260189036	1.430145844	1.162412817
1526	430	100000	100	240	0.000369826	1.726	33.39	278	1.37046712	0.769819307	0.0002354	3.46E-06	0.000231223	0.985514527	364.874324	124.5901562	4.739039845	0.130972868	0.254253328	1.433336243	1.131309721
1527	430	105000	100	240	0.000352216	1.726	33.39	278	1.40598525	0.750923844	0.000241501	3.44E-06	0.000231535	0.985955802	355.6697794	128.0856803	4.619141579	0.131445694	0.248606653	1.433377308	1.104221184
1528	435	70000	100	240	0.000528324	1.726	33.39	278	1.111364237	0.892825275	0.000190895	3.54E-06	0.000228499	0.981793401	449.7788519	100.3513271	5.847301976	0.126811779	0.305017093	1.432964073	1.378630241
1529	435	75000	100	240	0.000493102	1.726	33.39	278	1.163225021	0.869855633	0.000199803	3.53E-06	0.000229115	0.982639316	429.7619721	104.85682	5.585871712	0.127762283	0.293261061	1.433045103	1.320715744
1530	435	80000	100	240	0.000462283	1.726	33.39	278	1.214463361	0.849283343	0.000208604	3.22E-06	0.000230233	0.984782213	411.5728299	109.0023322	5.349540348	0.128319162	0.282596042	1.430026463	1.271165271
1531	435	85000	100	240	0.00043509	1.726	33.39	278	1.261723745	0.828542069	0.000216722	3.08E-06	0.000230971	0.986002189	396.1350153	113.0330585	5.148666136	0.128913722	0.273354373	1.428536412	1.227476204
1532	435	90000	100	240	0.000410918	1.726	33.39	278	1.304898874	0.807631234	0.000224138	3.07E-06	0.000231414	0.986475691	383.049578	116.963018	4.977872404	0.129563909	0.265450511	1.428571047	1.189138699
1533	435	95000	100	240	0.000389291	1.726	33.39	278	1.343861538	0.78649744	0.00023083	3.20E-06	0.000231559	0.986323184	372.0053117	120.8000556	4.833125299	0.130280251	0.258736877	1.430158689	1.155386023
1534	435	100000	100	240	0.000369826	1.726	33.39	278	1.378950592	0.765379109	0.000236858	3.46E-06	0.000231297	0.98560241	362.629358	124.5608132	4.709797636	0.131087392	0.252877657	1.43334841	1.124710797
1535	435	105000	100	240	0.000352216	1.726	33.39	278	1.414322535	0.746406218	0.000242933	3.44E-06	0.000231591	0.986037431	353.5728597	128.05758	4.59169529	0.13155195	0.247290988	1.43338555	1.097976961
1536	440	70000	100	240	0.000528324	1.726	33.39	278	1.119936048	0.889089322	0.000192368	3.54E-06	0.000228602	0.981930294	446.3367185	100.3230634	5.802455218	0.126975285	0.303007351	1.43297948	1.368691157
1537	440	75000	100	240	0.000493102	1.726	33.39	278	1.171890865	0.865998364	0.000201292	3.53E-06	0.00022922	0.982765523	426.5842593	104.8279892	5.54441603	0.127914792	0.291395701	1.433064682	1.311551221
1538	440	80000	100	240	0.000462283	1.726	33.39	278	1.223186491	0.845299674	0.000210103	3.22E-06	0.000230335	0.984895511	408.6378515	108.9733259	5.311280521	0.128462642	0.280862334	1.430041663	1.262661987
1539	440	85000	100	240	0.00043509	1.726	33.39	278	1.270395803	0.82441848	0.000218212	3.08E-06	0.000231056	0.986099736	393.4397548	113.0063675	5.113358853	0.129046315	0.271716783	1.42854406	1.219544276
1540	440	90000	100	240	0.000410918	1.726	33.39	278	1.313453521	0.803360453	0.000225607	3.07E-06	0.000231496	0.986565867	380.5546809	116.9349907	4.945302312	0.129686354	0.26393359	1.428579331	1.181812095
1541	440	95000	100	240	0.000389291	1.726	33.39	278	1.352398811	0.782190165	0.000232297	3.20E-06	0.000231637	0.986415432	369.6568147	120.7726072	4.802534288	0.13039989	0.257299641	1.430169423	1.148477576
1542	440	100000	100	240	0.000369826	1.726	33.39	278	1.38726078	0.760943633	0.000238285	3.45E-06	0.000231361	0.985728173	360.4568415	124.5290264	4.6815404	0.131199218	0.251538017	1.433357716	1.118281761
1543	440	105000	100	240	0.000352216	1.726	33.39	278	1.425432553	0.743394004	0.000244842	3.18E-06	0.000232272	0.98716573	350.7446979	127.9046233	4.555802842	0.131363563	0.245645796	1.430223617	1.092623083
1544	445	70000	100	240	0.000528324	1.726	33.39	278	1.128434264	0.885376743	0.000193827	3.54E-06	0.000228715	0.982063871	442.9757369	100.2939126	5.75853916	0.127132267	0.30106514	1.432998223	1.359059033
1545	445	75000	100	240	0.000493102	1.726	33.39	278	1.180487087	0.86217789	0.000202768	3.53E-06	0.000229317	0.982888831	423.4781511	104.8000908	5.503897429	0.128065155	0.289557693	1.433080518	1.302548839
1546	445	80000	100	240	0.000462283	1.726	33.39	278	1.231796881	0.84133378	0.000211582	3.22E-06	0.000230432	0.985005534	405.7815665	108.9466557	5.273999489	0.128601812	0.279156603	1.430054614	1.254361943
1547	445	85000	100	240	0.00043509	1.726	33.39	278	1.275091057	0.817909021	0.000219018	3.50E-06	0.000230328	0.984285101	392.1210922	113.1832788	5.094431644	0.129602182	0.270822977	1.433220349	1.211226218
1548	445	90000	100	240	0.000410918	1.726	33.39	278	1.321969814	0.799165881	0.00022707	3.07E-06	0.00023157	0.986654722	378.1030304	116.9090583	4.913354493	0.129809572	0.262432111	1.428585707	1.174573837
1549	445	95000	100	240	0.000389291	1.726	33.39	278	1.360882689	0.777948976	0.000233754	3.20E-06	0.000231739	0.986506466	367.3521759	120.743439	4.772463987	0.130516362	0.255923443	1.430185734	1.14181956
1550	445	100000	100	240	0.000369826	1.726	33.39	278	1.395630208	0.75664574	0.000239723	3.45E-06	0.000231454	0.98581257	358.2949921	124.4992753	4.653445583	0.131311623	0.250240697	1.433375594	1.112020276
1551	445	105000	100	240	0.000352216	1.726	33.39	278	1.433703926	0.73903212	0.000246262	3.18E-06	0.000232383	0.987246805	348.7208807	127.8748324	4.5294885	0.131469257	0.244450615	1.430242554	1.086838428
1552	450	70000	100	240	0.000528324	1.726	33.39	278	1.136927245	0.881746862	0.000195286	3.54E-06	0.000228806	0.982195488	439.6670097	100.2680218	5.715420102	0.127291367	0.299102197	1.433012887	1.349438909
1553	450	75000	100	240	0.000493102	1.726	33.39	278	1.188961501	0.858353539	0.000204224	3.52E-06	0.000229415	0.983056069	420.4599774	104.7688733	5.464532923	0.128210336	0.287779931	1.433097294	1.293817217
1554	450	80000	100	240	0.000462283	1.726	33.39	278	1.24027876	0.837367603	0.000213038	3.22E-06	0.000230531	0.985112693	403.0066611	108.9180449	5.237865466	0.128738249	0.27751703	1.43006901	1.246317691
1555	450	85000	100	240	0.00043509	1.726	33.39	278	1.287423441	0.816239189	0.000221136	3.07E-06	0.000231224	0.986287646	388.2274114	112.9536977	5.045489704	0.129304186	0.268571523	1.428560429	1.20428689
1556	450	90000	100	240	0.000410918	1.726	33.39	278	1.330393389	0.795009004	0.000228517	3.07E-06	0.000231674	0.986741586	375.7089293	116.8811776	4.882194774	0.12993077	0.261012114	1.428600745	1.167662481
1557	450	95000	100	240	0.000389291	1.726	33.39	278	1.369185592	0.773702618	0.00023518	3.20E-06	0.000231806	0.986594107	365.1243388	120.717152	4.743452784	0.130630399	0.254548066	1.430195166	1.135224427
1558	450	100000	100	240	0.000369826	1.726	33.39	278	1.40357699	0.752217256	0.000241088	3.45E-06	0.000231489	0.985891763	356.2661468	124.4728378	4.626948931	0.131414495	0.248950899	1.433374664	1.105893683
1559	450	105000	100	240	0.000352216	1.726	33.39	278	1.438627979	0.733108245	0.000247108	3.43E-06	0.000231794	0.986309462	347.5984048	127.9683695	4.513937396	0.13186193	0.243609142	1.433419998	1.080372174
1560	455	70000	100	240	0.000528324	1.726	33.39	278	1.145224039	0.878042661	0.000196711	3.54E-06	0.0002289	0.982322186	436.4820808	100.2407664	5.67375003	0.127440454	0.297225615	1.433028428	1.340217032
1561	455	75000	100	240	0.000493102	1.726	33.39	278	1.197337622	0.854544274	0.000205663	3.52E-06	0.000229514	0.983172629	417.518823	104.7407531	5.426189518	0.128354137	0.286055595	1.433110903	1.285322629
1562	455	80000	100	240	0.000462283	1.726	33.39	278	1.248740777	0.833478139	0.000214492	3.22E-06	0.000230626	0.985219003	400.2758064	108.8912367	5.202328286	0.128873783	0.275892262	1.43008064	1.238382269
1563	455	85000	100	240	0.00043509	1.726	33.39	278	1.291779219	0.809748511	0.000221884	3.49E-06	0.000230478	0.984512752	387.0553443	113.1260764	5.028384652	0.129854488	0.267750354	1.43324065	1.196354576
1564	455	90000	100	240	0.000410918	1.726	33.39	278	1.338652677	0.790848088	0.000229936	3.07E-06	0.000231739	0.986825707	373.3907572	116.8562775	4.851963829	0.130047291	0.25958035	1.428603088	1.160780494
1565	455	95000	100	240	0.000389291	1.726	33.39	278	1.377359959	0.769472417	0.000236584	3.19E-06	0.000231896	0.986679913	362.9571885	120.6893126	4.715205969	0.130740533	0.253241641	1.430206443	1.128923854
1566	455	100000	100	240	0.000369826	1.726	33.39	278	1.411660281	0.747964217	0.000242476	3.44E-06	0.00023157	0.986011484	354.2258941	124.4417551	4.600318331	0.13151928	0.247709776	1.433389023	1.099948183
1567	455	105000	100	240	0.000352216	1.726	33.39	278	1.449434212	0.730191116	0.000248964	3.18E-06	0.000232472	0.987397894	344.9440911	127.8230868	4.48012331	0.13166397	0.242050522	1.430244422	1.075452839
1568	460	70000	100	240	0.000528324	1.726	33.39	278	1.153482084	0.874391274	0.00019813	3.53E-06	0.000228992	0.982495289	433.3575078	100.2114068	5.632980304	0.127589374	0.295384275	1.433043144	1.33115395
1569	460	75000	100	240	0.000493102	1.726	33.39	278	1.205684938	0.850799075	0.000207096	3.52E-06	0.000229601	0.98328712	414.6283976	104.7150738	5.388491275	0.128494835	0.284323529	1.433129004	1.276906078
1570	460	80000	100	240	0.000462283	1.726	33.39	278	1.256988794	0.829530476	0.000215909	3.22E-06	0.000230694	0.985320755	397.6493666	108.8668111	5.167938873	0.129001399	0.274280111	1.430088012	1.230619148
1571	460	85000	100	240	0.00043509	1.726	33.39	278	1.302711267	0.807366515	0.000223762	3.21E-06	0.000231177	0.985863092	383.7257858	112.9645137	4.986145396	0.129694287	0.265899508	1.430136212	1.189912014
1572	460	90000	100	240	0.000410918	1.726	33.39	278	1.346792514	0.786706665	0.000231334	3.07E-06	0.000231818	0.986907708	371.1339095	116.8295299	4.822481645	0.130159615	0.258206827	1.428612811	1.154161021
1573	460	95000	100	240	0.000389291	1.726	33.39	278	1.385217362	0.765170918	0.000237934	3.19E-06	0.000231935	0.986761227	360.8981975	120.6636153	4.688320911	0.130844148	0.251938715	1.430204567	1.122711979
1574	460	100000	100	240	0.000369826	1.726	33.39	278	1.419550605	0.743695106	0.000243831	3.44E-06	0.000231637	0.986088138	352.2567044	124.4157796	4.5746374	0.131620352	0.246492504	1.433403737	1.09414913
1575	460	105000	100	240	0.000352216	1.726	33.39	278	1.454168462	0.724401418	0.000249778	3.42E-06	0.000231907	0.986492784	343.8830346	127.913335	4.46546061	0.132054336	0.241287141	1.43343686	1.069345907
1576	465	70000	100	240	0.000528324	1.726	33.39	278	1.161852768	0.870896639	0.000199567	3.53E-06	0.000229116	0.982619143	430.2356039	100.1850485	5.592263832	0.127739629	0.293584271	1.433068854	1.322280602
1577	465	75000	100	240	0.000493102	1.726	33.39	278	1.213920811	0.847057085	0.000208511	3.52E-06	0.000229689	0.983398654	411.8155051	104.6889571	5.351798207	0.128632015	0.282647966	1.433143717	1.268729801
1578	465	80000	100	240	0.000462283	1.726	33.39	278	1.265214391	0.825654266	0.000217322	3.22E-06	0.000230796	0.985420222	395.0641706	108.8396468	5.134262374	0.129129343	0.272757659	1.430103184	1.223160915
1579	465	85000	100	240	0.00043509	1.726	33.39	278	1.312247973	0.804197702	0.0002254	3.07E-06	0.00023148	0.986553423	380.8830117	112.876931	4.949797201	0.129671467	0.264142508	1.428589023	1.182813822
1580	465	90000	100	240	0.000410918	1.726	33.39	278	1.354897576	0.78263933	0.000232726	3.07E-06	0.000231894	0.986988422	368.9136409	116.8052333	4.793609665	0.130273195	0.25685269	1.428620447	1.147631796
1581	465	95000	100	240	0.000389291	1.726	33.39	278	1.393182112	0.761017904	0.000239302	3.19E-06	0.000232003	0.986843105	358.8347534	120.6389873	4.66145142	0.130949425	0.250663812	1.430212708	1.116618338
1582	465	100000	100	240	0.000369826	1.726	33.39	278	1.42733827	0.739471581	0.000245169	3.43E-06	0.000231704	0.98620268	350.3344926	124.3866723	4.549630874	0.131720858	0.245310915	1.433415236	1.088494228
1583	465	105000	100	240	0.000352216	1.726	33.39	278	1.464919771	0.721619237	0.000251624	3.17E-06	0.000232619	0.987544258	341.288787	127.7709369	4.432576747	0.131852984	0.239807353	1.430267528	1.064756753
1584	380	70000	0	245	0	1.37	1.71	278	0.912240421	0.844202163	0.000156692	3.11E-06	6.87E-16	0.980538416	546.1672127	100.7650923	7.180973809	0.115046189	1.6452E-14	1.45461322	5.04E-12
1585	380	75000	0	245	0	1.37	1.71	278	0.952700406	0.821488894	0.000163642	3.11E-06	4.98E-15	0.981349549	523.0041559	105.2475076	6.876063551	0.116657644	-2.2068E-12	1.453802111	3.5064E-11
1586	380	80000	0	245	0	1.37	1.71	278	0.991408318	0.800174757	0.000170291	3.11E-06	6.62E-16	0.982064694	502.6111607	109.5189732	6.607653577	0.118077222	-1.152E-13	1.453092832	4.464E-12
1587	380	85000	0	245	0	1.37	1.71	278	1.031788084	0.782575463	0.000177227	3.04E-06	2.04E-15	0.983145117	482.8880641	113.5415366	6.349006383	0.118924267	8.05861E-12	1.447526004	1.32513E-11
1588	380	90000	0	245	0	1.37	1.71	278	1.063734996	0.760962764	0.000182714	3.10E-06	6.93E-16	0.98331665	468.4784006	117.4708421	6.158392463	0.120453543	3.78E-15	1.45191846	4.356E-12
1589	380	95000	0	245	0	1.37	1.71	278	1.097393782	0.742740509	0.000188496	3.10E-06	6.88E-16	0.983820122	454.1260616	121.2031015	5.969537968	0.121452746	-6.552E-16	1.451430645	4.212E-12
1590	380	100000	0	245	0	1.37	1.71	278	1.129593647	0.725416286	0.000194026	3.09E-06	6.74E-16	0.984323951	441.1952395	124.7897639	5.799406288	0.122353683	-1.7424E-17	1.450992159	3.996E-12
1591	380	105000	0	245	0	1.37	1.71	278	1.160418783	0.708891283	0.000199321	3.09E-06	6.82E-16	0.984734031	429.4878507	128.2493933	5.645347326	0.123168615	-5.436E-16	1.450598956	3.96E-12
1592	385	70000	0	245	0	1.37	1.71	278	0.91993232	0.839992145	0.000158014	3.11E-06	6.79E-16	0.980698096	541.601066	100.7301865	7.120813698	0.115364336	-2.9988E-15	1.454453369	4.968E-12
1593	385	75000	0	245	0	1.37	1.71	278	0.960568238	0.817248694	0.000164994	3.11E-06	9.46E-16	0.981499548	518.7208191	105.2059489	6.819728317	0.116956143	-2.232E-13	1.453653077	6.588E-12
1594	385	80000	0	245	0	1.37	1.71	278	0.999413751	0.795899435	0.000171666	3.11E-06	6.88E-16	0.982205795	498.585602	109.4757646	6.554678285	0.118357241	-3.708E-15	1.452954632	4.608E-12
1595	385	85000	0	245	0	1.37	1.71	278	1.03653166	0.775753947	0.000178041	3.10E-06	6.84E-16	0.98288626	480.7538856	113.5426183	6.319930234	0.119599607	5.544E-15	1.45233906	4.428E-12
1596	385	90000	0	245	0	1.37	1.71	278	1.071963605	0.756644213	0.000184128	3.10E-06	6.85E-16	0.983442647	464.8825421	117.4296633	6.111108137	0.120703389	4.824E-15	1.451795971	4.284E-12
1597	385	95000	0	245	0	1.37	1.71	278	1.105619672	0.738357178	0.000189909	3.10E-06	6.75E-16	0.983938573	450.7475414	121.156981	5.925079994	0.121687758	-1.3212E-16	1.451315632	4.104E-12
1598	385	100000	0	245	0	1.37	1.71	278	1.137868192	0.721008348	0.000195448	3.09E-06	6.87E-16	0.984436229	437.9870195	124.7482175	5.757163045	0.122576318	1.2636E-15	1.45088451	4.032E-12
1599	385	105000	0	245	0	1.37	1.71	278	1.172651866	0.706800905	0.000201422	3.03E-06	-1.68E-13	0.985174105	424.9327942	128.1527866	5.586428356	0.122950339	-3.83817E-11	1.445473891	-9.63294E-10
1600	390	70000	0	245	0	1.37	1.71	278	0.927539305	0.835813098	0.00015932	3.11E-06	6.82E-16	0.980853291	537.1598013	100.6853899	7.062488125	0.115672386	3.2544E-16	1.454297754	4.932E-12
1601	390	75000	0	245	0	1.37	1.71	278	0.968371097	0.813064009	0.000166334	3.11E-06	1.70E-14	0.981645853	514.5415898	105.1730364	6.76479109	0.117247021	-9.036E-12	1.45350732	1.1772E-10
1602	390	80000	0	245	0	1.37	1.71	278	1.007371884	0.791699819	0.000173033	3.11E-06	6.83E-16	0.982343891	494.6472361	109.4295067	6.502868255	0.11863381	-2.9412E-15	1.452817673	4.536E-12
1603	390	85000	0	245	0	1.37	1.71	278	1.049763641	0.775271872	0.000180314	3.01E-06	4.41E-16	0.983605889	474.5609205	113.437698	6.240258657	0.119238441	2.17182E-13	1.444799944	2.81907E-12
1604	390	90000	0	245	0	1.37	1.71	278	1.085490499	0.756067762	0.000186451	3.00E-06	-3.92E-15	0.98414102	458.9614154	117.3222843	6.034917156	0.120322033	-2.9191E-13	1.444234111	-2.41886E-11
1605	390	95000	0	245	0	1.37	1.71	278	1.117696084	0.73657909	0.000191983	3.03E-06	8.87E-14	0.984440065	445.7982553	121.0731501	5.861077181	0.121501464	3.01358E-11	1.44621029	5.32088E-10
1606	390	100000	0	245	0	1.37	1.71	278	1.146079052	0.716674468	0.000196858	3.09E-06	6.84E-16	0.984545982	434.8492688	124.6941294	5.715911873	0.122795425	3.672E-15	1.450779579	3.996E-12
1607	390	105000	0	245	0	1.37	1.71	278	1.180788867	0.702360521	0.00020282	3.03E-06	-1.02E-13	0.985278694	422.0045741	128.1101281	5.547914309	0.123154985	-1.24691E-11	1.445370878	-5.76689E-10
1608	395	70000	0	245	0	1.37	1.71	278	0.935098035	0.831695939	0.000160619	3.11E-06	6.87E-16	0.981005198	532.8182768	100.6450821	7.005375878	0.115974806	-2.7504E-15	1.454146416	4.932E-12
1609	395	75000	0	245	0	1.37	1.71	278	0.976093283	0.808919874	0.00016766	3.11E-06	1.61E-15	0.98178837	510.4713472	105.1276922	6.711245158	0.117530757	-4.572E-14	1.453366793	1.1016E-11
1610	395	80000	0	245	0	1.37	1.71	278	1.018472807	0.789998591	0.00017494	3.04E-06	-9.29E-15	0.982926012	489.16733	109.3486399	6.431961579	0.11848636	8.80475E-12	1.447752192	-6.11339E-11
1611	395	85000	0	245	0	1.37	1.71	278	1.052514599	0.767283294	0.000180787	3.10E-06	6.21E-16	0.983141821	473.4540405	113.4578707	6.223940939	0.120106774	6.768E-14	1.452089709	3.96E-12
1612	395	90000	0	245	0	1.37	1.71	278	1.093588803	0.751830194	0.000187842	3.00E-06	3.05E-16	0.984257685	455.5629325	117.2809906	5.9902243	0.12055857	-1.55836E-14	1.444110815	1.86953E-12
1613	395	95000	0	245	0	1.37	1.71	278	1.121929125	0.729817385	0.00019271	3.10E-06	6.65E-16	0.984168326	444.1953925	121.0654276	5.838886908	0.122144171	3.0816E-15	1.451094981	3.96E-12
1614	395	100000	0	245	0	1.37	1.71	278	1.154167709	0.712375818	0.000198247	3.09E-06	-9.79E-17	0.984652597	431.8018586	124.6463078	5.6758203	0.123008437	-3.816E-13	1.450677095	-5.688E-13
1615	395	105000	0	245	0	1.37	1.71	278	1.189050788	0.698108917	0.000204239	3.03E-06	9.37E-14	0.985381173	419.072401	128.0595277	5.509357975	0.123359445	-2.14986E-11	1.445267853	5.28223E-10
1616	400	70000	0	245	0	1.37	1.71	278	0.942576441	0.827612631	0.000161903	3.11E-06	-1.42E-16	0.981153	528.5914	100.6121194	6.949816204	0.116270117	5.328E-13	1.453999026	-1.0116E-12
1617	400	75000	0	245	0	1.37	1.71	278	0.98375861	0.804829348	0.000168977	3.11E-06	3.63E-16	0.981927746	506.4942524	105.0886228	6.658908862	0.117807764	-2.7864E-12	1.453229154	2.4768E-12
1618	400	80000	0	245	0	1.37	1.71	278	1.026400183	0.785948301	0.000176301	3.04E-06	3.30E-15	0.983057296	485.3896166	109.3081376	6.382272096	0.11874961	8.4962E-12	1.447616079	2.15636E-11
1619	400	85000	0	245	0	1.37	1.71	278	1.060442269	0.763162032	0.000182149	3.10E-06	8.40E-16	0.983256138	469.9268397	113.4096037	6.177377814	0.120353742	1.91094E-13	1.451969032	5.31447E-12
1620	400	90000	0	245	0	1.37	1.71	278	1.095971455	0.743872961	0.000188251	3.10E-06	6.93E-16	0.983799405	454.699752	117.2980131	5.977171224	0.121413281	3.96E-15	1.451450221	4.248E-12
1621	400	95000	0	245	0	1.37	1.71	278	1.129998533	0.725657746	0.000194096	3.09E-06	6.81E-16	0.984329516	441.0235152	121.0216027	5.797210432	0.122366369	3.96E-15	1.450988108	4.032E-12
1622	400	100000	0	245	0	1.37	1.71	278	1.162167019	0.708125064	0.000199621	3.09E-06	6.89E-16	0.984756624	428.8297989	124.6044178	5.636743776	0.123216427	1.1304E-14	1.450578351	3.96E-12
1623	400	105000	0	245	0	1.37	1.71	278	1.192902669	0.691440873	0.000204901	3.09E-06	7.01E-16	0.985143588	417.7926999	128.0473373	5.491569046	0.123985187	1.3716E-15	1.450208318	3.924E-12
1624	405	70000	0	245	0	1.37	1.71	278	0.950060989	0.823628262	0.000163189	3.11E-06	6.90E-16	0.981298745	524.427655	100.5745531	6.895002373	0.116559025	1.3284E-15	1.453853686	4.86E-12
1625	405	75000	0	245	0	1.37	1.71	278	0.991339776	0.800770984	0.000170279	3.11E-06	-5.10E-15	0.982063453	502.6213045	105.0505328	6.607928617	0.118076729	3.1824E-12	1.453095281	-3.4524E-11
1626	405	80000	0	245	0	1.37	1.71	278	1.034152939	0.781867343	0.000177633	3.04E-06	1.47E-14	0.983183818	481.7511311	109.269138	6.334420869	0.119002385	2.65745E-12	1.447488579	9.54273E-11
1627	405	85000	0	245	0	1.37	1.71	278	1.068224677	0.759037378	0.000183485	3.10E-06	6.57E-16	0.983385588	466.4916483	113.3697999	6.132332592	0.120591868	5.4E-16	1.451852295	4.14E-12
1628	405	90000	0	245	0	1.37	1.71	278	1.103819284	0.739723771	0.000189599	3.10E-06	6.86E-16	0.983912734	451.4671742	117.2505034	5.934561901	0.121639612	6.336E-15	1.451342739	4.176E-12
1629	405	95000	0	245	0	1.37	1.71	278	1.141697049	0.723858759	0.000196105	3.03E-06	-2.60E-14	0.984769283	436.4270581	120.945868	5.737749808	0.122152782	-5.0659E-12	1.445879839	-1.52601E-10
1630	405	100000	0	245	0	1.37	1.71	278	1.170029154	0.703906494	0.000200972	3.09E-06	7.01E-16	0.984857543	425.9483193	124.5596595	5.598835297	0.123416128	7.56E-15	1.450480584	4.032E-12
1631	405	105000	0	245	0	1.37	1.71	278	1.204882057	0.689519216	0.000206958	3.03E-06	1.60E-14	0.985575864	413.5661027	127.9689793	5.436921477	0.123742047	-1.22548E-11	1.445074718	8.92995E-11
1632	410	70000	0	245	0	1.37	1.71	278	0.957412493	0.819630904	0.000164451	3.11E-06	6.84E-16	0.981439595	520.4012996	100.5353788	6.842076779	0.116840487	-2.1024E-14	1.453714934	4.788E-12
1633	410	75000	0	245	0	1.37	1.71	278	0.998857478	0.796759515	0.00017157	3.11E-06	1.10E-16	0.982196016	498.8388209	105.0082501	6.558157573	0.118339707	1.152E-14	1.452963702	7.38E-13
1634	410	80000	0	245	0	1.37	1.71	278	1.04179232	0.777801036	0.000178945	3.04E-06	-1.24E-14	0.983306579	478.2188148	109.2274286	6.287905679	0.119247848	-1.29708E-12	1.447362559	-7.96537E-11
1635	410	85000	0	245	0	1.37	1.71	278	1.075937265	0.75496592	0.00018481	3.10E-06	6.87E-16	0.983502741	463.1479767	113.3263627	6.088372312	0.120825315	2.286E-15	1.451738579	4.284E-12
1636	410	90000	0	245	0	1.37	1.71	278	1.11167403	0.735686663	0.000190948	3.10E-06	6.99E-16	0.984024571	448.2774385	117.2090026	5.892714068	0.12186133	-2.5596E-14	1.451232193	4.212E-12
1637	410	95000	0	245	0	1.37	1.71	278	1.145654633	0.717332525	0.000196785	3.09E-06	6.49E-16	0.984540338	434.9968992	120.9329715	5.717921054	0.12278548	-2.5236E-15	1.450785428	3.78E-12
1638	410	100000	0	245	0	1.37	1.71	278	1.177933935	0.699812317	0.00020233	3.09E-06	6.82E-16	0.984957648	423.0899623	124.5116782	5.561239075	0.123615357	-6.156E-15	1.450386066	3.888E-12
1639	410	105000	0	245	0	1.37	1.71	278	1.208542432	0.683013431	0.000207587	3.08E-06	6.73E-16	0.98537977	412.3860502	127.9708058	5.42039207	0.124361262	-1.0584E-14	1.450028574	3.744E-12
1640	415	70000	0	245	0	1.37	1.71	278	0.964713043	0.815682306	0.000165705	3.11E-06	6.75E-16	0.981577466	516.4635613	100.5008223	6.790258757	0.117113715	5.112E-15	1.453576157	4.68E-12
1641	415	75000	0	245	0	1.37	1.71	278	1.006328048	0.792808867	0.000172854	3.11E-06	6.42E-18	0.98232593	495.1360263	104.977919	6.50948517	0.11859836	-4.68E-15	1.452836446	4.284E-14
1642	415	80000	0	245	0	1.37	1.71	278	1.049394454	0.773804791	0.000180251	3.04E-06	1.02E-13	0.983427189	474.7547609	109.1887744	6.242332162	0.119488507	-7.93705E-11	1.447240146	6.49852E-10
1643	415	85000	0	245	0	1.37	1.71	278	1.083569632	0.750935362	0.000186121	3.10E-06	8.25E-15	0.98361704	459.885926	113.286243	6.04546321	0.121052023	2.8188E-12	1.451627858	5.112E-11
1644	415	90000	0	245	0	1.37	1.71	278	1.125034078	0.735278712	0.000193243	3.00E-06	-6.83E-15	0.984695227	442.8304904	117.1117998	5.822725066	0.121443622	4.48983E-12	1.443651563	-4.0704E-11
1645	415	95000	0	245	0	1.37	1.71	278	1.157251453	0.715615523	0.000198777	3.03E-06	-9.43E-14	0.984975569	430.5613537	120.852537	5.660613454	0.122561135	-1.51859E-11	1.445673157	-5.46255E-10
1646	415	100000	0	245	0	1.37	1.71	278	1.185544835	0.695644136	0.000203637	3.09E-06	6.73E-16	0.985052751	420.3738756	124.4781913	5.525541292	0.123805125	2.7396E-15	1.450295137	3.816E-12
1647	415	105000	0	245	0	1.37	1.71	278	1.216230853	0.678880412	0.000208908	3.08E-06	6.79E-16	0.985470876	409.7791342	127.9225254	5.386129027	0.124543445	3.042E-15	1.449942216	3.744E-12
1648	420	70000	0	245	0	1.37	1.71	278	0.97197842	0.811801336	0.000166953	3.11E-06	6.89E-16	0.981712659	512.6035156	100.4594452	6.739580642	0.117384094	5.796E-15	1.453442944	4.752E-12
1649	420	75000	0	245	0	1.37	1.71	278	1.013722919	0.788892143	0.000174124	3.11E-06	6.80E-16	0.982452577	491.5244871	104.9338882	6.461981867	0.118850004	1.3968E-15	1.452712427	4.5E-12
1650	420	80000	0	245	0	1.37	1.71	278	1.056922838	0.769848681	0.000181544	3.04E-06	4.26E-14	0.983545234	471.3734178	109.1529737	6.197798991	0.119725331	2.03408E-11	1.447119068	2.70162E-10
1651	420	85000	0	245	0	1.37	1.71	278	1.096610885	0.750643367	0.000188361	3.00E-06	9.64E-16	0.984301072	454.2892205	113.1890613	5.973547135	0.120646807	-7.60151E-13	1.444066682	5.89285E-12
1652	420	90000	0	245	0	1.37	1.71	278	1.132638344	0.731221763	0.000194549	3.00E-06	-3.37E-15	0.984797676	439.8575886	117.079331	5.783585325	0.121650436	1.66078E-12	1.443545509	-1.99591E-11
1653	420	95000	0	245	0	1.37	1.71	278	1.160951328	0.709187625	0.000199413	3.09E-06	6.81E-17	0.984740967	429.2655774	120.8489975	5.642548729	0.123185438	3.24E-13	1.450593303	3.924E-13
1654	420	100000	0	245	0	1.37	1.71	278	1.193254833	0.69163275	0.000204961	3.09E-06	6.89E-16	0.985147872	417.6577358	124.4216588	5.489811018	0.123994716	7.884E-15	1.45020485	3.888E-12
1655	420	105000	0	245	0	1.37	1.71	278	1.223863862	0.674814594	0.000210219	3.08E-06	6.77E-16	0.985560176	407.2233917	127.8799547	5.352517994	0.124720968	4.032E-16	1.449856768	3.708E-12
1656	425	70000	0	245	0	1.37	1.71	278	0.979158379	0.807938747	0.000168187	3.11E-06	6.91E-16	0.981844399	508.8451185	100.4218829	6.690019604	0.11764319	3.96E-15	1.453311665	4.716E-12
1657	425	75000	0	245	0	1.37	1.71	278	1.021010111	0.784987212	0.000175375	3.10E-06	-2.39E-16	0.982630621	488.016711	104.8994632	6.415897763	0.11909548	6.192E-15	1.452590858	-1.5696E-12
1658	425	80000	0	245	0	1.37	1.71	278	1.060804631	0.763405152	0.000182211	3.10E-06	6.85E-16	0.983271365	469.7340852	109.1512611	6.175203206	0.120367885	-1.818E-14	1.451963863	4.32E-12
1659	425	85000	0	245	0	1.37	1.71	278	1.104144329	0.746695046	0.000189655	3.00E-06	-3.70E-14	0.984407652	451.1898822	113.1499748	5.93279183	0.120863339	1.63044E-11	1.443954541	-2.2496E-10
1660	425	90000	0	245	0	1.37	1.71	278	1.134369333	0.723570692	0.000194847	3.09E-06	3.32E-16	0.984388972	439.309215	117.0868384	5.774730491	0.122485742	-1.2312E-12	1.450931917	1.9656E-12
1661	425	95000	0	245	0	1.37	1.71	278	1.172450609	0.707543407	0.000201388	3.03E-06	4.53E-14	0.985172293	424.9798982	120.7764184	5.587220554	0.122948922	1.28225E-11	1.44547711	2.58931E-10
1662	425	100000	0	245	0	1.37	1.71	278	1.200642168	0.687531044	0.00020623	3.09E-06	6.49E-16	0.985237913	415.0879783	124.3840704	5.455999962	0.124173374	-2.4984E-15	1.45011912	3.636E-12
1663	425	105000	0	245	0	1.37	1.71	278	1.231263457	0.670714916	0.00021149	3.08E-06	7.06E-16	0.98564571	404.7760292	127.8284877	5.320370729	0.12489181	5.688E-16	1.449775089	3.852E-12
1664	430	70000	0	245	0	1.37	1.71	278	0.986273397	0.804114687	0.000169409	3.11E-06	2.12E-15	0.981973	505.174691	100.3876451	6.641706564	0.117900478	5.616E-13	1.453184831	1.4436E-11
1665	430	75000	0	245	0	1.37	1.71	278	1.02825994	0.781139662	0.000176621	3.10E-06	-2.47E-15	0.982751042	484.5762341	104.8622312	6.370557584	0.119333632	-5.076E-14	1.452472991	-1.6128E-11
1666	430	80000	0	245	0	1.37	1.71	278	1.071744137	0.762045963	0.00018409	3.04E-06	4.96E-14	0.983771333	464.85525	109.0768103	6.112094363	0.120177401	-1.90938E-12	1.446887474	3.10091E-10
1667	430	85000	0	245	0	1.37	1.71	278	1.105898558	0.739022696	0.000189956	3.10E-06	6.70E-16	0.983942483	450.6010938	113.1667349	5.92334671	0.121699322	1.1016E-15	1.4513136	4.068E-12
1668	430	90000	0	245	0	1.37	1.71	278	1.141874664	0.719683206	0.000196136	3.09E-06	6.75E-16	0.984489976	436.421841	117.0497845	5.73676196	0.122687481	1.1772E-14	1.450833943	3.96E-12
1669	430	95000	0	245	0	1.37	1.71	278	1.175875745	0.701198059	0.000201976	3.09E-06	6.93E-16	0.984931681	423.8173991	120.7688567	5.570825558	0.123566039	1.3428E-15	1.450410994	3.96E-12
1670	430	100000	0	245	0	1.37	1.71	278	1.208165003	0.683601987	0.000207522	3.08E-06	6.76E-16	0.985375258	412.5033699	124.351378	5.421969346	0.124354272	-5.796E-15	1.450033432	3.744E-12
1671	430	105000	0	245	0	1.37	1.71	278	1.238657177	0.666714986	0.00021276	3.08E-06	6.71E-16	0.98573017	402.3598282	127.7876263	5.288547226	0.125060755	-1.0944E-15	1.449695145	3.636E-12
1672	435	70000	0	245	0	1.37	1.71	278	0.993354751	0.800346209	0.000170625	3.11E-06	6.86E-16	0.982099174	501.5738141	100.3521379	6.594357697	0.118150276	6.624E-15	1.453060819	4.644E-12
1673	435	75000	0	245	0	1.37	1.71	278	1.035471998	0.777353344	0.000177859	3.10E-06	1.04E-15	0.982869048	481.2014747	104.8260842	6.326211917	0.119569718	1.9224E-13	1.452357832	6.732E-12
1674	435	80000	0	245	0	1.37	1.71	278	1.079075752	0.758224717	0.000185349	3.04E-06	3.85E-14	0.983882797	461.6971086	109.0368405	6.070626311	0.120398595	8.59805E-12	1.446775959	2.39458E-10
1675	435	85000	0	245	0	1.37	1.71	278	1.113289032	0.735207449	0.000191226	3.10E-06	7.00E-16	0.984047425	447.6099973	113.1317644	5.884018463	0.121908461	-8.28E-15	1.45121193	4.212E-12
1676	435	90000	0	245	0	1.37	1.71	278	1.14921331	0.715782132	0.000197396	3.09E-06	7.19E-16	0.984587452	433.6350511	117.0058429	5.70014793	0.122882775	-2.826E-14	1.450740435	4.212E-12
1677	435	95000	0	245	0	1.37	1.71	278	1.187251429	0.699612227	0.00020393	3.03E-06	-1.50E-13	0.985359912	419.6820264	120.6894203	5.51745709	0.123317474	-1.57496E-11	1.44529062	-8.44895E-10
1678	435	100000	0	245	0	1.37	1.71	278	1.215386545	0.679596226	0.000208763	3.08E-06	-2.96E-15	0.985460931	410.0523668	124.2992645	5.389822616	0.124525548	2.2716E-12	1.449951488	-1.6344E-11
1679	435	105000	0	245	0	1.37	1.71	278	1.246051274	0.662804632	0.00021403	3.08E-06	6.79E-16	0.985813643	399.9721583	127.7447296	5.257185055	0.125227816	6.228E-16	1.449616945	3.636E-12
1680	440	70000	0	245	0	1.37	1.71	278	1.000369048	0.796613714	0.00017183	3.11E-06	6.89E-16	0.982222476	498.0572933	100.3239032	6.54816892	0.118396749	-3.168E-17	1.452939939	4.608E-12
1681	440	75000	0	245	0	1.37	1.71	278	1.042573215	0.773571772	0.000179079	3.10E-06	3.10E-15	0.982983769	477.9241948	104.7946396	6.283101035	0.119797967	1.4508E-13	1.452245333	1.9908E-11
1682	440	80000	0	245	0	1.37	1.71	278	1.08623185	0.754365989	0.000186578	3.04E-06	-6.77E-14	0.983989169	458.6556752	109.0071423	6.03053588	0.120608435	-3.61332E-12	1.446668648	-4.1783E-10
1683	440	85000	0	245	0	1.37	1.71	278	1.126200006	0.735014205	0.000193444	3.00E-06	-6.84E-15	0.984711347	442.3542208	113.0384107	5.816544453	0.121476872	4.54631E-12	1.443635519	-4.07528E-11
1684	440	90000	0	245	0	1.37	1.71	278	1.156460493	0.711911502	0.000198641	3.09E-06	6.82E-16	0.984682572	430.9176865	116.9720324	5.664342794	0.123070896	5.976E-16	1.450649418	3.96E-12
1685	440	95000	0	245	0	1.37	1.71	278	1.194512255	0.695700598	0.000205177	3.03E-06	7.08E-14	0.985449571	417.1310344	120.6511686	5.483912067	0.123494761	-1.63621E-12	1.44520102	3.97575E-10
1686	440	100000	0	245	0	1.37	1.71	278	1.222603334	0.675677979	0.000210002	3.08E-06	-5.21E-16	0.985545471	407.6318877	124.2651037	5.357948695	0.124693872	-6.192E-13	1.449871249	-2.8548E-12
1687	440	105000	0	245	0	1.37	1.71	278	1.253126504	0.658815649	0.000215245	3.08E-06	-2.58E-15	0.985892591	397.7138226	127.7061727	5.227494484	0.12538527	1.9728E-12	1.449541695	-1.3824E-11
1688	445	70000	0	245	0	1.37	1.71	278	1.007302213	0.792897845	0.000173021	3.11E-06	6.86E-16	0.982342688	494.6295616	100.2874681	6.502970563	0.11863298	2.7972E-15	1.4528204	4.572E-12
1689	445	75000	0	245	0	1.37	1.71	278	1.049614078	0.769829236	0.000180289	3.10E-06	6.95E-16	0.983096042	474.7185364	104.7537358	6.240894307	0.120020382	-1.2888E-14	1.452136109	4.428E-12
1690	445	80000	0	245	0	1.37	1.71	278	1.089716676	0.748114887	0.000187177	3.10E-06	3.37E-16	0.983707963	457.2721683	109.0003479	6.011250811	0.121235724	-5.472E-15	1.451540415	2.0772E-12
1691	445	85000	0	245	0	1.37	1.71	278	1.131497626	0.729992765	0.000194353	3.03E-06	-6.44E-15	0.984631691	440.3381326	113.0159195	5.789246046	0.121882343	-5.80221E-12	1.446019639	-3.81731E-11
1692	445	90000	0	245	0	1.37	1.71	278	1.163639182	0.708087178	0.000199874	3.09E-06	3.18E-16	0.984775625	428.2593641	116.9328157	5.629368157	0.123256211	-5.832E-14	1.450560436	1.8324E-12
1693	445	95000	0	245	0	1.37	1.71	278	1.197648098	0.689538584	0.000205716	3.09E-06	6.83E-16	0.985201575	416.1128289	120.6439051	5.469593094	0.124103516	1.8108E-16	1.450154158	3.816E-12
1694	445	100000	0	245	0	1.37	1.71	278	1.229758252	0.671815768	0.000211231	3.08E-06	2.98E-15	0.985628363	405.2601971	124.2210665	5.326822073	0.124860707	-1.3716E-12	1.449792382	1.6236E-11
1695	445	105000	0	245	0	1.37	1.71	278	1.260225252	0.654928767	0.000216465	3.08E-06	7.76E-16	0.985970985	395.4734537	127.66861	5.197969577	0.125542901	-5.94E-14	1.449467915	4.14E-12
1696	450	70000	0	245	0	1.37	1.71	278	1.014187003	0.789228142	0.000174203	3.11E-06	6.98E-16	0.982460395	491.2721145	100.252897	6.458818597	0.118867147	4.176E-15	1.452706371	4.608E-12
1697	450	75000	0	245	0	1.37	1.71	278	1.056603784	0.766132277	0.000181489	3.10E-06	1.02E-16	0.983205933	471.5784169	104.7201825	6.199553923	0.120239128	6.012E-14	1.452028831	6.48E-13
1698	450	80000	0	245	0	1.37	1.71	278	1.100485223	0.746867449	0.000189027	3.04E-06	-7.01E-14	0.984197135	452.7156254	108.9336526	5.952394072	0.121021635	-5.93873E-12	1.446457655	-4.26874E-10
1699	450	85000	0	245	0	1.37	1.71	278	1.134776692	0.723815178	0.000194917	3.09E-06	7.02E-16	0.984394491	439.1346738	113.0183653	5.772519277	0.122499415	5.292E-15	1.450925999	4.14E-12
1700	450	90000	0	245	0	1.37	1.71	278	1.170725102	0.704293901	0.000201091	3.09E-06	5.68E-16	0.984866369	425.6673596	116.892624	5.595306984	0.123438032	-6.804E-14	1.450474897	3.2508E-12
1701	450	95000	0	245	0	1.37	1.71	278	1.204708835	0.685711611	0.000206929	3.08E-06	6.88E-16	0.985333962	413.6740216	120.6132107	5.43746358	0.124272796	-9.828E-15	1.450073444	3.816E-12
1702	450	100000	0	245	0	1.37	1.71	278	1.236802215	0.667978995	0.000212441	3.08E-06	-1.76E-15	0.985709049	402.9520775	124.186842	5.296461473	0.125021569	1.4724E-12	1.449715926	-9.576E-12
1703	450	105000	0	245	0	1.37	1.71	278	1.26722868	0.651080447	0.000217668	3.07E-06	6.86E-16	0.986092109	393.2877566	127.6276393	5.169288139	0.125694619	-1.3428E-14	1.44939631	3.636E-12
1704	455	70000	0	245	0	1.37	1.71	278	1.021011039	0.785592398	0.000175376	3.10E-06	1.99E-15	0.982630718	487.9889679	100.2211895	6.415641029	0.119096039	1.7712E-12	1.452593191	1.3032E-11
1705	455	75000	0	245	0	1.37	1.71	278	1.063546618	0.762485213	0.000182682	3.10E-06	1.32E-15	0.983313776	468.5002073	104.6838387	6.159132504	0.120454568	-1.5228E-13	1.451923555	8.352E-12
1706	455	80000	0	245	0	1.37	1.71	278	1.103753743	0.740690795	0.000189588	3.10E-06	6.94E-16	0.983911816	451.4571556	108.9276035	5.934725636	0.121640032	1.6776E-15	1.45134346	4.212E-12
1707	455	85000	0	245	0	1.37	1.71	278	1.145647854	0.722484633	0.000196784	3.03E-06	-8.88E-15	0.984823003	434.8996429	112.9488374	5.717755514	0.122260692	-1.73554E-11	1.445827143	-5.19927E-11
1708	455	90000	0	245	0	1.37	1.71	278	1.177759103	0.700552397	0.0002023	3.09E-06	6.84E-16	0.984955451	423.1251829	116.8594114	5.561888742	0.123615053	-1.386E-16	1.450389025	3.888E-12
1709	455	95000	0	245	0	1.37	1.71	278	1.215863874	0.684239314	0.000208845	3.03E-06	3.28E-14	0.985708749	409.8058916	120.5428628	5.387559313	0.124004792	-8.81591E-13	1.444944265	1.81146E-10
1710	455	100000	0	245	0	1.37	1.71	278	1.243857648	0.664227139	0.000213653	3.08E-06	-1.43E-15	0.985788966	400.6663757	124.1545411	5.266350785	0.125179699	-1.0512E-12	1.449640014	-7.704E-12
1711	455	105000	0	245	0	1.37	1.71	278	1.274144191	0.647272074	0.000218855	3.07E-06	6.90E-16	0.986166498	391.1530617	127.585496	5.141240449	0.125844116	7.344E-15	1.449325926	3.636E-12
1712	460	70000	0	245	0	1.37	1.71	278	1.027784991	0.781997068	0.000176539	3.10E-06	1.18E-15	0.982743168	484.7730262	100.1886624	6.373362884	0.119320376	-2.8368E-13	1.452480375	7.704E-12
1713	460	75000	0	245	0	1.37	1.71	278	1.070365528	0.758825279	0.000183853	3.10E-06	1.42E-15	0.983418292	465.5157958	104.6535911	6.11980155	0.120660876	3.0456E-13	1.451821657	8.856E-12
1714	460	80000	0	245	0	1.37	1.71	278	1.114388781	0.739460591	0.000191415	3.03E-06	1.02E-13	0.984394959	447.0677183	108.8593203	5.878057848	0.121413612	1.01521E-11	1.446257798	6.13987E-10
1715	460	85000	0	245	0	1.37	1.71	278	1.154559178	0.719977349	0.000198315	3.00E-06	6.95E-16	0.985085577	431.4988206	112.898923	5.673558417	0.122231045	-6.06186E-15	1.443243022	4.0345E-12
1716	460	90000	0	245	0	1.37	1.71	278	1.190735955	0.700330665	0.000204529	3.00E-06	1.15E-15	0.985537786	418.3970694	116.7700786	5.501237898	0.123141142	6.41941E-14	1.442770786	6.46758E-12
1717	460	95000	0	245	0	1.37	1.71	278	1.218602279	0.678183642	0.000209315	3.08E-06	6.85E-16	0.985498717	408.9576623	120.5330432	5.375440228	0.124601594	-6.948E-16	1.449915998	3.78E-12
1718	460	100000	0	245	0	1.37	1.71	278	1.250697896	0.660449014	0.000214828	3.08E-06	-4.36E-15	0.985865595	398.4750124	124.1201936	5.23750761	0.125331888	-2.3724E-13	1.4495683	-2.3364E-11
1719	460	105000	0	245	0	1.37	1.71	278	1.285349579	0.645665873	0.00022078	3.02E-06	2.50E-14	0.986495872	387.6748195	127.5263872	5.096351193	0.125543307	-1.25375E-11	1.444168347	1.30307E-10
1720	465	70000	0	245	0	1.37	1.71	278	1.03451031	0.778443387	0.000177694	3.10E-06	6.24E-16	0.982853413	481.6218297	100.1584371	6.331956059	0.119541043	1.7964E-14	1.452373907	4.032E-12
1721	465	75000	0	245	0	1.37	1.71	278	1.077173739	0.755239348	0.000185022	3.10E-06	-8.28E-17	0.983521332	462.5737579	104.6192847	6.081100801	0.120866369	8.028E-13	1.451720723	-5.148E-13
1722	465	80000	0	245	0	1.37	1.71	278	1.121256196	0.735822325	0.000192594	3.03E-06	2.34E-13	0.984490942	444.3296995	108.8256555	5.842080512	0.121605237	-1.21442E-12	1.446161956	1.4007E-09
1723	465	85000	0	245	0	1.37	1.71	278	1.155567123	0.7127289	0.000198488	3.09E-06	6.83E-16	0.984670946	431.2342843	112.9125619	5.668619126	0.123049644	-1.1196E-15	1.450661185	3.96E-12
1724	465	90000	0	245	0	1.37	1.71	278	1.19153504	0.693140191	0.000204666	3.09E-06	8.74E-16	0.985126783	418.2332996	116.779469	5.497527762	0.123955802	-1.224E-13	1.450225912	4.932E-12
1725	465	95000	0	245	0	1.37	1.71	278	1.229629576	0.676750547	0.000211209	3.03E-06	2.65E-14	0.98587159	405.2180901	120.4711911	5.327186241	0.124323453	-4.1898E-12	1.444782969	1.44492E-10
1726	465	100000	0	245	0	1.37	1.71	278	1.257541204	0.656756056	0.000216004	3.08E-06	6.93E-16	0.985941465	396.3065217	124.0666355	5.209051054	0.125485028	-1.3068E-14	1.449496349	3.708E-12
1727	465	105000	0	245	0	1.37	1.71	278	1.287672475	0.639752623	0.000221179	3.07E-06	6.83E-16	0.986309861	387.0433935	127.5070073	5.087191018	0.126130704	3.888E-15	1.449189518	3.5532E-12
1728	380	70000	10	245	8.54E-05	1.363799311	1.818512055	278	0.920036773	0.853696524	0.000158032	3.19E-06	2.55E-05	0.980213618	541.5460044	101.015232	7.114762242	0.116353826	0.026806173	1.451442825	0.185754252
1729	380	75000	10	245	7.97E-05	1.363799311	1.818512055	278	0.962289278	0.831837935	0.000165289	3.19E-06	2.58E-05	0.98106589	517.8006552	105.5240917	6.802303144	0.117926574	0.026621341	1.450743155	0.17981322
1730	380	80000	10	245	7.47E-05	1.363799311	1.818512055	278	1.002690911	0.811187889	0.000172229	3.18E-06	2.61E-05	0.981870942	496.9644956	109.790979	6.528238625	0.119309826	0.026393551	1.450135255	0.17445223
1731	380	85000	10	245	7.03E-05	1.363799311	1.818512055	278	1.045925461	0.795037065	0.000179655	3.02E-06	2.64E-05	0.983471553	476.3109153	113.7798928	6.258331074	0.119964384	0.02598799	1.442881285	0.169440685
1732	380	90000	10	245	6.64E-05	1.363799311	1.818512055	278	1.078019655	0.772800161	0.000185168	3.17E-06	2.66E-05	0.983168559	462.2806628	117.7597782	6.071881529	0.121615577	0.025878876	1.449130559	0.165227658
1733	380	95000	10	245	6.29E-05	1.363799311	1.818512055	278	1.11654901	0.757173554	0.000191786	3.07E-06	2.68E-05	0.984256733	446.2660138	121.4626472	5.862302615	0.122199512	0.025515887	1.444177849	0.161150629
1734	380	100000	10	245	5.98E-05	1.363799311	1.818512055	278	1.146571482	0.737709991	0.000196943	3.16E-06	2.69E-05	0.984208133	434.6728902	125.1453409	5.708817911	0.123459429	0.025340122	1.448339647	0.157590045
1735	380	105000	10	245	5.69E-05	1.363799311	1.818512055	278	1.17856634	0.721274776	0.000202438	3.16E-06	2.71E-05	0.984630201	422.8854529	128.5913096	5.55378957	0.124246707	0.02507251	1.44800707	0.154252107
1736	385	70000	10	245	8.54E-05	1.363799311	1.818512055	278	0.928069616	0.849665483	0.000159411	3.19E-06	2.56E-05	0.980381424	536.8593073	100.9573266	7.053136556	0.116664841	0.026778834	1.451307968	0.184607064
1737	385	75000	10	245	7.97E-05	1.363799311	1.818512055	278	0.970435124	0.827687045	0.000166688	3.19E-06	2.59E-05	0.981221818	513.454762	105.4650823	6.745075657	0.118213141	0.026583689	1.450619752	0.178721649
1738	385	80000	10	245	7.47E-05	1.363799311	1.818512055	278	1.014019268	0.80936473	0.000174175	3.07E-06	2.62E-05	0.982658406	491.3235856	109.6925688	6.455191668	0.119206769	0.026247038	1.445548887	0.173304321
1739	385	85000	10	245	7.03E-05	1.363799311	1.818512055	278	1.054425718	0.790811358	0.000181115	3.02E-06	2.65E-05	0.983604164	472.4715154	113.7394597	6.207784896	0.120220619	0.025934663	1.442763277	0.168429033
1740	385	90000	10	245	6.64E-05	1.363799311	1.818512055	278	1.086540552	0.768524252	0.000186631	3.17E-06	2.66E-05	0.983298297	458.6556562	117.7448017	6.024248597	0.121857629	0.025819276	1.449028881	0.164253177
1741	385	95000	10	245	6.29E-05	1.363799311	1.818512055	278	1.12181897	0.750652348	0.000192691	3.17E-06	2.68E-05	0.983815053	444.2489707	121.4845	5.83482092	0.122820307	0.025543209	1.448618311	0.160284799
1742	385	100000	10	245	5.98E-05	1.363799311	1.818512055	278	1.155315114	0.733433142	0.000198445	3.16E-06	2.70E-05	0.984325786	431.3833696	125.0619123	5.665550944	0.123679704	0.02526141	1.448250303	0.156652042
1743	385	105000	10	245	5.69E-05	1.363799311	1.818512055	278	1.187237137	0.716902519	0.000203928	3.16E-06	2.72E-05	0.984740787	419.7970644	128.5072304	5.513244016	0.124453735	0.024995096	1.447922994	0.153361389
1744	390	70000	10	245	8.54E-05	1.363799311	1.818512055	278	0.935923265	0.845571108	0.00016076	3.19E-06	2.56E-05	0.980542848	532.3549278	100.9539258	6.993853722	0.116961517	0.026751294	1.451176492	0.183498036
1745	390	75000	10	245	7.97E-05	1.363799311	1.818512055	278	0.97867539	0.823729517	0.000168104	3.19E-06	2.59E-05	0.981377048	509.1320934	105.4511123	6.688418058	0.118504184	0.026535457	1.450498078	0.177610237
1746	390	80000	10	245	7.47E-05	1.363799311	1.818512055	278	1.02228388	0.805219361	0.000175594	3.07E-06	2.63E-05	0.982798676	487.3519376	109.6480741	6.402893317	0.119470691	0.026188582	1.445429969	0.172243671
1747	390	85000	10	245	7.03E-05	1.363799311	1.818512055	278	1.061250676	0.785474476	0.000182287	3.07E-06	2.65E-05	0.983430932	469.4919567	113.7295967	6.167788276	0.120657013	0.025931449	1.444887658	0.167499529
1748	390	90000	10	245	6.64E-05	1.363799311	1.818512055	278	1.095039978	0.764345481	0.000188091	3.17E-06	2.67E-05	0.98342579	455.0959739	117.6710481	5.977415693	0.122095196	0.025754023	1.448930804	0.163282643
1749	390	95000	10	245	6.29E-05	1.363799311	1.818512055	278	1.133681567	0.748566835	0.000194729	3.07E-06	2.69E-05	0.984497538	439.5223382	121.3677557	5.773697274	0.122650955	0.025372198	1.443978219	0.159256809
1750	390	100000	10	245	5.98E-05	1.363799311	1.818512055	278	1.163767771	0.729077381	0.000199896	3.16E-06	2.70E-05	0.984437791	428.2502773	125.0448104	5.624375184	0.123887978	0.025197153	1.448163647	0.155782692
1751	390	105000	10	245	5.69E-05	1.363799311	1.818512055	278	1.199415113	0.714692136	0.000206019	3.06E-06	2.73E-05	0.985360068	415.4616076	128.4303794	5.457214495	0.124254283	0.024822174	1.44324864	0.152398515
1752	395	70000	10	245	8.54E-05	1.363799311	1.818512055	278	0.943866614	0.841664454	0.000162125	3.19E-06	2.57E-05	0.980703505	527.875335	100.8913178	6.935046412	0.117260313	0.026714177	1.451049381	0.182377285
1753	395	75000	10	245	7.97E-05	1.363799311	1.818512055	278	0.986651751	0.819644951	0.000169474	3.18E-06	2.60E-05	0.98158166	505.0166206	105.3893062	6.634179428	0.118774236	0.02649286	1.450380395	0.176560294
1754	395	80000	10	245	7.47E-05	1.363799311	1.818512055	278	1.027405283	0.798780024	0.000176474	3.18E-06	2.63E-05	0.982299309	485.0112506	109.6467091	6.370978759	0.120102838	0.026239439	1.449795459	0.171331451
1755	395	85000	10	245	7.03E-05	1.363799311	1.818512055	278	1.066285195	0.778989628	0.000183152	3.18E-06	2.65E-05	0.982933688	467.3489805	113.7457034	6.138663016	0.121279139	0.02596851	1.449283478	0.166612302
1756	395	90000	10	245	6.64E-05	1.363799311	1.818512055	278	1.103479658	0.760228922	0.000189541	3.17E-06	2.67E-05	0.983550498	451.6155466	117.6532089	5.931761357	0.12232992	0.025689302	1.448835374	0.162333334
1757	395	95000	10	245	6.29E-05	1.363799311	1.818512055	278	1.142163742	0.744372299	0.000196186	3.07E-06	2.70E-05	0.98461424	436.2584568	121.3231666	5.730848984	0.122869837	0.025305077	1.443880858	0.158347924
1758	395	100000	10	245	5.98E-05	1.363799311	1.818512055	278	1.172176566	0.724809623	0.000201341	3.16E-06	2.71E-05	0.984547753	425.178274	124.9702122	5.583984566	0.12409267	0.025128383	1.44807894	0.15491688
1759	395	105000	10	245	5.69E-05	1.363799311	1.818512055	278	1.204091078	0.708206772	0.000206823	3.15E-06	2.72E-05	0.984998071	413.9211977	128.4541176	5.436020041	0.124849469	0.024844358	1.447759231	0.15165498
1760	400	70000	10	245	8.54E-05	1.363799311	1.818512055	278	0.951682939	0.8377383	0.000163467	3.19E-06	2.57E-05	0.98085889	523.5403563	100.8830135	6.87791421	0.117545965	0.026675185	1.4509254	0.181279006
1761	400	75000	10	245	7.97E-05	1.363799311	1.818512055	278	0.994600196	0.815642838	0.000170839	3.18E-06	2.60E-05	0.981726133	500.981207	105.3770471	6.581127874	0.119042236	0.026443565	1.450263957	0.175509718
1762	400	80000	10	245	7.47E-05	1.363799311	1.818512055	278	1.038671299	0.797130016	0.000178409	3.07E-06	2.64E-05	0.983070321	479.6636538	109.567688	6.301849159	0.119981312	0.026083151	1.445202264	0.170222395
1763	400	85000	10	245	7.03E-05	1.363799311	1.818512055	278	1.07937188	0.778364162	0.0001854	3.02E-06	2.66E-05	0.983980836	461.5528789	113.6137369	6.064135907	0.120944127	0.025754357	1.442430408	0.16547997
1764	400	90000	10	245	6.64E-05	1.363799311	1.818512055	278	1.111652651	0.756032993	0.000190945	3.17E-06	2.68E-05	0.983669474	448.2954605	117.5794837	5.888086373	0.1225503	0.025623035	1.448741745	0.161410495
1765	400	95000	10	245	6.29E-05	1.363799311	1.818512055	278	1.146910529	0.737915568	0.000197001	3.16E-06	2.70E-05	0.984212709	434.5304494	121.3152242	5.706968908	0.123468325	0.025339841	1.448346837	0.157567866
1766	400	100000	10	245	5.98E-05	1.363799311	1.818512055	278	1.180478554	0.720582514	0.000202767	3.16E-06	2.71E-05	0.984654756	422.1882068	124.9431278	5.544686279	0.124294612	0.025054314	1.447996333	0.154054851
1767	400	105000	10	245	5.69E-05	1.363799311	1.818512055	278	1.216095157	0.706053615	0.000208885	3.06E-06	2.73E-05	0.985565219	409.7631936	128.3424455	5.382266754	0.124634272	0.024684475	1.443079648	0.150765383
1768	405	70000	10	245	8.54E-05	1.363799311	1.818512055	278	0.959404804	0.83382822	0.000164794	3.19E-06	2.58E-05	0.981010096	519.327119	100.8226553	6.822529279	0.117825369	0.026638684	1.450802917	0.180219555
1769	405	75000	10	245	7.97E-05	1.363799311	1.818512055	278	1.002542685	0.811734859	0.000172203	3.18E-06	2.61E-05	0.981868254	497.0127176	105.3120872	6.528997181	0.119306909	0.026395417	1.450152804	0.174481625
1770	405	80000	10	245	7.47E-05	1.363799311	1.818512055	278	1.046697487	0.793106118	0.000179788	3.07E-06	2.64E-05	0.983200348	475.9859135	109.5315237	6.253423159	0.120224376	0.02603778	1.445093375	0.169268968
1771	405	85000	10	245	7.03E-05	1.363799311	1.818512055	278	1.087586474	0.774349986	0.000186811	3.02E-06	2.67E-05	0.984101318	458.067049	113.5737051	6.018393602	0.121176616	0.025699879	1.442326036	0.16455281
1772	405	90000	10	245	6.64E-05	1.363799311	1.818512055	278	1.119832898	0.751948545	0.00019235	3.17E-06	2.68E-05	0.983786825	445.0209422	117.5613311	5.845033494	0.122768682	0.025557991	1.448647452	0.16050223
1773	405	95000	10	245	6.29E-05	1.363799311	1.818512055	278	1.155146224	0.733803344	0.000198416	3.16E-06	2.70E-05	0.984323531	431.4325938	121.2889882	5.666261364	0.123677335	0.025265912	1.448261111	0.156681728
1774	405	100000	10	245	5.98E-05	1.363799311	1.818512055	278	1.188637465	0.716373102	0.000204168	3.16E-06	2.72E-05	0.98475845	419.2903475	124.8703999	5.506565944	0.124487656	0.024987396	1.447915384	0.153230816
1775	405	105000	10	245	5.69E-05	1.363799311	1.818512055	278	1.220592331	0.699731137	0.000209657	3.15E-06	2.73E-05	0.985197855	408.3254093	128.3516049	5.362442057	0.125223018	0.024698961	1.447605872	0.150027567
1776	410	70000	10	245	8.54E-05	1.363799311	1.818512055	278	0.967103279	0.829992458	0.000166116	3.19E-06	2.58E-05	0.981158376	515.1936055	100.8138509	6.768219424	0.118099303	0.026600821	1.450685548	0.179175388
1777	410	75000	10	245	7.97E-05	1.363799311	1.818512055	278	1.010383223	0.807835478	0.00017355	3.18E-06	2.61E-05	0.982006451	493.1563421	105.3022542	6.478259994	0.119561852	0.026347764	1.450042711	0.173477451
1778	410	80000	10	245	7.47E-05	1.363799311	1.818512055	278	1.056260689	0.790311827	0.00018143	3.02E-06	2.65E-05	0.983632641	471.628622	109.4581447	6.196844108	0.120277188	0.025922267	1.442750473	0.168221192
1779	410	85000	10	245	7.03E-05	1.363799311	1.818512055	278	1.095649291	0.770323879	0.000188196	3.02E-06	2.67E-05	0.984217906	454.7064866	113.5328756	5.974032321	0.121400803	0.02563814	1.442221372	0.163627761
1780	410	90000	10	245	6.64E-05	1.363799311	1.818512055	278	1.127891443	0.74787841	0.000193734	3.17E-06	2.68E-05	0.983900784	441.8415567	117.5426712	5.803219624	0.122981097	0.025493748	1.448562031	0.159621771
1781	410	95000	10	245	6.29E-05	1.363799311	1.818512055	278	1.163178156	0.729656915	0.000199795	3.16E-06	2.70E-05	0.984430046	428.4536038	121.2740332	5.627119457	0.123875222	0.025206155	1.44817937	0.155861566
1782	410	100000	10	245	5.98E-05	1.363799311	1.818512055	278	1.196739943	0.712234901	0.00020556	3.16E-06	2.72E-05	0.9848601	416.451626	124.8467263	5.469305094	0.124678281	0.024916403	1.447838199	0.152414119
1783	410	105000	10	245	5.69E-05	1.363799311	1.818512055	278	1.228696401	0.695571788	0.000211049	3.15E-06	2.74E-05	0.985294049	405.632246	128.2772139	5.327097178	0.125406171	0.024637119	1.447534653	0.149270881
1784	415	70000	10	245	8.54E-05	1.363799311	1.818512055	278	0.974733246	0.826189738	0.000167427	3.19E-06	2.59E-05	0.981303153	511.1612877	100.7558508	6.715149836	0.118367596	0.026563666	1.450570799	0.178156084
1785	415	75000	10	245	7.97E-05	1.363799311	1.818512055	278	1.018132813	0.803962383	0.000174881	3.18E-06	2.62E-05	0.982140952	489.4030655	105.2407674	6.428930198	0.119812507	0.026303199	1.449935928	0.172509172
1786	415	80000	10	245	7.47E-05	1.363799311	1.818512055	278	1.062519071	0.785180422	0.000182505	3.07E-06	2.65E-05	0.983451484	468.898868	109.4544121	6.160257922	0.120695357	0.025928621	1.44488099	0.167375944
1787	415	85000	10	245	7.03E-05	1.363799311	1.818512055	278	1.103558037	0.766289102	0.000189554	3.02E-06	2.68E-05	0.984330642	451.4380725	113.4952485	5.931167611	0.121617292	0.025579533	1.442120982	0.16273675
1788	415	90000	10	245	6.64E-05	1.363799311	1.818512055	278	1.135847655	0.743841699	0.000195101	3.17E-06	2.69E-05	0.984011782	438.7467964	117.4714171	5.762526646	0.123187559	0.025427683	1.448473934	0.158750634
1789	415	95000	10	245	6.29E-05	1.363799311	1.818512055	278	1.174744922	0.727764125	0.000201782	3.06E-06	2.71E-05	0.98504744	424.159519	121.1577413	5.571644501	0.12367508	0.025042796	1.443521912	0.154947678
1790	415	100000	10	245	5.98E-05	1.363799311	1.818512055	278	1.204764415	0.70815035	0.000206938	3.15E-06	2.72E-05	0.985006283	413.6778507	124.8223846	5.4328405	0.12486504	0.024846419	1.447762526	0.151614308
1791	415	105000	10	245	5.69E-05	1.363799311	1.818512055	278	1.236560419	0.691372386	0.0002124	3.15E-06	2.74E-05	0.985386221	403.0525683	128.2539365	5.293061147	0.125577038	0.024567149	1.447461373	0.148512332
1792	420	70000	10	245	8.54E-05	1.363799311	1.818512055	278	0.982250703	0.822384416	0.000168718	3.18E-06	2.60E-05	0.981500657	507.2496915	100.6968359	6.663772048	0.118627041	0.026524291	1.450459077	0.177161565
1793	420	75000	10	245	7.97E-05	1.363799311	1.818512055	278	1.025819994	0.800128749	0.000176202	3.18E-06	2.62E-05	0.982272469	485.7360197	105.2305262	6.380675327	0.120055418	0.026255621	1.449832533	0.171551239
1794	420	80000	10	245	7.47E-05	1.363799311	1.818512055	278	1.070407467	0.781344646	0.00018386	3.07E-06	2.66E-05	0.983573846	465.4436272	109.4131164	6.114932063	0.120926737	0.025868405	1.444780827	0.166437916
1795	420	85000	10	245	7.03E-05	1.363799311	1.818512055	278	1.111435903	0.762327704	0.000190908	3.02E-06	2.68E-05	0.984441467	448.2484227	113.4574789	5.889003744	0.121829327	0.025519871	1.442022391	0.161857928
1796	420	90000	10	245	6.64E-05	1.363799311	1.818512055	278	1.143749152	0.739866349	0.000196458	3.16E-06	2.69E-05	0.984169764	435.7159181	117.4540894	5.722658816	0.123391071	0.02536923	1.448391364	0.157921637
1797	420	95000	10	245	6.29E-05	1.363799311	1.818512055	278	1.179155096	0.72161558	0.000202539	3.16E-06	2.71E-05	0.984637747	422.6484953	121.17581	5.550885122	0.124265687	0.025066785	1.448020032	0.154199347
1798	420	100000	10	245	5.98E-05	1.363799311	1.818512055	278	1.212620315	0.704065115	0.000208288	3.15E-06	2.73E-05	0.985102016	410.9978922	124.7469146	5.397594577	0.125044285	0.0247785	1.447688284	0.150837748
1799	420	105000	10	245	5.69E-05	1.363799311	1.818512055	278	1.244440664	0.687287595	0.000213753	3.15E-06	2.74E-05	0.985477379	400.5002758	128.2312605	5.259617539	0.125748991	0.024499301	1.447391953	0.147767464
1800	425	70000	10	245	8.54E-05	1.363799311	1.818512055	278	0.989754179	0.818654373	0.000170007	3.18E-06	2.60E-05	0.981638345	503.4046047	100.6855014	6.613189258	0.118881364	0.026477722	1.450350316	0.176163051
1801	425	75000	10	245	7.97E-05	1.363799311	1.818512055	278	1.033466737	0.796358637	0.000177515	3.18E-06	2.63E-05	0.982401284	482.1423811	105.1665905	6.333484273	0.120295837	0.026204152	1.449730217	0.170602889
1802	425	80000	10	245	7.47E-05	1.363799311	1.818512055	278	1.078104222	0.777456735	0.000185182	3.07E-06	2.66E-05	0.983691713	462.1210458	109.3763371	6.071176711	0.12114713	0.025811435	1.444679833	0.16553369
1803	425	85000	10	245	7.03E-05	1.363799311	1.818512055	278	1.119297258	0.758448176	0.000192258	3.02E-06	2.69E-05	0.984550452	445.0905413	113.4171456	5.847727889	0.122039078	0.025458402	1.441928149	0.160989524
1804	425	90000	10	245	6.64E-05	1.363799311	1.818512055	278	1.151537949	0.735912898	0.000197796	3.16E-06	2.70E-05	0.984275165	432.7689649	117.3830557	5.683973202	0.123587695	0.025302434	1.448308852	0.157086222
1805	425	95000	10	245	6.29E-05	1.363799311	1.818512055	278	1.186864824	0.717567659	0.000203864	3.16E-06	2.72E-05	0.984736069	419.9031043	121.109564	5.51478451	0.124449002	0.025008747	1.447941694	0.153432489
1806	425	100000	10	245	5.98E-05	1.363799311	1.818512055	278	1.220333255	0.699994312	0.000209612	3.15E-06	2.73E-05	0.985194725	408.4002577	124.7280677	5.363430174	0.125217845	0.024715671	1.447614616	0.150095767
1807	425	105000	10	245	5.69E-05	1.363799311	1.818512055	278	1.25610357	0.685322949	0.000215757	3.06E-06	2.75E-05	0.986036464	396.7117002	128.121203	5.210741793	0.125509195	0.024322739	1.442693553	0.146915737
1808	430	70000	10	245	8.54E-05	1.363799311	1.818512055	278	0.997221713	0.814985164	0.000171289	3.18E-06	2.61E-05	0.981773266	499.6353804	100.6231674	6.563726996	0.119134231	0.026430958	1.450243504	0.175183119
1809	430	75000	10	245	7.97E-05	1.363799311	1.818512055	278	1.040994885	0.792580235	0.000178808	3.18E-06	2.63E-05	0.98252632	478.6560294	105.1577716	6.287620144	0.12052723	0.026157626	1.449632831	0.169691182
1810	430	80000	10	245	7.47E-05	1.363799311	1.818512055	278	1.08254497	0.771383149	0.000185945	3.17E-06	2.66E-05	0.983237713	460.3093835	109.3953449	6.04623101	0.121748783	0.025854724	1.449101885	0.164738073
1811	430	85000	10	245	7.03E-05	1.363799311	1.818512055	278	1.121900848	0.751206066	0.000192705	3.17E-06	2.68E-05	0.983816209	444.1830032	113.4762101	5.83404944	0.122823649	0.025547681	1.448636963	0.16029618
1812	430	90000	10	245	6.64E-05	1.363799311	1.818512055	278	1.159249791	0.732001855	0.00019912	3.16E-06	2.70E-05	0.98437809	429.8901271	117.3678484	5.646054812	0.123780922	0.025243785	1.44822996	0.156288016
1813	430	95000	10	245	6.29E-05	1.363799311	1.818512055	278	1.194618694	0.713640699	0.000205196	3.16E-06	2.72E-05	0.98483365	417.1777202	121.0817783	5.478928024	0.124631136	0.024933075	1.447868147	0.152628123
1814	430	100000	10	245	5.98E-05	1.363799311	1.818512055	278	1.228186463	0.69610273	0.000210961	3.15E-06	2.74E-05	0.985288005	405.7889044	124.6475402	5.32928781	0.125398353	0.024641671	1.447546017	0.149321592
1815	430	105000	10	245	5.69E-05	1.363799311	1.818512055	278	1.263802177	0.681304891	0.000217079	3.05E-06	2.76E-05	0.986124301	394.2950387	128.080004	5.178979268	0.125671422	0.024259524	1.44262368	0.146213778
1816	435	70000	10	245	8.54E-05	1.363799311	1.818512055	278	1.004537567	0.811269713	0.000172546	3.18E-06	2.61E-05	0.981903645	495.9970371	100.6148745	6.515795009	0.119373382	0.026387517	1.450138187	0.174237472
1817	435	75000	10	245	7.97E-05	1.363799311	1.818512055	278	1.048449559	0.788835639	0.000180089	3.18E-06	2.64E-05	0.982648457	475.2530336	105.0886084	6.242867431	0.120753778	0.026095681	1.449535569	0.168753568
1818	435	80000	10	245	7.47E-05	1.363799311	1.818512055	278	1.093397293	0.769882011	0.000187809	3.07E-06	2.67E-05	0.983921514	455.6580196	109.2996137	5.986218191	0.121577614	0.025692366	1.444488754	0.163760553
1819	435	85000	10	245	7.03E-05	1.363799311	1.818512055	278	1.134679449	0.750737521	0.0001949	3.02E-06	2.70E-05	0.984759486	439.0571115	113.3424157	5.768350704	0.12244083	0.025333987	1.441744602	0.159306083
1820	435	90000	10	245	6.64E-05	1.363799311	1.818512055	278	1.166873043	0.728126275	0.00020043	3.16E-06	2.71E-05	0.984478609	427.0817483	117.2965463	5.609178868	0.123967869	0.025179115	1.44815267	0.155491596
1821	435	95000	10	245	6.29E-05	1.363799311	1.818512055	278	1.205960916	0.711886402	0.000207144	3.06E-06	2.73E-05	0.985441834	413.1805721	120.9941118	5.427394401	0.124409624	0.02477701	1.443198542	0.151799551
1822	435	100000	10	245	5.98E-05	1.363799311	1.818512055	278	1.235653177	0.69207692	0.000212244	3.15E-06	2.74E-05	0.985375637	403.3368144	124.6293742	5.296870976	0.125558075	0.024577426	1.44747739	0.148610017
1823	435	105000	10	245	5.69E-05	1.363799311	1.818512055	278	1.267350371	0.675205317	0.000217688	3.14E-06	2.75E-05	0.985780789	393.2603422	128.1042318	5.164417084	0.126234653	0.024294112	1.447193304	0.145625375
1824	440	70000	10	245	8.54E-05	1.363799311	1.818512055	278	1.011828287	0.807623757	0.000173798	3.18E-06	2.62E-05	0.982031665	492.4235368	100.5576152	6.468825074	0.119611159	0.026347097	1.450037697	0.173322714
1825	440	75000	10	245	7.97E-05	1.363799311	1.818512055	278	1.055783619	0.785086713	0.000181348	3.18E-06	2.64E-05	0.982766843	471.9519856	105.0767819	6.199496784	0.12097414	0.026045097	1.449438625	0.167874332
1826	440	80000	10	245	7.47E-05	1.363799311	1.818512055	278	1.100857698	0.766092226	0.000189091	3.07E-06	2.68E-05	0.984031457	452.5703142	109.2689721	5.945562259	0.121781611	0.025646434	1.444397504	0.162946075
1827	440	85000	10	245	7.03E-05	1.363799311	1.818512055	278	1.137084755	0.74361976	0.000195313	3.17E-06	2.69E-05	0.984028859	438.2520329	113.3878441	5.756222912	0.123223544	0.025422592	1.448472949	0.158638113
1828	440	90000	10	245	6.64E-05	1.363799311	1.818512055	278	1.174500471	0.72434494	0.00020174	3.16E-06	2.71E-05	0.984577843	424.3083128	117.2779453	5.57290624	0.124156967	0.025117209	1.448077849	0.154714953
1829	440	95000	10	245	6.29E-05	1.363799311	1.818512055	278	1.209739056	0.70583021	0.000207793	3.15E-06	2.73E-05	0.985067056	411.9635681	120.9940935	5.410341086	0.124979852	0.024808639	1.447724318	0.151139082
1830	440	100000	10	245	5.98E-05	1.363799311	1.818512055	278	1.243144657	0.688160507	0.000213531	3.15E-06	2.74E-05	0.9854625	400.9061938	124.6089826	5.264920642	0.125720751	0.024513864	1.44741102	0.14790581
1831	440	105000	10	245	5.69E-05	1.363799311	1.818512055	278	1.278900231	0.673387399	0.000219672	3.05E-06	2.76E-05	0.986292728	389.6400674	128.0014735	5.117909185	0.125985714	0.024131927	1.442486644	0.144849127
1832	445	70000	10	245	8.54E-05	1.363799311	1.818512055	278	1.01908008	0.804028687	0.000175044	3.18E-06	2.62E-05	0.982157285	488.9198274	100.5496331	6.422861873	0.119846183	0.026305771	1.449938322	0.172417986
1833	445	75000	10	245	7.97E-05	1.363799311	1.818512055	278	1.063172187	0.781460137	0.000182617	3.18E-06	2.65E-05	0.982884546	468.672435	105.0176153	6.15633021	0.121191602	0.025997297	1.449350225	0.167011071
1834	445	80000	10	245	7.47E-05	1.363799311	1.818512055	278	1.105034538	0.760174785	0.000189808	3.17E-06	2.67E-05	0.983573257	450.9419447	109.3011196	5.923197252	0.12237628	0.025683947	1.448840161	0.162184074
1835	445	85000	10	245	7.03E-05	1.363799311	1.818512055	278	1.14794236	0.742021162	0.000197178	3.07E-06	2.70E-05	0.98469345	434.0388802	113.29836	5.701623403	0.123017365	0.02526775	1.443834798	0.157764962
1836	445	90000	10	245	6.64E-05	1.363799311	1.818512055	278	1.181820079	0.720456522	0.000202997	3.16E-06	2.71E-05	0.984671876	421.6804434	117.2587888	5.538184819	0.12432997	0.025051284	1.448001856	0.153948544
1837	445	95000	10	245	6.29E-05	1.363799311	1.818512055	278	1.217168837	0.701981774	0.000209069	3.15E-06	2.73E-05	0.985156843	409.4489072	120.9732146	5.377332985	0.125149607	0.024745467	1.447655979	0.15041697
1838	445	100000	10	245	5.98E-05	1.363799311	1.818512055	278	1.250588365	0.684309195	0.000214809	3.15E-06	2.75E-05	0.985547741	398.5199135	124.5333571	5.233604044	0.125882456	0.024447717	1.447346723	0.14720156
1839	445	105000	10	245	5.69E-05	1.363799311	1.818512055	278	1.282179452	0.667374694	0.000220236	3.14E-06	2.76E-05	0.985942984	388.7119242	128.0042292	5.104640106	0.126540437	0.024160232	1.447069933	0.144269771
1840	450	70000	10	245	8.54E-05	1.363799311	1.818512055	278	1.026285035	0.800475265	0.000176281	3.18E-06	2.62E-05	0.982280273	485.4877673	100.5356781	6.377711882	0.120073956	0.026255004	1.449841011	0.171504753
1841	450	75000	10	245	7.97E-05	1.363799311	1.818512055	278	1.070446229	0.777831415	0.000183867	3.18E-06	2.65E-05	0.982998925	465.4879369	105.0062035	6.114442622	0.121403819	0.025947831	1.449260491	0.166160633
1842	450	80000	10	245	7.47E-05	1.363799311	1.818512055	278	1.112269363	0.756422768	0.000191051	3.17E-06	2.68E-05	0.983678387	448.0089751	109.2390619	5.884471224	0.122569076	0.025630217	1.448755372	0.161381264
1843	450	85000	10	245	7.03E-05	1.363799311	1.818512055	278	1.157150079	0.739425247	0.00019876	3.02E-06	2.71E-05	0.985055489	430.5315659	113.2329846	5.656268003	0.123009328	0.025152582	1.441484541	0.156914647
1844	450	90000	10	245	6.64E-05	1.363799311	1.818512055	278	1.189224496	0.716707714	0.000204269	3.16E-06	2.72E-05	0.984765872	419.0550314	117.1881849	5.503701168	0.124506275	0.024988289	1.447930541	0.153197313
1845	450	95000	10	245	6.29E-05	1.363799311	1.818512055	278	1.22457223	0.698205936	0.000210341	3.15E-06	2.73E-05	0.98524528	406.9735231	120.9502752	5.344889616	0.125317473	0.024680817	1.447588206	0.149698144
1846	450	100000	10	245	5.98E-05	1.363799311	1.818512055	278	1.25792575	0.680483217	0.00021607	3.14E-06	2.75E-05	0.985675836	396.1953336	124.5111011	5.203046822	0.126037851	0.024383698	1.447285117	0.146522604
1847	450	105000	10	245	5.69E-05	1.363799311	1.818512055	278	1.293425706	0.665524386	0.000222167	3.05E-06	2.77E-05	0.986451655	385.2641375	127.9260726	5.06022051	0.1262753	0.024000679	1.442354869	0.143529055
1848	455	70000	10	245	8.54E-05	1.363799311	1.818512055	278	1.033369644	0.79690595	0.000177498	3.18E-06	2.63E-05	0.982399628	482.1596916	100.4744857	6.333856614	0.120295519	0.02620353	1.449746019	0.170611887
1849	455	75000	10	245	7.97E-05	1.363799311	1.818512055	278	1.077764296	0.774318971	0.000185124	3.17E-06	2.66E-05	0.983164626	462.3275385	104.9437462	6.073096356	0.121618827	0.025895491	1.449171819	0.165312824
1850	455	80000	10	245	7.47E-05	1.363799311	1.818512055	278	1.122944387	0.755029397	0.000192884	3.07E-06	2.69E-05	0.984348888	443.6695581	109.162573	5.828544718	0.122376033	0.025475273	1.444133089	0.160492233
1851	455	85000	10	245	7.03E-05	1.363799311	1.818512055	278	1.162691329	0.734610593	0.000199712	3.06E-06	2.71E-05	0.984890524	428.5332912	113.2265326	5.629271051	0.123385368	0.025145454	1.443672189	0.156209011
1852	455	90000	10	245	6.64E-05	1.363799311	1.818512055	278	1.196442527	0.712928357	0.000205509	3.16E-06	2.72E-05	0.984856399	416.526967	117.1669509	5.470440178	0.124674913	0.024920856	1.447861414	0.15245681
1853	455	95000	10	245	6.29E-05	1.363799311	1.818512055	278	1.235576367	0.696501499	0.000212231	3.06E-06	2.74E-05	0.985798818	403.2771561	120.845735	5.297129018	0.125070353	0.024518888	1.442904023	0.148912586
1854	455	100000	10	245	5.98E-05	1.363799311	1.818512055	278	1.265107373	0.676659073	0.000217303	3.14E-06	2.75E-05	0.985755955	393.9462029	124.4868675	5.173473694	0.126188992	0.024315873	1.447219979	0.145841399
1855	455	105000	10	245	5.69E-05	1.363799311	1.818512055	278	1.296610335	0.659688108	0.000222714	3.14E-06	2.76E-05	0.986097213	384.3854825	127.9506843	5.047834374	0.126832906	0.024022481	1.446951549	0.14295539
1856	460	70000	10	245	8.54E-05	1.363799311	1.818512055	278	1.040312852	0.793305144	0.000178691	3.18E-06	2.63E-05	0.982515079	478.942012	100.4665779	6.29151665	0.120508702	0.026160052	1.449653198	0.169767169
1857	460	75000	10	245	7.97E-05	1.363799311	1.818512055	278	1.084806898	0.770678811	0.000186334	3.17E-06	2.66E-05	0.983272121	459.3263423	104.9274253	6.033479087	0.121815528	0.025834787	1.449086537	0.164472351
1858	460	80000	10	245	7.47E-05	1.363799311	1.818512055	278	1.130129548	0.751383732	0.000194118	3.07E-06	2.69E-05	0.984449422	440.8489717	109.1303016	5.791460719	0.122564019	0.025420326	1.444048873	0.159712088
1859	460	85000	10	245	7.03E-05	1.363799311	1.818512055	278	1.171632876	0.731982127	0.000201247	3.01E-06	2.72E-05	0.985240395	425.2099224	113.1663481	5.586232563	0.123362831	0.025036096	1.441319995	0.155412336
1860	460	90000	10	245	6.64E-05	1.363799311	1.818512055	278	1.203672358	0.709240403	0.000206751	3.15E-06	2.72E-05	0.984992925	414.0251588	117.147774	5.437557936	0.124842819	0.024861039	1.447791409	0.151742362
1861	460	95000	10	245	6.29E-05	1.363799311	1.818512055	278	1.238927842	0.690644646	0.000212806	3.15E-06	2.74E-05	0.985413695	402.2578564	120.8609902	5.28277599	0.12563074	0.024553798	1.447458946	0.148316863
1862	460	100000	10	245	5.98E-05	1.363799311	1.818512055	278	1.272211078	0.67287753	0.000218523	3.14E-06	2.75E-05	0.985834352	391.7464453	124.4658231	5.144587916	0.126336842	0.024254261	1.447160345	0.145193192
1863	460	105000	10	245	5.69E-05	1.363799311	1.818512055	278	1.307693893	0.657880538	0.000224618	3.05E-06	2.77E-05	0.986604373	381.0603363	127.8500607	5.004968812	0.126556707	0.023868645	1.442229384	0.142253881
1864	465	70000	10	245	8.54E-05	1.363799311	1.818512055	278	1.047378026	0.789876109	0.000179905	3.18E-06	2.64E-05	0.982631018	475.71159	100.4081778	6.249115552	0.120723557	0.02611303	1.449564084	0.168915851
1865	465	75000	10	245	7.97E-05	1.363799311	1.818512055	278	1.09184972	0.767120219	0.000187543	3.17E-06	2.67E-05	0.983378165	456.3637662	104.8687537	5.994511456	0.122012487	0.025788574	1.44900398	0.163684866
1866	465	80000	10	245	7.47E-05	1.363799311	1.818512055	278	1.133797202	0.745545943	0.000194748	3.17E-06	2.69E-05	0.983983266	439.5030163	109.1408331	5.772716269	0.123139028	0.025455041	1.448518	0.159010966
1867	465	85000	10	245	7.03E-05	1.363799311	1.818512055	278	1.178821412	0.728349175	0.000202482	3.01E-06	2.72E-05	0.985330562	422.6170687	113.1303362	5.55218541	0.123535911	0.024978693	1.441241872	0.154685558
1868	465	90000	10	245	6.64E-05	1.363799311	1.818512055	278	1.210764851	0.705550948	0.000207969	3.15E-06	2.73E-05	0.985079505	411.599894	117.0844426	5.405649469	0.12500535	0.02480656	1.447724514	0.151060527
1869	465	95000	10	245	6.29E-05	1.363799311	1.818512055	278	1.249913886	0.689052034	0.000214693	3.06E-06	2.75E-05	0.985965949	398.6512258	120.7703211	5.236393635	0.12538182	0.024391181	1.442767153	0.147549527
1870	465	100000	10	245	5.98E-05	1.363799311	1.818512055	278	1.279226522	0.669132265	0.000219728	3.14E-06	2.76E-05	0.985910943	389.5979878	124.3934453	5.116387072	0.126481733	0.024190421	1.447101232	0.144550079
1871	465	105000	10	245	5.69E-05	1.363799311	1.818512055	278	1.314759489	0.654149762	0.000225832	3.05E-06	2.78E-05	0.986678781	379.0123844	127.8118784	4.97809891	0.126696782	0.023807366	1.442171089	0.141643359
1872	380	70000	20	245	0.000170745	1.371289496	3.797550364	278	0.928181206	0.863310859	0.000159431	3.27E-06	5.54E-05	0.979901783	536.8014798	101.1781547	7.04488077	0.118014743	0.06726999	1.447495234	0.400385607
1873	380	75000	20	245	0.000159362	1.371289496	3.797550364	278	0.972136331	0.842221767	0.000166981	3.26E-06	5.60E-05	0.980850676	512.5641171	105.6746701	6.726408876	0.119506866	0.066002006	1.446987864	0.386259956
1874	380	80000	20	245	0.000149402	1.371289496	3.797550364	278	1.016718003	0.82420408	0.000174638	3.11E-06	5.66E-05	0.982508269	490.028016	109.8727722	6.431220194	0.120463464	0.064549826	1.442435724	0.373474579
1875	380	85000	20	245	0.000140614	1.371289496	3.797550364	278	1.053743151	0.802614033	0.000180998	3.25E-06	5.69E-05	0.982360731	472.9203287	114.0792907	6.205113148	0.121956638	0.063599849	1.446140394	0.362376244
1876	380	90000	20	245	0.000132802	1.371289496	3.797550364	278	1.091853164	0.784164652	0.000187544	3.25E-06	5.74E-05	0.982965921	456.4340435	117.9470646	5.98853709	0.122985583	0.062489507	1.445791885	0.352204253
1877	380	95000	20	245	0.000125812	1.371289496	3.797550364	278	1.128115436	0.76639799	0.000193773	3.24E-06	5.77E-05	0.983554385	441.7799279	121.727062	5.795945356	0.123902665	0.061432606	1.445482893	0.342997206
1878	380	100000	20	245	0.000119522	1.371289496	3.797550364	278	1.162625274	0.749278904	0.0001997	3.24E-06	5.80E-05	0.98403469	428.6818185	125.346854	5.62381421	0.124724278	0.06043475	1.445204118	0.33464138
1879	380	105000	20	245	0.00011383	1.371289496	3.797550364	278	1.195499183	0.732790555	0.000205347	3.23E-06	5.83E-05	0.984514112	416.9069635	128.8200064	5.469012803	0.125463379	0.059500097	1.444954454	0.327048294
1880	385	70000	20	245	0.000170745	1.371289496	3.797550364	278	0.936618439	0.859514169	0.00016088	3.27E-06	5.55E-05	0.980079196	531.9665317	101.1452233	6.98142847	0.118313196	0.067032435	1.447405546	0.397617822
1881	385	75000	20	245	0.000159362	1.371289496	3.797550364	278	0.980624827	0.838220067	0.000168439	3.26E-06	5.61E-05	0.981013285	508.1278264	105.6333782	6.668045449	0.119780009	0.065747896	1.446898895	0.383620616
1882	385	80000	20	245	0.000149402	1.371289496	3.797550364	278	1.022592536	0.817934539	0.000175647	3.26E-06	5.66E-05	0.981778242	487.3022583	109.9260754	6.394319323	0.121066789	0.064522962	1.446456176	0.371168595
1883	385	85000	20	245	0.000140614	1.371289496	3.797550364	278	1.062546534	0.79850931	0.00018251	3.25E-06	5.70E-05	0.982504307	469.002508	114.0337089	6.15365001	0.122201102	0.063344977	1.446063632	0.359985948
1884	385	90000	20	245	0.000132802	1.371289496	3.797550364	278	1.100721592	0.77997895	0.000189067	3.25E-06	5.74E-05	0.983100818	452.756914	117.9437368	5.940337748	0.123219121	0.062231619	1.445719905	0.349915271
1885	385	95000	20	245	0.000125812	1.371289496	3.797550364	278	1.136965408	0.762097291	0.000195293	3.24E-06	5.78E-05	0.983680295	438.3414109	121.6727945	5.750759423	0.124117982	0.061172613	1.445413411	0.340807757
1886	385	100000	20	245	0.000119522	1.371289496	3.797550364	278	1.171482827	0.744909802	0.000201222	3.23E-06	5.81E-05	0.984201671	425.4407195	125.2880148	5.581181833	0.124926971	0.060177242	1.445139385	0.332552809
1887	385	105000	20	245	0.00011383	1.371289496	3.797550364	278	1.207818838	0.730425959	0.000207463	3.09E-06	5.85E-05	0.985311097	412.5817803	128.6865672	5.413278526	0.125289829	0.059042031	1.440668334	0.324932444
1888	390	70000	20	245	0.000170745	1.371289496	3.797550364	278	0.944818421	0.855597381	0.000162288	3.27E-06	5.56E-05	0.980248614	527.3502805	101.1095138	6.920761615	0.118595841	0.066793775	1.447311266	0.394930726
1889	390	75000	20	245	0.000159362	1.371289496	3.797550364	278	0.988986717	0.83421288	0.000169875	3.26E-06	5.62E-05	0.981170763	503.8321489	105.5989041	6.611561366	0.120043541	0.065507564	1.446810862	0.381081157
1890	390	80000	20	245	0.000149402	1.371289496	3.797550364	278	1.031067059	0.813833614	0.000177103	3.26E-06	5.67E-05	0.981925339	483.2974952	109.8779692	6.341593154	0.121313698	0.064262114	1.446371239	0.368707089
1891	390	85000	20	245	0.000140614	1.371289496	3.797550364	278	1.075561344	0.797563714	0.000184745	3.03E-06	5.73E-05	0.983849062	463.1968926	113.8465592	6.079159147	0.121902367	0.06275901	1.43979203	0.357389895
1892	390	90000	20	245	0.000132802	1.371289496	3.797550364	278	1.109346317	0.775724724	0.000190549	3.24E-06	5.75E-05	0.983280785	449.2371961	117.891694	5.89397153	0.123435377	0.06197579	1.445646045	0.347696235
1893	390	95000	20	245	0.000125812	1.371289496	3.797550364	278	1.145664345	0.757807255	0.000196787	3.24E-06	5.79E-05	0.983802187	435.0133316	121.6218949	5.707016899	0.124326081	0.06092244	1.44534544	0.338694162
1894	390	100000	20	245	0.000119522	1.371289496	3.797550364	278	1.18022798	0.740584293	0.000202724	3.23E-06	5.82E-05	0.984316886	422.2884648	125.2326771	5.539832615	0.125126836	0.059931749	1.4450745	0.330535059
1895	390	105000	20	245	0.00011383	1.371289496	3.797550364	278	1.213100824	0.723996429	0.00020837	3.22E-06	5.85E-05	0.98478189	410.8579482	128.7003836	5.389634754	0.125846866	0.059002792	1.444832888	0.323115069
1896	395	70000	20	245	0.000170745	1.371289496	3.797550364	278	0.953003393	0.851766722	0.000163694	3.27E-06	5.58E-05	0.98041494	522.8216871	101.0318835	6.861351877	0.118875006	0.066563042	1.447221036	0.392310778
1897	395	75000	20	245	0.000159362	1.371289496	3.797550364	278	0.997319998	0.830283706	0.000171306	3.26E-06	5.63E-05	0.981325115	499.6228172	105.5604943	6.556208263	0.120303652	0.065263335	1.446727622	0.3785745
1898	395	80000	20	245	0.000149402	1.371289496	3.797550364	278	1.042356246	0.811983375	0.000179042	3.11E-06	5.69E-05	0.982940166	477.9764509	109.7575452	6.272780167	0.121204896	0.063801008	1.442175549	0.366173236
1899	395	85000	20	245	0.000140614	1.371289496	3.797550364	278	1.079719032	0.790290166	0.00018546	3.25E-06	5.72E-05	0.982777807	461.5439417	113.9393111	6.055745256	0.122667351	0.062841914	1.445914144	0.355384019
1900	395	90000	20	245	0.000132802	1.371289496	3.797550364	278	1.117966188	0.771577496	0.000192029	3.24E-06	5.76E-05	0.983407505	445.7737082	117.8478448	5.84846919	0.1236519	0.061735419	1.445578389	0.345550656
1901	395	95000	20	245	0.000125812	1.371289496	3.797550364	278	1.154308041	0.753590101	0.000198272	3.24E-06	5.80E-05	0.983921553	431.7560533	121.5734114	5.664209429	0.124530502	0.060681604	1.445280488	0.336641255
1902	395	100000	20	245	0.000119522	1.371289496	3.797550364	278	1.188924075	0.736338287	0.000204217	3.23E-06	5.83E-05	0.984429758	419.1998578	125.1780602	5.49928139	0.125322687	0.059687266	1.445014385	0.32854766
1903	395	105000	20	245	0.00011383	1.371289496	3.797550364	278	1.22184157	0.719732634	0.000209872	3.22E-06	5.85E-05	0.984889156	407.918824	128.6925433	5.351081429	0.126034347	0.058766742	1.444778554	0.321228429
1904	400	70000	20	245	0.000170745	1.371289496	3.797550364	278	0.961055393	0.847909677	0.000165077	3.27E-06	5.59E-05	0.980575834	518.4419162	100.996773	6.803647186	0.1191415	0.066325184	1.447131794	0.389735006
1905	400	75000	20	245	0.000159362	1.371289496	3.797550364	278	1.00555122	0.826369976	0.00017272	3.26E-06	5.64E-05	0.981475168	495.5335195	105.5204971	6.502600872	0.120557311	0.065023701	1.44664115	0.376135017
1906	400	80000	20	245	0.000149402	1.371289496	3.797550364	278	1.047871044	0.805827566	0.000179989	3.26E-06	5.69E-05	0.982209998	475.5480386	109.7944176	6.239755728	0.121793489	0.063771821	1.446216141	0.364001443
1907	400	85000	20	245	0.000140614	1.371289496	3.797550364	278	1.091161708	0.788353465	0.000187425	3.10E-06	5.74E-05	0.983709574	456.6323013	113.8062164	5.992121933	0.122531911	0.062380325	1.441692055	0.353017223
1908	400	90000	20	245	0.000132802	1.371289496	3.797550364	278	1.126456445	0.767445391	0.000193488	3.24E-06	5.77E-05	0.98353056	442.4140986	117.79618	5.80430947	0.123862053	0.061484389	1.445511661	0.343419622
1909	400	95000	20	245	0.000125812	1.371289496	3.797550364	278	1.162834065	0.749404759	0.000199736	3.23E-06	5.80E-05	0.984086005	428.5905473	121.5633403	5.62270145	0.124731392	0.060434084	1.445216229	0.334608508
1910	400	100000	20	245	0.000119522	1.371289496	3.797550364	278	1.200911227	0.734171264	0.000206276	3.09E-06	5.85E-05	0.985224656	414.9504177	125.0797664	5.444428632	0.125143348	0.059248686	1.440736734	0.326518813
1911	400	105000	20	245	0.00011383	1.371289496	3.797550364	278	1.230381835	0.715459902	0.000211338	3.22E-06	5.86E-05	0.984992403	405.0874322	128.6332201	5.313952789	0.126215425	0.058531743	1.444721282	0.319383693
1912	405	70000	20	245	0.000170745	1.371289496	3.797550364	278	0.969093596	0.844141077	0.000166458	3.26E-06	5.60E-05	0.980791666	514.1422384	100.9565203	6.747304345	0.119409714	0.066091284	1.447045512	0.387209651
1913	405	75000	20	245	0.000159362	1.371289496	3.797550364	278	1.013739112	0.822514252	0.000174126	3.26E-06	5.65E-05	0.981621999	491.5316102	105.4794234	6.449934431	0.120803559	0.064779509	1.446564017	0.373722463
1914	405	80000	20	245	0.000149402	1.371289496	3.797550364	278	1.056157653	0.801885941	0.000181413	3.25E-06	5.70E-05	0.982400373	471.8172874	109.7540925	6.190800052	0.122026316	0.063537568	1.446141206	0.361743501
1915	405	85000	20	245	0.000140614	1.371289496	3.797550364	278	1.099555947	0.784332394	0.000188867	3.10E-06	5.75E-05	0.983835531	453.1465868	113.766991	5.946363423	0.122749037	0.0621399	1.441616455	0.350852285
1916	405	90000	20	245	0.000132802	1.371289496	3.797550364	278	1.134826298	0.763334917	0.000194925	3.24E-06	5.78E-05	0.983649989	439.1513254	117.7475336	5.761468181	0.124067153	0.061245662	1.445443475	0.341362755
1917	405	95000	20	245	0.000125812	1.371289496	3.797550364	278	1.171306286	0.745286312	0.000201191	3.23E-06	5.81E-05	0.984199275	425.490641	121.5101477	5.581952168	0.124925448	0.060191848	1.445156225	0.33262502
1918	405	100000	20	245	0.000119522	1.371289496	3.797550364	278	1.205786983	0.727840322	0.000207114	3.23E-06	5.84E-05	0.984644202	413.3375299	125.1142304	5.422221029	0.12569223	0.059211576	1.444892697	0.32474598
1919	405	105000	20	245	0.00011383	1.371289496	3.797550364	278	1.23870769	0.71116664	0.000212769	3.22E-06	5.87E-05	0.985091833	402.3646805	128.575646	5.27808146	0.126384749	0.058293683	1.444665986	0.317577089
1920	410	70000	20	245	0.000170745	1.371289496	3.797550364	278	0.977069688	0.840406022	0.000167828	3.26E-06	5.61E-05	0.980945478	509.9456918	100.9219978	6.692132444	0.119666991	0.065861564	1.446961253	0.384744077
1921	410	75000	20	245	0.000159362	1.371289496	3.797550364	278	1.021741	0.818605068	0.000175501	3.26E-06	5.66E-05	0.98176336	487.6825801	105.4397893	6.399413294	0.121042419	0.064545373	1.446480143	0.371398436
1922	410	80000	20	245	0.000149402	1.371289496	3.797550364	278	1.064427811	0.798029314	0.000182833	3.25E-06	5.71E-05	0.982534675	468.1518425	109.7095587	6.14272234	0.12225709	0.063297664	1.446069438	0.359503013
1923	410	85000	20	245	0.000140614	1.371289496	3.797550364	278	1.109359305	0.781380023	0.000190551	3.03E-06	5.77E-05	0.984340859	449.0863191	113.691895	5.893762133	0.122781431	0.061792559	1.439472038	0.348639769
1924	410	90000	20	245	0.000132802	1.371289496	3.797550364	278	1.143214817	0.759337807	0.000196366	3.24E-06	5.79E-05	0.983768023	435.929194	117.6976145	5.719160081	0.12426969	0.061005613	1.445382519	0.339328796
1925	410	95000	20	245	0.000125812	1.371289496	3.797550364	278	1.179592483	0.741153021	0.000202615	3.23E-06	5.82E-05	0.984308582	422.5018633	121.4580194	5.542689218	0.125114309	0.059959131	1.445095677	0.330709614
1926	410	100000	20	245	0.000119522	1.371289496	3.797550364	278	1.214175016	0.723721816	0.000208555	3.22E-06	5.85E-05	0.984795184	410.4820815	125.0605883	5.384754083	0.125871452	0.058981807	1.444839179	0.322911138
1927	410	105000	20	245	0.00011383	1.371289496	3.797550364	278	1.247001778	0.706962843	0.000214193	3.22E-06	5.87E-05	0.985189478	399.6884589	128.5623096	5.24293105	0.126554053	0.058062084	1.444612116	0.315811649
1928	415	70000	20	245	0.000170745	1.371289496	3.797550364	278	0.984893934	0.836631467	0.000169172	3.26E-06	5.62E-05	0.981093996	505.8950728	100.8872823	6.638862773	0.119915872	0.065632144	1.44687774	0.382339397
1929	415	75000	20	245	0.000159362	1.371289496	3.797550364	278	1.029818448	0.814848147	0.000176888	3.26E-06	5.67E-05	0.981903768	483.8578439	105.4014608	6.349122738	0.12127855	0.064312112	1.446407319	0.369102537
1930	415	80000	20	245	0.000149402	1.371289496	3.797550364	278	1.075422238	0.796235795	0.000184722	3.10E-06	5.73E-05	0.983469572	463.2816406	109.6070586	6.079788507	0.122118428	0.062846827	1.441855325	0.357181465
1931	415	85000	20	245	0.000140614	1.371289496	3.797550364	278	1.112951926	0.77426401	0.000191168	3.24E-06	5.76E-05	0.983334019	447.7633646	113.7509718	5.87469384	0.123528069	0.061876947	1.445633724	0.346800964
1932	415	90000	20	245	0.000132802	1.371289496	3.797550364	278	1.151432241	0.755324593	0.000197778	3.24E-06	5.79E-05	0.98388204	432.8182896	117.6942665	5.678309668	0.124465342	0.060771337	1.445318633	0.337353481
1933	415	95000	20	245	0.000125812	1.371289496	3.797550364	278	1.191205875	0.739144481	0.000204609	3.09E-06	5.84E-05	0.985101637	418.3082244	121.3528626	5.488652302	0.124930738	0.059526164	1.440822028	0.328718638
1934	415	100000	20	245	0.000119522	1.371289496	3.797550364	278	1.222385455	0.719597927	0.000209965	3.22E-06	5.85E-05	0.984895748	407.7250251	125.0516781	5.348494652	0.126045043	0.058751945	1.444785856	0.321110268
1935	415	105000	20	245	0.00011383	1.371289496	3.797550364	278	1.2551527	0.702781986	0.000215593	3.21E-06	5.88E-05	0.985329269	397.0928804	128.5023025	5.208872432	0.126718619	0.057838467	1.444576411	0.314099062
1936	420	70000	20	245	0.000170745	1.371289496	3.797550364	278	0.992635977	0.832877998	0.000170502	3.26E-06	5.63E-05	0.981238706	501.9498533	100.8491304	6.587043919	0.120159714	0.065402845	1.446795013	0.37998262
1937	420	75000	20	245	0.000159362	1.371289496	3.797550364	278	1.0377684	0.81108252	0.000178254	3.26E-06	5.68E-05	0.982039953	480.1516096	105.3554319	6.300465077	0.121509783	0.064070731	1.446334312	0.366833497
1938	420	80000	20	245	0.000149402	1.371289496	3.797550364	278	1.080549451	0.790278859	0.000185602	3.25E-06	5.72E-05	0.982790757	461.1677621	109.663996	6.050903299	0.12268991	0.062822705	1.445926004	0.355184535
1939	420	85000	20	245	0.000140614	1.371289496	3.797550364	278	1.125756727	0.773520431	0.000193367	3.03E-06	5.78E-05	0.984569094	442.545584	113.6161339	5.8078106	0.123189278	0.061321115	1.439326215	0.344531693
1940	420	90000	20	245	0.000132802	1.371289496	3.797550364	278	1.159598314	0.751375949	0.00019918	3.24E-06	5.80E-05	0.983993677	429.7704939	117.643997	5.638381333	0.124659657	0.060542443	1.445260737	0.335428743
1941	420	95000	20	245	0.000125812	1.371289496	3.797550364	278	1.196016515	0.733092378	0.000205436	3.23E-06	5.83E-05	0.984520717	416.7001653	121.3945636	5.466550194	0.125481454	0.059492301	1.444982137	0.326965599
[truncated: 23,402 more rows]
